# Supplementary material for: Comparative Analysis of Clinical and Environmental Strains of Exophiala spinifera by Long-Reads Sequencing and RNAseq Reveal Adaptive Strategies
Source: Front Microbiol. 2020 Jul 31;11:1880. doi: 10.3389/fmicb.2020.01880 (PMC7412599; doi:10.3389/fmicb.2020.01880)
Supplement: Supplementary file 2 [file Table_2.XLSX]

## Sheet: specific_genes_ESC1
Table S2. specific gene clusters in clinical strain
orthologous_id	gene_name	IPRID	IPR_description	KOG	KOG_description	genes_ids	GOont	GOID	GOterm
OG00017	Unknown function	IPR013103	Reverse transcriptase, RNA-dependent DNA polymerase	S	Function unknown	ESC1_0106640|ESC1_0203710|ESC1_0204570|ESC1_0214750|ESC1_0219750|ESC1_0304080|ESC1_0308270|ESC1_0308440|ESC1_0401510|ESC1_0412120|ESC1_0501360|ESC1_0501370|ESC1_0502910|ESC1_0514100|ESC1_0608100
OG00114	AA_permease-domain-containing protein	IPR002293|IPR004840|IPR004841	Amino acid/polyamine transporter I|Amino acid permease, conserved site|Amino acid permease/ SLC12A domain	E	Amino acid transport and metabolism	ESC1_0115770|ESC1_0202350|ESC1_0211140|ESC1_0212990|ESC1_0412350|ESC1_0704560|ESC1_0800300|ESC1_0801260|ESC1_0809550	BP|CC|MF|BP	GO:0006865|GO:0016021|GO:0022857|GO:0055085	amino acid transport|integral component of membrane|transmembrane transporter activity|transmembrane transport
OG10365	Unknown function					ESC1_0701740|ESC1_0800530
OG10793	werner syndrome helicase, putative	IPR001650|IPR011545|IPR014001|IPR022698|IPR027417	Helicase, C-terminal|DEAD/DEAH box helicase domain|Helicase superfamily 1/2, ATP-binding domain|Protein of unknown function DUF3505|P-loop containing nucleoside triphosphate hydrolase	L	Replication, recombination and repair	ESC1_0100010	MF|MF	GO:0003676|GO:0005524	nucleic acid binding|ATP binding
OG10794	DUF3505 domain containing protein			L	Replication, recombination and repair	ESC1_0100050	MF|BP	GO:0003824|GO:0006139	catalytic activity|nucleobase-containing compound metabolic process
OG10795	Fungal Zn2-Cys6 binuclear cluster domain-containing protein	IPR001138|IPR007219|IPR036864	Zn(2)-C6 fungal-type DNA-binding domain|Transcription factor domain, fungi|Zn(2)-C6 fungal-type DNA-binding domain superfamily	S	Function unknown	ESC1_0100060	MF|MF|CC|BP|MF	GO:0000981|GO:0003677|GO:0005634|GO:0006355|GO:0008270	DNA-binding transcription factor activity, RNA polymerase II-specific|DNA binding|nucleus|regulation of transcription, DNA-templated|zinc ion binding
OG10796	fatty acid desaturas-like protein	IPR001199|IPR018506|IPR036400	Cytochrome b5-like heme/steroid binding domain|Cytochrome b5, heme-binding site|Cytochrome b5-like heme/steroid binding domain superfamily	S	Function unknown	ESC1_0100080	MF|MF	GO:0020037|GO:0046872	heme binding|metal ion binding
OG10797	2-methylcitrate dehydratase	IPR005656|IPR036148	MmgE/PrpD|MmgE/PrpD superfamily	S	Function unknown	ESC1_0100090	MF	GO:0016829	lyase activity
OG10798	Unknown function	IPR002347|IPR036291	Short-chain dehydrogenase/reductase SDR|NAD(P)-binding domain superfamily	Q	Secondary metabolites biosynthesis, transport and catabolism	ESC1_0100420
OG10799	Unknown function					ESC1_0100450
OG10800	peptidylprolyl isomerase			O	Posttranslational modification, protein turnover, chaperones	ESC1_0100700	BP|MF	GO:0000413|GO:0003755	protein peptidyl-prolyl isomerization|peptidyl-prolyl cis-trans isomerase activity
OG10801	Unknown function					ESC1_0100740
OG10802	Unknown function					ESC1_0101060
OG10803	Unknown function					ESC1_0101170
OG10804	Unknown function					ESC1_0101180
OG10805	Unknown function					ESC1_0101370
OG10806	Unknown function					ESC1_0101380
OG10807	Unknown function					ESC1_0101440
OG10808	Unknown function					ESC1_0101830
OG10809	Unknown function					ESC1_0101860
OG10810	OPT family small oligopeptide transporter	IPR004648|IPR004813	Tetrapeptide transporter, OPT1/isp4|Oligopeptide transporter, OPT superfamily	T	Signal transduction mechanisms	ESC1_0102410	CC|BP	GO:0016021|GO:0055085	integral component of membrane|transmembrane transport
OG10811	Unknown function	IPR025676	Clr5 domain			ESC1_0102670
OG10812	GTP-binding protein	IPR000375|IPR001401|IPR022812|IPR027417|IPR030381	Dynamin central domain|Dynamin, GTPase domain|Dynamin superfamily|P-loop containing nucleoside triphosphate hydrolase|Dynamin-type guanine nucleotide-binding (G) domain	U	Intracellular trafficking, secretion, and vesicular transport	ESC1_0102680	MF|MF	GO:0003924|GO:0005525	GTPase activity|GTP binding
OG10813	Unknown function					ESC1_0103110
OG10814	Unknown function					ESC1_0103260
OG10815	hsp70-like protein	IPR013126	Heat shock protein 70 family	O	Posttranslational modification, protein turnover, chaperones	ESC1_0103300	MF	GO:0005524	ATP binding
OG10816	Unknown function					ESC1_0103550
OG10817	Unknown function					ESC1_0103820
OG10818	Unknown function					ESC1_0103840
OG10819	Unknown function					ESC1_0103910
OG10820	Unknown function					ESC1_0104700
OG10821	Unknown function					ESC1_0104810
OG10822	Unknown function					ESC1_0105010
OG10823	Unknown function					ESC1_0105370
OG10824	Unknown function					ESC1_0105380
OG10825	Unknown function					ESC1_0105390
OG10826	hypothetical protein HMPREF1120_05158					ESC1_0105400	CC	GO:0016021	integral component of membrane
OG10827	Unknown function					ESC1_0105420
OG10828	Unknown function	IPR011009	Protein kinase-like domain superfamily			ESC1_0105430
OG10829	Unknown function			S	Function unknown	ESC1_0105440
OG10830	Unknown function					ESC1_0105450
OG10831	hypothetical protein EPUS_03511					ESC1_0105460	MF	GO:0003676	nucleic acid binding
OG10832	Unknown function					ESC1_0105470
OG10833	Unknown function					ESC1_0105480
OG10834	Unknown function	IPR017853|IPR024655	Glycoside hydrolase superfamily|Uncharacterised protein family, glycosyl hydrolase catalytic domain	S	Function unknown	ESC1_0105500
OG10835	Unknown function					ESC1_0105510
OG10836	Unknown function					ESC1_0105530
OG10837	hypothetical protein A1O5_03307	IPR001806|IPR020849|IPR027417	Small GTPase|Small GTPase superfamily, Ras-type|P-loop containing nucleoside triphosphate hydrolase	T	Signal transduction mechanisms	ESC1_0105540	MF|MF|BP|CC	GO:0003924|GO:0005525|GO:0007165|GO:0016020	GTPase activity|GTP binding|signal transduction|membrane
OG10838	Unknown function					ESC1_0105550
OG10839	Unknown function					ESC1_0105560
OG10840	Unknown function					ESC1_0105570
OG10841	Unknown function					ESC1_0105600
OG10842	Unknown function					ESC1_0105610
OG10843	Unknown function	IPR036928	Amidase signature (AS) superfamily	J	Translation, ribosomal structure and biogenesis	ESC1_0106270
OG10844	hypothetical protein A1O5_10056	IPR002110|IPR020683|IPR036770	Ankyrin repeat|Ankyrin repeat-containing domain|Ankyrin repeat-containing domain superfamily	M	Cell wall/membrane/envelope biogenesis	ESC1_0106630	MF	GO:0005515	protein binding
OG10845	Unknown function					ESC1_0107460
OG10846	Unknown function					ESC1_0108000
OG10847	Unknown function					ESC1_0108050
OG10848	Unknown function					ESC1_0109380
OG10849	endoplasmic reticulum vesicle protein 25	IPR009038|IPR015720	GOLD domain|TMP21-related	U	Intracellular trafficking, secretion, and vesicular transport	ESC1_0109850	CC|BP|CC|CC	GO:0005789|GO:0006888|GO:0016021|GO:0030134	endoplasmic reticulum membrane|ER to Golgi vesicle-mediated transport|integral component of membrane|COPII-coated ER to Golgi transport vesicle
OG10850	hypothetical protein PV08_10794	IPR000210|IPR011333	BTB/POZ domain|SKP1/BTB/POZ domain superfamily	S	Function unknown	ESC1_0109860	MF	GO:0005515	protein binding
OG10851	methylated-DNA-[protein]-cysteine S-methyltransferase	IPR001497|IPR014048|IPR036217|IPR036388	Methylated-DNA-[protein]-cysteine S-methyltransferase, active site|Methylated-DNA-[protein]-cysteine S-methyltransferase, DNA binding|Methylated DNA-protein cysteine methyltransferase, DNA binding domain|Winged helix-like DNA-binding domain superfamily	L	Replication, recombination and repair	ESC1_0110850	MF|BP|BP	GO:0003908|GO:0006281|GO:0032259	methylated-DNA-[protein]-cysteine S-methyltransferase activity|DNA repair|methylation
OG10852	Unknown function					ESC1_0111150
OG10853	Unknown function					ESC1_0111420
OG10854	Tetratricopeptide repeat-containing protein isoform 2	IPR011990	Tetratricopeptide-like helical domain superfamily	Z	Cytoskeleton	ESC1_0111770	MF|MF|CC|BP|BP	GO:0003824|GO:0005515|GO:0016020|GO:0044238|GO:0071704	catalytic activity|protein binding|membrane|primary metabolic process|organic substance metabolic process
OG10855	Unknown function					ESC1_0111940
OG10856	Unknown function	IPR013103	Reverse transcriptase, RNA-dependent DNA polymerase	S	Function unknown	ESC1_0111980
OG10857	Unknown function					ESC1_0112390
OG10858	Unknown function					ESC1_0112400
OG10859	FabD/lysophospholipase-like protein	IPR002641|IPR016035	Patatin-like phospholipase domain|Acyl transferase/acyl hydrolase/lysophospholipase	S	Function unknown	ESC1_0113360	BP	GO:0006629	lipid metabolic process
OG10860	mRNA surveillance protein pelota	IPR004405|IPR005140|IPR005141|IPR005142|IPR029064|IPR038069	Translation release factor pelota|eRF1 domain 1/Pelota-like|eRF1 domain 2|eRF1 domain 3|50S ribosomal protein L30e-like|Pelota/DOM34, N-terminal domain	J	Translation, ribosomal structure and biogenesis	ESC1_0114040	MF|CC|MF|BP|BP|BP|BP	GO:0004519|GO:0005737|GO:0046872|GO:0070481|GO:0070966|GO:0071025|GO:0090305	endonuclease activity|cytoplasm|metal ion binding|nuclear-transcribed mRNA catabolic process, non-stop decay|nuclear-transcribed mRNA catabolic process, no-go decay|RNA surveillance|nucleic acid phosphodiester bond hydrolysis
OG10861	C6 zinc finger domain protein	IPR001138|IPR007219|IPR036864	Zn(2)-C6 fungal-type DNA-binding domain|Transcription factor domain, fungi|Zn(2)-C6 fungal-type DNA-binding domain superfamily	S	Function unknown	ESC1_0114140	MF|MF|MF|CC|BP|MF|CC	GO:0000981|GO:0003677|GO:0003712|GO:0005667|GO:0006357|GO:0008270|GO:0016592	DNA-binding transcription factor activity, RNA polymerase II-specific|DNA binding|transcription coregulator activity|transcription factor complex|regulation of transcription by RNA polymerase II|zinc ion binding|mediator complex
OG10862	solute carrier family 25, member 46	IPR002067|IPR018108|IPR023395|IPR040062	Mitochondrial carrier protein|Mitochondrial substrate/solute carrier|Mitochondrial carrier domain superfamily|Mitochondrial carrier domain protein	C	Energy production and conversion	ESC1_0114160	MF|BP|CC|BP|MF|MF|MF|BP	GO:0004842|GO:0009058|GO:0016021|GO:0016567|GO:0016779|GO:0022857|GO:0046872|GO:0055085	ubiquitin-protein transferase activity|biosynthetic process|integral component of membrane|protein ubiquitination|nucleotidyltransferase activity|transmembrane transporter activity|metal ion binding|transmembrane transport
OG10863	Unknown function					ESC1_0115580
OG10864	putative mfs multidrug transporter protein	IPR011701|IPR020846|IPR036259	Major facilitator superfamily|Major facilitator superfamily domain|MFS transporter superfamily	G	Carbohydrate transport and metabolism	ESC1_0116090	CC|BP	GO:0016021|GO:0055085	integral component of membrane|transmembrane transport
OG10865	peroxisomal biogenesis factor 11	IPR008733	Peroxisomal biogenesis factor 11	U	Intracellular trafficking, secretion, and vesicular transport	ESC1_0116100	CC|BP	GO:0005779|GO:0016559	integral component of peroxisomal membrane|peroxisome fission
OG10866	peroxisomal hydratase-dehydrogenase-epimerase	IPR002347|IPR036291	Short-chain dehydrogenase/reductase SDR|NAD(P)-binding domain superfamily	Q	Secondary metabolites biosynthesis, transport and catabolism	ESC1_0116140	MF|BP|BP|BP|BP|BP|BP|MF|CC|BP|BP	GO:0003857|GO:0006550|GO:0006552|GO:0006554|GO:0006568|GO:0006574|GO:0006633|GO:0008061|GO:0016021|GO:0018874|GO:0055114	3-hydroxyacyl-CoA dehydrogenase activity|isoleucine catabolic process|leucine catabolic process|lysine catabolic process|tryptophan metabolic process|valine catabolic process|fatty acid biosynthetic process|chitin binding|integral component of membrane|benzoate metabolic process|oxidation-reduction process
OG10867	salicylate hydroxylase	IPR002938|IPR036188	FAD-binding domain|FAD/NAD(P)-binding domain superfamily	H	Coenzyme transport and metabolism	ESC1_0116150	CC|CC|MF|BP|BP|MF	GO:0005739|GO:0005829|GO:0018669|GO:0018874|GO:0019336|GO:0071949	mitochondrion|cytosol|3-hydroxybenzoate 6-monooxygenase activity|benzoate metabolic process|phenol-containing compound catabolic process|FAD binding
OG10868	Unknown function					ESC1_0116890
OG10869	Unknown function					ESC1_0117520
OG10870	hypothetical protein PV08_07882			S	Function unknown	ESC1_0117850	CC|MF	GO:0016021|GO:0071949	integral component of membrane|FAD binding
OG10871	Unknown function	IPR002347|IPR036291	Short-chain dehydrogenase/reductase SDR|NAD(P)-binding domain superfamily	Q	Secondary metabolites biosynthesis, transport and catabolism	ESC1_0118180
OG10872	Unknown function	IPR005545|IPR011008	YCII-related|Dimeric alpha-beta barrel	E	Amino acid transport and metabolism	ESC1_0118200
OG10873	pyrroline-5-carboxylate reductase	IPR000304|IPR008927|IPR028939|IPR029036|IPR036291	Pyrroline-5-carboxylate reductase|6-phosphogluconate dehydrogenase-like, C-terminal domain superfamily|Pyrroline-5-carboxylate reductase, catalytic, N-terminal|Pyrroline-5-carboxylate reductase, dimerisation domain|NAD(P)-binding domain superfamily	E	Amino acid transport and metabolism	ESC1_0118230	MF|BP|BP|BP	GO:0004735|GO:0006525|GO:0006561|GO:0055114	pyrroline-5-carboxylate reductase activity|arginine metabolic process|proline biosynthetic process|oxidation-reduction process
OG10874	C6 transcription factor	IPR001138|IPR007219|IPR036864	Zn(2)-C6 fungal-type DNA-binding domain|Transcription factor domain, fungi|Zn(2)-C6 fungal-type DNA-binding domain superfamily	K	Transcription	ESC1_0118240	MF|MF|CC|BP|MF	GO:0000981|GO:0003677|GO:0005634|GO:0006357|GO:0008270	DNA-binding transcription factor activity, RNA polymerase II-specific|DNA binding|nucleus|regulation of transcription by RNA polymerase II|zinc ion binding
OG10875	FAD-linked oxidoreductase	IPR002872|IPR015659|IPR029041	Proline dehydrogenase domain|Proline oxidase family|FAD-linked oxidoreductase-like	E	Amino acid transport and metabolism	ESC1_0118250	MF|BP|BP|BP	GO:0004657|GO:0006525|GO:0006561|GO:0006562	proline dehydrogenase activity|arginine metabolic process|proline biosynthetic process|proline catabolic process
OG10876	FMN-binding split barrel	IPR000089|IPR001078|IPR002563|IPR003016|IPR011053|IPR012349|IPR023213	Biotin/lipoyl attachment|2-oxoacid dehydrogenase acyltransferase, catalytic domain|Flavin reductase like domain|2-oxo acid dehydrogenase, lipoyl-binding site|Single hybrid motif|FMN-binding split barrel|Chloramphenicol acetyltransferase-like domain superfamily	S	Function unknown	ESC1_0118270	MF|MF	GO:0010181|GO:0016746	FMN binding|transferase activity, transferring acyl groups
OG10877	Unknown function	IPR000782|IPR036378	FAS1 domain|FAS1 domain superfamily	M|W	Cell wall/membrane/envelope biogenesis|Extracellular structures	ESC1_0118290
OG10878	Cupin domain-containing protein	IPR011051|IPR013096|IPR014710	RmlC-like cupin domain superfamily|Cupin 2, conserved barrel|RmlC-like jelly roll fold	S	Function unknown	ESC1_0118300	CC|CC	GO:0005783|GO:0016020	endoplasmic reticulum|membrane
OG10879	glutathione S-transferase	IPR004045|IPR004046|IPR010987|IPR036249|IPR036282|IPR040079	Glutathione S-transferase, N-terminal|Glutathione S-transferase, C-terminal|Glutathione S-transferase, C-terminal-like|Thioredoxin-like superfamily|Glutathione S-transferase, C-terminal domain superfamily|Glutathione Transferase family	O	Posttranslational modification, protein turnover, chaperones	ESC1_0118310	MF	GO:0005515	protein binding
OG10880	werner syndrome helicase, putative	IPR001650|IPR011545|IPR014001|IPR022698|IPR027417	Helicase, C-terminal|DEAD/DEAH box helicase domain|Helicase superfamily 1/2, ATP-binding domain|Protein of unknown function DUF3505|P-loop containing nucleoside triphosphate hydrolase	L	Replication, recombination and repair	ESC1_0118330	MF|MF	GO:0003676|GO:0005524	nucleic acid binding|ATP binding
OG10881	werner syndrome helicase, putative	IPR001650|IPR011545|IPR014001|IPR022698|IPR027417	Helicase, C-terminal|DEAD/DEAH box helicase domain|Helicase superfamily 1/2, ATP-binding domain|Protein of unknown function DUF3505|P-loop containing nucleoside triphosphate hydrolase	L	Replication, recombination and repair	ESC1_0200010	MF|MF	GO:0003676|GO:0005524	nucleic acid binding|ATP binding
OG10882	Unknown function					ESC1_0200020
OG10883	L-lactate dehydrogenase	IPR001236|IPR001557|IPR015955|IPR022383|IPR036291	Lactate/malate dehydrogenase, N-terminal|L-lactate/malate dehydrogenase|Lactate dehydrogenase/glycoside hydrolase, family 4, C-terminal|Lactate/malate dehydrogenase, C-terminal|NAD(P)-binding domain superfamily	C	Energy production and conversion	ESC1_0200060	BP|CC|MF|BP|BP	GO:0005975|GO:0016020|GO:0016616|GO:0019752|GO:0055114	carbohydrate metabolic process|membrane|oxidoreductase activity, acting on the CH-OH group of donors, NAD or NADP as acceptor|carboxylic acid metabolic process|oxidation-reduction process
OG10884	Unknown function	IPR002068|IPR008978	Alpha crystallin/Hsp20 domain|HSP20-like chaperone	O	Posttranslational modification, protein turnover, chaperones	ESC1_0200080
OG10885	DNA repair protein RAD50	IPR001411|IPR011701|IPR020846|IPR036259	Tetracycline resistance protein/drug resistance transporter|Major facilitator superfamily|Major facilitator superfamily domain|MFS transporter superfamily	G	Carbohydrate transport and metabolism	ESC1_0200090	CC|BP	GO:0016021|GO:0055085	integral component of membrane|transmembrane transport
OG10886	hypothetical protein PV08_10003					ESC1_0200100	MF|CC|BP|MF	GO:0000981|GO:0005634|GO:0006357|GO:0008270	DNA-binding transcription factor activity, RNA polymerase II-specific|nucleus|regulation of transcription by RNA polymerase II|zinc ion binding
OG10887	probable S-adenosylmethionine-dependent methyltransferase CRG1	IPR013216|IPR029063	Methyltransferase type 11|S-adenosyl-L-methionine-dependent methyltransferase	S	Function unknown	ESC1_0200110	MF|BP	GO:0008168|GO:0032259	methyltransferase activity|methylation
OG10888	Unknown function	IPR021858	Fungal transcription factor			ESC1_0200160
OG10889	putative hydantoinase oxoprolinase protein	IPR008040	Hydantoinaseoxoprolinase, N-terminal	E	Amino acid transport and metabolism	ESC1_0200920	BP|MF	GO:0006749|GO:0017168	glutathione metabolic process|5-oxoprolinase (ATP-hydrolyzing) activity
OG10890	Unknown function					ESC1_0201450
OG10891	Unknown function					ESC1_0201600
OG10892	aldolase-type TIM barrel	IPR002220|IPR013785	DapA-like|Aldolase-type TIM barrel	E	Amino acid transport and metabolism	ESC1_0201810	MF	GO:0016829	lyase activity
OG10893	Unknown function					ESC1_0202080
OG10894	Unknown function					ESC1_0203360
OG10895	Unknown function					ESC1_0203390
OG10896	Unknown function					ESC1_0203630
OG10897	hypothetical protein PV08_00640	IPR001806|IPR027417	Small GTPase|P-loop containing nucleoside triphosphate hydrolase			ESC1_0203640	MF|MF	GO:0003924|GO:0005525	GTPase activity|GTP binding
OG10898	Unknown function					ESC1_0203650
OG10899	Unknown function					ESC1_0203660
OG10900	Unknown function					ESC1_0203670
OG10901	Unknown function			S	Function unknown	ESC1_0203690
OG10902	peptidylprolyl isomerase	IPR001179|IPR023566	FKBP-type peptidyl-prolyl cis-trans isomerase domain|Peptidyl-prolyl cis-trans isomerase, FKBP-type	O	Posttranslational modification, protein turnover, chaperones	ESC1_0203720	BP|MF	GO:0000413|GO:0003755	protein peptidyl-prolyl isomerization|peptidyl-prolyl cis-trans isomerase activity
OG10903	hypothetical protein PV08_09009					ESC1_0203750	MF|MF	GO:0003676|GO:0008270	nucleic acid binding|zinc ion binding
OG10904	Unknown function	IPR022099|IPR022105	Protein of unknown function DUF3638|Protein of unknown function DUF3645	S	Function unknown	ESC1_0203760
OG10905	Unknown function					ESC1_0203770
OG10906	Unknown function					ESC1_0203780
OG10907	related to aflatoxin efflux pump AFLT	IPR001411|IPR011701|IPR020846|IPR036259	Tetracycline resistance protein/drug resistance transporter|Major facilitator superfamily|Major facilitator superfamily domain|MFS transporter superfamily	G	Carbohydrate transport and metabolism	ESC1_0203790	CC|BP	GO:0016021|GO:0055085	integral component of membrane|transmembrane transport
OG10908	Unknown function					ESC1_0203800
OG10909	AAA domain-containing protein	IPR003593|IPR007855|IPR027417|IPR041677|IPR041679	AAA+ ATPase domain|RNA-dependent RNA polymerase, eukaryotic-type|P-loop containing nucleoside triphosphate hydrolase|DNA2/NAM7 helicase, AAA domain|DNA2/NAM7 helicase-like, AAA domain	A	RNA processing and modification	ESC1_0203820	MF|BP|CC	GO:0003968|GO:0006144|GO:0031379	RNA-directed 5'-3' RNA polymerase activity|purine nucleobase metabolic process|RNA-directed RNA polymerase complex
OG10910	Unknown function					ESC1_0203830
OG10911	Unknown function					ESC1_0203840
OG10912	Unknown function					ESC1_0203850
OG10913	Unknown function	IPR031348	Fungal N-terminal domain of STAND protein			ESC1_0203860
OG10914	reverse transcriptase			S	Function unknown	ESC1_0203880	MF|CC|BP	GO:0003824|GO:0016020|GO:0090304	catalytic activity|membrane|nucleic acid metabolic process
OG10915	hypothetical protein HMPREF1120_03044	IPR013087	Zinc finger C2H2-type			ESC1_0203890	MF	GO:0003676	nucleic acid binding
OG10916	hypothetical protein HMPREF1541_10638	IPR013112|IPR013121|IPR013130|IPR017927|IPR039261	FAD-binding 8|Ferric reductase, NAD binding domain|Ferric reductase transmembrane component-like domain|FAD-binding domain, ferredoxin reductase-type|Ferredoxin-NADP reductase (FNR), nucleotide-binding domain	P|Q	Inorganic ion transport and metabolism|Secondary metabolites biosynthesis, transport and catabolism	ESC1_0203900	CC|MF|BP|MF|MF	GO:0016020|GO:0016491|GO:0055114|GO:0097159|GO:1901363	membrane|oxidoreductase activity|oxidation-reduction process|organic cyclic compound binding|heterocyclic compound binding
OG10917	kinase-like protein	IPR000719|IPR011009	Protein kinase domain|Protein kinase-like domain superfamily			ESC1_0203910	MF|MF|BP|CC	GO:0004672|GO:0005524|GO:0006468|GO:0016020	protein kinase activity|ATP binding|protein phosphorylation|membrane
OG10918	Unknown function					ESC1_0203940
OG10919	putative sucrose utilization protein SUC1			S	Function unknown	ESC1_0203970	MF|MF|CC|BP|MF	GO:0000981|GO:0003677|GO:0005634|GO:0006357|GO:0008270	DNA-binding transcription factor activity, RNA polymerase II-specific|DNA binding|nucleus|regulation of transcription by RNA polymerase II|zinc ion binding
OG10920	peptidylprolyl isomerase	IPR001179|IPR023566	FKBP-type peptidyl-prolyl cis-trans isomerase domain|Peptidyl-prolyl cis-trans isomerase, FKBP-type	O	Posttranslational modification, protein turnover, chaperones	ESC1_0203980	BP|MF	GO:0000413|GO:0003755	protein peptidyl-prolyl isomerization|peptidyl-prolyl cis-trans isomerase activity
OG10921	Unknown function					ESC1_0204010
OG10922	efflux pump antibiotic resistance protein	IPR036259	MFS transporter superfamily	G	Carbohydrate transport and metabolism	ESC1_0204020	MF|CC|BP	GO:0005215|GO:0016021|GO:0055085	transporter activity|integral component of membrane|transmembrane transport
OG10923	Unknown function	IPR036869	Chaperone J-domain superfamily			ESC1_0204040
OG10924	Unknown function					ESC1_0204050
OG10925	Unknown function					ESC1_0204070
OG10926	Unknown function					ESC1_0204170
OG10927	hypothetical protein PV08_09620			S	Function unknown	ESC1_0204340	CC	GO:0016021	integral component of membrane
OG10928	Unknown function					ESC1_0204940
OG10929	Unknown function					ESC1_0204950
OG10930	MFS transporter, ACS family, allantoate permease	IPR011701|IPR020846|IPR036259	Major facilitator superfamily|Major facilitator superfamily domain|MFS transporter superfamily	G	Carbohydrate transport and metabolism	ESC1_0204960	CC|BP	GO:0016021|GO:0055085	integral component of membrane|transmembrane transport
OG10931	MFS transporter, ACS family, allantoate permease	IPR002933|IPR011650|IPR017144|IPR017439|IPR036264	Peptidase M20|Peptidase M20, dimerisation domain|Peptidase M20A, amidohydrolase, predicted|Amidohydrolase|Bacterial exopeptidase dimerisation domain	E	Amino acid transport and metabolism	ESC1_0204970	CC|MF|BP	GO:0016021|GO:0016787|GO:0055085	integral component of membrane|hydrolase activity|transmembrane transport
OG10932	Unknown function					ESC1_0205780
OG10933	Unknown function					ESC1_0205840
OG10934	Unknown function					ESC1_0205860
OG10935	Unknown function					ESC1_0206330
OG10936	Unknown function					ESC1_0206460
OG10937	Unknown function					ESC1_0206550
OG10938	alkylated DNA repair protein alkB 8	IPR013216|IPR029063|IPR032873	Methyltransferase type 11|S-adenosyl-L-methionine-dependent methyltransferase|Probable tRNA methyltransferase 9-like protein	Q	Secondary metabolites biosynthesis, transport and catabolism	ESC1_0206970	BP|MF|BP	GO:0002098|GO:0016300|GO:0030488	tRNA wobble uridine modification|tRNA (uracil) methyltransferase activity|tRNA methylation
OG10939	Unknown function					ESC1_0207070
OG10940	Unknown function					ESC1_0207360
OG10941	Unknown function					ESC1_0207700
OG10942	AMP dependent CoA ligase	IPR000873|IPR020845|IPR025110	AMP-dependent synthetase/ligase|AMP-binding, conserved site|AMP-binding enzyme, C-terminal domain	I	Lipid transport and metabolism	ESC1_0207980	MF	GO:0003824	catalytic activity
OG10943	c6 transcription	IPR001138|IPR004507|IPR007219|IPR036864	Zn(2)-C6 fungal-type DNA-binding domain|Flavin prenyltransferase UbiX-like|Transcription factor domain, fungi|Zn(2)-C6 fungal-type DNA-binding domain superfamily	K	Transcription	ESC1_0207990	MF|MF|CC|BP|MF	GO:0000981|GO:0003677|GO:0005634|GO:0006355|GO:0008270	DNA-binding transcription factor activity, RNA polymerase II-specific|DNA binding|nucleus|regulation of transcription, DNA-templated|zinc ion binding
OG10944	Unknown function			S	Function unknown	ESC1_0208250
OG10945	Unknown function					ESC1_0208310
OG10946	Unknown function					ESC1_0208850
OG10947	Unknown function					ESC1_0208990
OG10948	Unknown function					ESC1_0209090
OG10949	Unknown function					ESC1_0209370
OG10950	kinase-like protein			S	Function unknown	ESC1_0209510	MF	GO:0016740	transferase activity
OG10951	Unknown function					ESC1_0209530
OG10952	NAD(P)H:quinone oxidoreductase, type IV	IPR008254|IPR029039	Flavodoxin/nitric oxide synthase|Flavoprotein-like superfamily	S	Function unknown	ESC1_0210350	MF|MF|CC|BP|BP|MF|MF|BP	GO:0000981|GO:0003955|GO:0005634|GO:0006357|GO:0006694|GO:0008270|GO:0010181|GO:0055114	DNA-binding transcription factor activity, RNA polymerase II-specific|NAD(P)H dehydrogenase (quinone) activity|nucleus|regulation of transcription by RNA polymerase II|steroid biosynthetic process|zinc ion binding|FMN binding|oxidation-reduction process
OG10953	Unknown function					ESC1_0210820
OG10954	Unknown function					ESC1_0210920
OG10955	Unknown function			Q	Secondary metabolites biosynthesis, transport and catabolism	ESC1_0211040
OG10956	Unknown function					ESC1_0211520
OG10957	Unknown function					ESC1_0211600
OG10958	Unknown function	IPR037045	Peptidase S8 propeptide/proteinase inhibitor I9 superfamily			ESC1_0211830
OG10959	Unknown function					ESC1_0211890
OG10960	related to aflatoxin efflux pump AFLT	IPR001411|IPR011701|IPR020846|IPR036259	Tetracycline resistance protein/drug resistance transporter|Major facilitator superfamily|Major facilitator superfamily domain|MFS transporter superfamily	G	Carbohydrate transport and metabolism	ESC1_0212160	CC|BP	GO:0016021|GO:0055085	integral component of membrane|transmembrane transport
OG10961	predicted protein	IPR011990|IPR013026|IPR019734|IPR029498|IPR038305	Tetratricopeptide-like helical domain superfamily|Tetratricopeptide repeat-containing domain|Tetratricopeptide repeat|Prion-inhibition and propagation, HeLo domain|HeLo domain superfamily			ESC1_0212170	MF	GO:0005515	protein binding
OG10962	sarcosine oxidase	IPR006076|IPR036188	FAD dependent oxidoreductase|FAD/NAD(P)-binding domain superfamily	E	Amino acid transport and metabolism	ESC1_0212220	MF|BP	GO:0016491|GO:0055114	oxidoreductase activity|oxidation-reduction process
OG10963	pantothenate transporter liz1	IPR011701|IPR020846|IPR036259	Major facilitator superfamily|Major facilitator superfamily domain|MFS transporter superfamily	G	Carbohydrate transport and metabolism	ESC1_0212230	CC|BP	GO:0016021|GO:0055085	integral component of membrane|transmembrane transport
OG10964	Unknown function					ESC1_0212410
OG10965	hypothetical protein A1O9_03598					ESC1_0212610	MF|CC|BP|MF|CC	GO:0003677|GO:0005634|GO:0006351|GO:0008270|GO:0016021	DNA binding|nucleus|transcription, DNA-templated|zinc ion binding|integral component of membrane
OG10966	Unknown function					ESC1_0212930
OG10967	Gtr1/RagA G protein conserved domain-containing protein	IPR006762|IPR027417|IPR039397	Gtr1/RagA G protein|P-loop containing nucleoside triphosphate hydrolase|RagA/B	U	Intracellular trafficking, secretion, and vesicular transport	ESC1_0212940	CC|MF|BP|BP|CC	GO:0000329|GO:0005525|GO:0006995|GO:1904262|GO:1990131	fungal-type vacuole membrane|GTP binding|cellular response to nitrogen starvation|negative regulation of TORC1 signaling|Gtr1-Gtr2 GTPase complex
OG10968	Unknown function					ESC1_0213170
OG10969	Membrane-associating domain-containing protein	IPR008253	Marvel domain	S	Function unknown	ESC1_0213300	CC	GO:0016021	integral component of membrane
OG10970	Unknown function					ESC1_0214160
OG10971	putative cyclase			S	Function unknown	ESC1_0214740	MF|BP|BP	GO:0004061|GO:0019441|GO:0046487	arylformamidase activity|tryptophan catabolic process to kynurenine|glyoxylate metabolic process
OG10972	Putative cyclase	IPR007325|IPR037175	Kynurenine formamidase/cyclase-like|Kynurenine formamidase superfamily	S	Function unknown	ESC1_0214760	MF|BP|BP	GO:0004061|GO:0019441|GO:0046487	arylformamidase activity|tryptophan catabolic process to kynurenine|glyoxylate metabolic process
OG10973	polynucleotide kinase 3'-phosphatase	IPR019095	Mediator complex, subunit Med18	K	Transcription	ESC1_0215500	MF|CC|BP|CC	GO:0003712|GO:0005667|GO:0006357|GO:0016592	transcription coregulator activity|transcription factor complex|regulation of transcription by RNA polymerase II|mediator complex
OG10974	Unknown function					ESC1_0215640
OG10975	Unknown function					ESC1_0215760
OG10976	Unknown function					ESC1_0215840
OG10977	Unknown function					ESC1_0216430
OG10978	Unknown function					ESC1_0216460
OG10979	related to MFS drug efflux pump	IPR001411|IPR011701|IPR020846|IPR036259	Tetracycline resistance protein/drug resistance transporter|Major facilitator superfamily|Major facilitator superfamily domain|MFS transporter superfamily	G	Carbohydrate transport and metabolism	ESC1_0217850	CC|MF|BP	GO:0016021|GO:0022857|GO:0055085	integral component of membrane|transmembrane transporter activity|transmembrane transport
OG10980	Unknown function					ESC1_0217860
OG10981	4-coumarate-CoA ligase	IPR000873	AMP-dependent synthetase/ligase	I	Lipid transport and metabolism	ESC1_0217870	CC|MF	GO:0016021|GO:0016874	integral component of membrane|ligase activity
OG10982	cutinase transcription factor 1 alpha	IPR007219	Transcription factor domain, fungi	K	Transcription	ESC1_0217980	MF|CC|BP|MF	GO:0003677|GO:0005634|GO:0006351|GO:0008270	DNA binding|nucleus|transcription, DNA-templated|zinc ion binding
OG10983	PUA domain-containing protein	IPR002478|IPR004521|IPR015947|IPR016437|IPR036974|IPR041366	PUA domain|Uncharacterised domain CHP00451|PUA-like superfamily|MCT-1/Tma20|PUA domain superfamily|Pre-PUA domain	J	Translation, ribosomal structure and biogenesis	ESC1_0217990	MF|CC	GO:0003723|GO:0005737	RNA binding|cytoplasm
OG10984	Unknown function					ESC1_0218600
OG10985	Unknown function					ESC1_0219050
OG10986	NAD(P)-binding protein	IPR002347|IPR020904|IPR036291	Short-chain dehydrogenase/reductase SDR|Short-chain dehydrogenase/reductase, conserved site|NAD(P)-binding domain superfamily	Q	Secondary metabolites biosynthesis, transport and catabolism	ESC1_0219240	MF|BP	GO:0016491|GO:0055114	oxidoreductase activity|oxidation-reduction process
OG10987	hypothetical protein PV05_03957					ESC1_0219600	MF|CC|BP|MF	GO:0003677|GO:0005634|GO:0006351|GO:0008270	DNA binding|nucleus|transcription, DNA-templated|zinc ion binding
OG10988	sphingosine kinase	IPR001206|IPR016064|IPR017438	Diacylglycerol kinase, catalytic domain|NAD kinase/diacylglycerol kinase-like domain superfamily|Inorganic polyphosphate/ATP-NAD kinase, N-terminal	I|T	Lipid transport and metabolism|Signal transduction mechanisms	ESC1_0219720	MF|BP|BP|BP	GO:0003951|GO:0006769|GO:0016310|GO:0046497	NAD+ kinase activity|nicotinamide metabolic process|phosphorylation|nicotinate nucleotide metabolic process
OG10989	Unknown function					ESC1_0219930
OG10990	ankyrin repeat-containing protein	IPR002110|IPR010730|IPR020683|IPR036770	Ankyrin repeat|Heterokaryon incompatibility|Ankyrin repeat-containing domain|Ankyrin repeat-containing domain superfamily	M	Cell wall/membrane/envelope biogenesis	ESC1_0219990	MF	GO:0005515	protein binding
OG10991	Major facilitator superfamily domain, general substrate transporter	IPR005828|IPR020846|IPR036259	Major facilitator, sugar transporter-like|Major facilitator superfamily domain|MFS transporter superfamily	G	Carbohydrate transport and metabolism	ESC1_0220410	CC|MF|BP	GO:0016021|GO:0022857|GO:0055085	integral component of membrane|transmembrane transporter activity|transmembrane transport
OG10992	Unknown function	IPR000073|IPR029058	Alpha/beta hydrolase fold-1|Alpha/Beta hydrolase fold	S	Function unknown	ESC1_0220430
OG10993	probable 2-polyprenyl-6-methoxyphenol hydroxylase and related FAD-dependent oxidoreductases	IPR002938|IPR036188	FAD-binding domain|FAD/NAD(P)-binding domain superfamily	C|H	Energy production and conversion|Coenzyme transport and metabolism	ESC1_0220440	MF|CC|BP|MF	GO:0004497|GO:0016021|GO:0055114|GO:0071949	monooxygenase activity|integral component of membrane|oxidation-reduction process|FAD binding
OG10994	Unknown function					ESC1_0220470
OG10995	homogentisate 1,2-dioxygenase	IPR005708|IPR011051|IPR014710	Homogentisate 1,2-dioxygenase|RmlC-like cupin domain superfamily|RmlC-like jelly roll fold	E	Amino acid transport and metabolism	ESC1_0220490	MF|BP|BP|BP|BP	GO:0004411|GO:0006559|GO:0006570|GO:0042207|GO:0055114	homogentisate 1,2-dioxygenase activity|L-phenylalanine catabolic process|tyrosine metabolic process|styrene catabolic process|oxidation-reduction process
OG10996	hypothetical protein FOZG_10632	IPR001138|IPR036864	Zn(2)-C6 fungal-type DNA-binding domain|Zn(2)-C6 fungal-type DNA-binding domain superfamily	K	Transcription	ESC1_0220520	MF|CC|BP|MF	GO:0000981|GO:0005634|GO:0006355|GO:0008270	DNA-binding transcription factor activity, RNA polymerase II-specific|nucleus|regulation of transcription, DNA-templated|zinc ion binding
OG10997	Unknown function					ESC1_0220530
OG10998	siderochrome-iron transporter	IPR001411|IPR011701|IPR020846|IPR036259	Tetracycline resistance protein/drug resistance transporter|Major facilitator superfamily|Major facilitator superfamily domain|MFS transporter superfamily	U	Intracellular trafficking, secretion, and vesicular transport	ESC1_0220540	CC|BP	GO:0016021|GO:0055085	integral component of membrane|transmembrane transport
OG10999	Unknown function	IPR008030|IPR036291	NmrA-like domain|NAD(P)-binding domain superfamily	S	Function unknown	ESC1_0220570
OG11000	Unknown function	IPR009799|IPR011008	EthD domain|Dimeric alpha-beta barrel	S	Function unknown	ESC1_0220590
OG11001	Unknown function					ESC1_0220600
OG11002	Fasciclin domain-containing protein	IPR000782|IPR036378	FAS1 domain|FAS1 domain superfamily	M|W	Cell wall/membrane/envelope biogenesis|Extracellular structures	ESC1_0220610	CC	GO:0016021	integral component of membrane
OG11003	fungal trichothecene efflux pump	IPR001411|IPR005829|IPR010573|IPR020846|IPR036259	Tetracycline resistance protein/drug resistance transporter|Sugar transporter, conserved site|Siderophore iron transporter 1/trichothecene efflux pump Tri12|Major facilitator superfamily domain|MFS transporter superfamily	G	Carbohydrate transport and metabolism	ESC1_0220630	CC|MF|BP	GO:0016021|GO:0022857|GO:0055085	integral component of membrane|transmembrane transporter activity|transmembrane transport
OG11004	Unknown function	IPR008030|IPR036291	NmrA-like domain|NAD(P)-binding domain superfamily	S	Function unknown	ESC1_0220650
OG11005	Unknown function	IPR002347|IPR036291	Short-chain dehydrogenase/reductase SDR|NAD(P)-binding domain superfamily	Q	Secondary metabolites biosynthesis, transport and catabolism	ESC1_0220680
OG11006	FabG, Dehydrogenase (short-chain alcohol dehydrogenase)	IPR002347|IPR020904|IPR036291	Short-chain dehydrogenase/reductase SDR|Short-chain dehydrogenase/reductase, conserved site|NAD(P)-binding domain superfamily	Q	Secondary metabolites biosynthesis, transport and catabolism	ESC1_0220700	MF	GO:0016491	oxidoreductase activity
OG11007	Unknown function	IPR002539|IPR029069	MaoC-like dehydratase domain|HotDog domain superfamily	I	Lipid transport and metabolism	ESC1_0220730
OG11008	cytochrome-b5 reductase	IPR001199|IPR018506|IPR036400	Cytochrome b5-like heme/steroid binding domain|Cytochrome b5, heme-binding site|Cytochrome b5-like heme/steroid binding domain superfamily	C	Energy production and conversion	ESC1_0220750	MF	GO:0020037	heme binding
OG11009	O-methylsterigmatocystin oxido	IPR001128|IPR002401|IPR036396	Cytochrome P450|Cytochrome P450, E-class, group I|Cytochrome P450 superfamily	Q	Secondary metabolites biosynthesis, transport and catabolism	ESC1_0220770	MF|CC|MF|MF|BP	GO:0005506|GO:0016020|GO:0016705|GO:0020037|GO:0055114	iron ion binding|membrane|oxidoreductase activity, acting on paired donors, with incorporation or reduction of molecular oxygen|heme binding|oxidation-reduction process
OG11010	pisatin demethylase	IPR001128|IPR002401|IPR017972|IPR036396	Cytochrome P450|Cytochrome P450, E-class, group I|Cytochrome P450, conserved site|Cytochrome P450 superfamily	Q	Secondary metabolites biosynthesis, transport and catabolism	ESC1_0220780	MF|MF|MF|BP	GO:0005506|GO:0016705|GO:0020037|GO:0055114	iron ion binding|oxidoreductase activity, acting on paired donors, with incorporation or reduction of molecular oxygen|heme binding|oxidation-reduction process
OG11011	Unknown function	IPR011051|IPR014710	RmlC-like cupin domain superfamily|RmlC-like jelly roll fold	S	Function unknown	ESC1_0220790
OG11012	NAD(P)-binding Rossmann-fold containing protein	IPR002347|IPR020904|IPR036291	Short-chain dehydrogenase/reductase SDR|Short-chain dehydrogenase/reductase, conserved site|NAD(P)-binding domain superfamily	Q	Secondary metabolites biosynthesis, transport and catabolism	ESC1_0220820	MF	GO:0016491	oxidoreductase activity
OG11013	AMP dependent ligase	IPR000873|IPR025110	AMP-dependent synthetase/ligase|AMP-binding enzyme, C-terminal domain	I	Lipid transport and metabolism	ESC1_0220840	MF	GO:0003824	catalytic activity
OG11014	werner syndrome helicase, putative	IPR001650|IPR011545|IPR014001|IPR022698|IPR027417	Helicase, C-terminal|DEAD/DEAH box helicase domain|Helicase superfamily 1/2, ATP-binding domain|Protein of unknown function DUF3505|P-loop containing nucleoside triphosphate hydrolase	L	Replication, recombination and repair	ESC1_0220880	MF|MF	GO:0003676|GO:0005524	nucleic acid binding|ATP binding
OG11015	werner syndrome helicase, putative	IPR001650|IPR011545|IPR014001|IPR022698|IPR027417	Helicase, C-terminal|DEAD/DEAH box helicase domain|Helicase superfamily 1/2, ATP-binding domain|Protein of unknown function DUF3505|P-loop containing nucleoside triphosphate hydrolase	L	Replication, recombination and repair	ESC1_0300010	MF|MF	GO:0003676|GO:0005524	nucleic acid binding|ATP binding
OG11016	Unknown function	IPR021833	Protein of unknown function DUF3425	S	Function unknown	ESC1_0300030
OG11017	Unknown function	IPR002347|IPR036291	Short-chain dehydrogenase/reductase SDR|NAD(P)-binding domain superfamily	Q	Secondary metabolites biosynthesis, transport and catabolism	ESC1_0300040
OG11018	FAD binding domain protein	IPR002938|IPR036188	FAD-binding domain|FAD/NAD(P)-binding domain superfamily	C|H	Energy production and conversion|Coenzyme transport and metabolism	ESC1_0300090	MF	GO:0071949	FAD binding
OG11019	hypothetical protein A1O9_00975					ESC1_0300160	BP|MF	GO:0008152|GO:0016798	metabolic process|hydrolase activity, acting on glycosyl bonds
OG11020	Unknown function			K	Transcription	ESC1_0300390
OG11021	siderochrome-iron transporter	IPR001411|IPR011701|IPR020846|IPR036259	Tetracycline resistance protein/drug resistance transporter|Major facilitator superfamily|Major facilitator superfamily domain|MFS transporter superfamily	G	Carbohydrate transport and metabolism	ESC1_0300550	CC|BP	GO:0016021|GO:0055085	integral component of membrane|transmembrane transport
OG11022	Unknown function					ESC1_0300610
OG11023	putative subtilisin	IPR000209|IPR015500|IPR023827|IPR036852	Peptidase S8/S53 domain|Peptidase S8, subtilisin-related|Peptidase S8, subtilisin, Asp-active site|Peptidase S8/S53 domain superfamily	O	Posttranslational modification, protein turnover, chaperones	ESC1_0300790	MF|BP	GO:0004252|GO:0006508	serine-type endopeptidase activity|proteolysis
OG11024	Protein kinase domain-containing protein	IPR000719|IPR011009	Protein kinase domain|Protein kinase-like domain superfamily	T	Signal transduction mechanisms	ESC1_0300800	MF|MF|BP	GO:0004672|GO:0005524|GO:0006468	protein kinase activity|ATP binding|protein phosphorylation
OG11025	Unknown function					ESC1_0301230
OG11026	Unknown function					ESC1_0301620
OG11027	Unknown function					ESC1_0301850
OG11028	Unknown function			M	Cell wall/membrane/envelope biogenesis	ESC1_0301980
OG11029	Fungal specific transcription factor domain-containing protein	IPR007219	Transcription factor domain, fungi	K	Transcription	ESC1_0302570	MF|CC|BP|MF	GO:0003677|GO:0005634|GO:0006351|GO:0008270	DNA binding|nucleus|transcription, DNA-templated|zinc ion binding
OG11030	Unknown function					ESC1_0303030
OG11031	Unknown function					ESC1_0303350
OG11032	Unknown function					ESC1_0303470
OG11033	Unknown function					ESC1_0304420
OG11034	Unknown function					ESC1_0304480
OG11035	general substrate transporter	IPR003663|IPR005828|IPR005829|IPR020846|IPR036259	Sugar/inositol transporter|Major facilitator, sugar transporter-like|Sugar transporter, conserved site|Major facilitator superfamily domain|MFS transporter superfamily	G	Carbohydrate transport and metabolism	ESC1_0305030	CC|MF|BP	GO:0016021|GO:0022857|GO:0055085	integral component of membrane|transmembrane transporter activity|transmembrane transport
OG11036	Unknown function	IPR029032	AhpD-like	S	Function unknown	ESC1_0305040
OG11037	Unknown function	IPR011051|IPR013096|IPR014710	RmlC-like cupin domain superfamily|Cupin 2, conserved barrel|RmlC-like jelly roll fold	S	Function unknown	ESC1_0305060
OG11038	aromatic ring-opening dioxygenase family protein	IPR004183|IPR014436	Extradiol ring-cleavage dioxygenase, class III enzyme, subunit B|Extradiol aromatic ring-opening dioxygenase, DODA-type	S	Function unknown	ESC1_0305080	BP|MF|MF|MF|BP	GO:0006725|GO:0008198|GO:0008270|GO:0016701|GO:0055114	cellular aromatic compound metabolic process|ferrous iron binding|zinc ion binding|oxidoreductase activity, acting on single donors with incorporation of molecular oxygen|oxidation-reduction process
OG11039	4-carboxymuconolactone decarboxylase	IPR003779|IPR029032	Carboxymuconolactone decarboxylase-like|AhpD-like	E	Amino acid transport and metabolism	ESC1_0305090	MF|BP|BP	GO:0051920|GO:0055114|GO:0098869	peroxiredoxin activity|oxidation-reduction process|cellular oxidant detoxification
OG11040	MFS transporter, SP family, sugar:H+ symporter	IPR005828|IPR020846|IPR036259	Major facilitator, sugar transporter-like|Major facilitator superfamily domain|MFS transporter superfamily	G	Carbohydrate transport and metabolism	ESC1_0305120	CC|MF|BP	GO:0016021|GO:0022857|GO:0055085	integral component of membrane|transmembrane transporter activity|transmembrane transport
OG11041	Unknown function					ESC1_0305310
OG11042	Unknown function					ESC1_0305380
OG11043	Unknown function					ESC1_0305530
OG11044	hypothetical protein PV08_01693	IPR013087	Zinc finger C2H2-type	S	Function unknown	ESC1_0305550	MF	GO:0003676	nucleic acid binding
OG11045	Unknown function					ESC1_0305720
OG11046	Unknown function					ESC1_0305750
OG11047	Unknown function					ESC1_0305890
OG11048	FAD dependent oxidoreductase	IPR036188	FAD/NAD(P)-binding domain superfamily	E	Amino acid transport and metabolism	ESC1_0306250	CC|MF|BP	GO:0005737|GO:0016491|GO:0055114	cytoplasm|oxidoreductase activity|oxidation-reduction process
OG11049	Unknown function					ESC1_0307570
OG11050	Unknown function					ESC1_0307900
OG11051	Unknown function	IPR002575|IPR011009	Aminoglycoside phosphotransferase|Protein kinase-like domain superfamily			ESC1_0308190
OG11052	Unknown function					ESC1_0308200
OG11053	Unknown function					ESC1_0308220
OG11054	Unknown function					ESC1_0308230
OG11055	Unknown function					ESC1_0308240
OG11056	Unknown function					ESC1_0308280
OG11057	Unknown function					ESC1_0308290
OG11058	Unknown function					ESC1_0308300
OG11059	Unknown function			S	Function unknown	ESC1_0308310
OG11060	Unknown function					ESC1_0308320
OG11061	LOW QUALITY PROTEIN: hypothetical protein PV05_05504					ESC1_0308340	CC	GO:0016021	integral component of membrane
OG11062	hypothetical protein HMPREF1120_05158					ESC1_0308360	CC	GO:0016021	integral component of membrane
OG11063	hypothetical protein PV05_05506					ESC1_0308370	MF	GO:0016407	acetyltransferase activity
OG11064	Fungal specific transcription factor domain-containing protein	IPR001128|IPR007219|IPR036396	Cytochrome P450|Transcription factor domain, fungi|Cytochrome P450 superfamily	S	Function unknown	ESC1_0308420	MF|MF|CC|BP|MF|MF|MF|BP	GO:0003677|GO:0005506|GO:0005634|GO:0006351|GO:0008270|GO:0016705|GO:0020037|GO:0055114	DNA binding|iron ion binding|nucleus|transcription, DNA-templated|zinc ion binding|oxidoreductase activity, acting on paired donors, with incorporation or reduction of molecular oxygen|heme binding|oxidation-reduction process
OG11065	Unknown function					ESC1_0308450
OG11066	Unknown function	IPR008942|IPR013809|IPR029063	ENTH/VHS|ENTH domain|S-adenosyl-L-methionine-dependent methyltransferase	F	Nucleotide transport and metabolism	ESC1_0308760
OG11067	50S ribosomal protein L31e	IPR000054|IPR023621	Ribosomal protein L31e|Ribosomal protein L31e domain superfamily	J	Translation, ribosomal structure and biogenesis	ESC1_0308940	MF|CC|BP|BP	GO:0003735|GO:0005840|GO:0006412|GO:0042254	structural constituent of ribosome|ribosome|translation|ribosome biogenesis
OG11068	Unknown function					ESC1_0309220
OG11069	Unknown function					ESC1_0309520
OG11070	Unknown function					ESC1_0309530
OG11071	kinase-like protein	IPR000719|IPR011009|IPR017441	Protein kinase domain|Protein kinase-like domain superfamily|Protein kinase, ATP binding site	T	Signal transduction mechanisms	ESC1_0309810	MF|MF|MF|CC|CC|BP|BP|MF|BP|BP|BP	GO:0000034|GO:0004674|GO:0005524|GO:0005634|GO:0005737|GO:0006146|GO:0006468|GO:0008270|GO:0009069|GO:0009117|GO:0043103	adenine deaminase activity|protein serine/threonine kinase activity|ATP binding|nucleus|cytoplasm|adenine catabolic process|protein phosphorylation|zinc ion binding|serine family amino acid metabolic process|nucleotide metabolic process|hypoxanthine salvage
OG11072	NAD(P)-binding protein	IPR002347|IPR020904|IPR036291	Short-chain dehydrogenase/reductase SDR|Short-chain dehydrogenase/reductase, conserved site|NAD(P)-binding domain superfamily	Q	Secondary metabolites biosynthesis, transport and catabolism	ESC1_0309960	MF|BP	GO:0016491|GO:0055114	oxidoreductase activity|oxidation-reduction process
OG11073	Unknown function					ESC1_0310170
OG11074	hypothetical protein PV08_03477					ESC1_0310440	MF|MF	GO:0008483|GO:0030170	transaminase activity|pyridoxal phosphate binding
OG11075	Unknown function					ESC1_0310590
OG11076	Unknown function					ESC1_0311180
OG11077	Unknown function	IPR029068|IPR037523	Glyoxalase/Bleomycin resistance protein/Dihydroxybiphenyl dioxygenase|Vicinal oxygen chelate (VOC) domain	S	Function unknown	ESC1_0311730
OG11078	Amino acid/polyamine transporter I	IPR002293	Amino acid/polyamine transporter I	E	Amino acid transport and metabolism	ESC1_0311750	CC|MF|BP	GO:0016021|GO:0022857|GO:0055085	integral component of membrane|transmembrane transporter activity|transmembrane transport
OG11079	Lactose regulatory protein LAC9	IPR001138|IPR007219|IPR036864	Zn(2)-C6 fungal-type DNA-binding domain|Transcription factor domain, fungi|Zn(2)-C6 fungal-type DNA-binding domain superfamily	K	Transcription	ESC1_0311930	MF|MF|CC|BP|MF	GO:0000981|GO:0003677|GO:0005634|GO:0006355|GO:0008270	DNA-binding transcription factor activity, RNA polymerase II-specific|DNA binding|nucleus|regulation of transcription, DNA-templated|zinc ion binding
OG11080	oxidoreductase	IPR002347|IPR020904|IPR036291	Short-chain dehydrogenase/reductase SDR|Short-chain dehydrogenase/reductase, conserved site|NAD(P)-binding domain superfamily	Q	Secondary metabolites biosynthesis, transport and catabolism	ESC1_0311950	MF|BP	GO:0016491|GO:0055114	oxidoreductase activity|oxidation-reduction process
OG11081	Unknown function					ESC1_0312400
OG11082	Unknown function					ESC1_0312690
OG11083	60S ribosomal protein L37a	IPR002674|IPR011331|IPR011332	Ribosomal protein L37ae|Ribosomal protein L37ae/L37e|Zinc-binding ribosomal protein	J	Translation, ribosomal structure and biogenesis	ESC1_0312720	MF|CC|BP|BP	GO:0003735|GO:0005840|GO:0006412|GO:0042254	structural constituent of ribosome|ribosome|translation|ribosome biogenesis
OG11084	cyclohexanone monooxygenase	IPR036188	FAD/NAD(P)-binding domain superfamily	Q	Secondary metabolites biosynthesis, transport and catabolism	ESC1_0312920	MF|MF|MF	GO:0000166|GO:0004497|GO:0050662	nucleotide binding|monooxygenase activity|coenzyme binding
OG11085	putative trichothecene efflux pump	IPR001411|IPR010573|IPR020846|IPR036259	Tetracycline resistance protein/drug resistance transporter|Siderophore iron transporter 1/trichothecene efflux pump Tri12|Major facilitator superfamily domain|MFS transporter superfamily	G	Carbohydrate transport and metabolism	ESC1_0312930	MF|BP	GO:0022857|GO:0055085	transmembrane transporter activity|transmembrane transport
OG11086	DNA helicase recq5, putative	IPR011545|IPR014001|IPR022698|IPR027417	DEAD/DEAH box helicase domain|Helicase superfamily 1/2, ATP-binding domain|Protein of unknown function DUF3505|P-loop containing nucleoside triphosphate hydrolase	L	Replication, recombination and repair	ESC1_0313000	MF|MF	GO:0003676|GO:0005524	nucleic acid binding|ATP binding
OG11087	werner syndrome helicase, putative	IPR001650|IPR011545|IPR014001|IPR022698|IPR027417	Helicase, C-terminal|DEAD/DEAH box helicase domain|Helicase superfamily 1/2, ATP-binding domain|Protein of unknown function DUF3505|P-loop containing nucleoside triphosphate hydrolase	L	Replication, recombination and repair	ESC1_0400010	MF|MF	GO:0003676|GO:0005524	nucleic acid binding|ATP binding
OG11088	hypothetical protein PV08_11045					ESC1_0400160	MF|MF|BP|CC	GO:0004672|GO:0005524|GO:0006468|GO:0016021	protein kinase activity|ATP binding|protein phosphorylation|integral component of membrane
OG11089	Unknown function					ESC1_0400190
OG11090	fumarylacetoacetase	IPR005959|IPR011234|IPR015377|IPR036462|IPR036663	Fumarylacetoacetase|Fumarylacetoacetase-like, C-terminal|Fumarylacetoacetase, N-terminal|Fumarylacetoacetase, N-terminal domain superfamily|Fumarylacetoacetase-like, C-terminal domain superfamily	G	Carbohydrate transport and metabolism	ESC1_0400250	MF|BP|BP|BP	GO:0004334|GO:0006570|GO:0042207|GO:0046395	fumarylacetoacetase activity|tyrosine metabolic process|styrene catabolic process|carboxylic acid catabolic process
OG11091	cupin domain-containing protein	IPR011051|IPR013096|IPR014710	RmlC-like cupin domain superfamily|Cupin 2, conserved barrel|RmlC-like jelly roll fold	S	Function unknown	ESC1_0400310	MF	GO:0003824	catalytic activity
OG11092	Unknown function					ESC1_0401450
OG11093	Unknown function					ESC1_0401780
OG11094	Unknown function					ESC1_0401960
OG11095	Unknown function					ESC1_0402250
OG11096	ubiquitin carboxyl-terminal hydrolase isozyme L1	IPR001578|IPR036959|IPR038765	Peptidase C12, ubiquitin carboxyl-terminal hydrolase|Peptidase C12, ubiquitin carboxyl-terminal hydrolase superfamily|Papain-like cysteine peptidase superfamily	O	Posttranslational modification, protein turnover, chaperones	ESC1_0402650	MF|CC|BP|BP	GO:0004843|GO:0005622|GO:0006511|GO:0016579	thiol-dependent ubiquitin-specific protease activity|intracellular|ubiquitin-dependent protein catabolic process|protein deubiquitination
OG11097	Unknown function					ESC1_0402760
OG11098	Unknown function					ESC1_0403400
OG11099	Unknown function					ESC1_0403590
OG11100	putative sterigmatocystin biosynthesis monooxygenase stcW	IPR036188	FAD/NAD(P)-binding domain superfamily	Q	Secondary metabolites biosynthesis, transport and catabolism	ESC1_0403690	MF|MF|MF|BP	GO:0004499|GO:0050660|GO:0050661|GO:0055114	N,N-dimethylaniline monooxygenase activity|flavin adenine dinucleotide binding|NADP binding|oxidation-reduction process
OG11101	AAA domain-containing protein					ESC1_0404070	MF|CC|CC|BP|MF	GO:0003700|GO:0005634|GO:0005667|GO:0006355|GO:0008270	DNA-binding transcription factor activity|nucleus|transcription factor complex|regulation of transcription, DNA-templated|zinc ion binding
OG11102	Unknown function					ESC1_0404640
OG11103	dihydrofolate reductase	IPR001199|IPR036400	Cytochrome b5-like heme/steroid binding domain|Cytochrome b5-like heme/steroid binding domain superfamily	S	Function unknown	ESC1_0404720	CC	GO:0016021	integral component of membrane
OG11104	glucosamine-phosphate N-acetyltransferase	IPR000182|IPR016181|IPR039143	GNAT domain|Acyl-CoA N-acyltransferase|Glucosamine 6-phosphate N-acetyltransferase	M	Cell wall/membrane/envelope biogenesis	ESC1_0405150	MF|BP	GO:0004343|GO:0006048	glucosamine 6-phosphate N-acetyltransferase activity|UDP-N-acetylglucosamine biosynthetic process
OG11105	Unknown function					ESC1_0405280
OG11106	Unknown function					ESC1_0405440
OG11107	Unknown function	IPR024983	CHAT domain	S	Function unknown	ESC1_0405570
OG11108	hypothetical protein PV08_11598	IPR029071|IPR039732	Ubiquitin-like domain superfamily|Ubiquitin-like modifier Hub1/Ubl5	O	Posttranslational modification, protein turnover, chaperones	ESC1_0405620	BP	GO:0006464	cellular protein modification process
OG11109	Unknown function					ESC1_0405920
OG11110	Unknown function					ESC1_0406480
OG11111	Unknown function					ESC1_0406600
OG11112	acyl-CoA thioesterase II	IPR003703|IPR029069	Acyl-CoA thioesterase|HotDog domain superfamily	I	Lipid transport and metabolism	ESC1_0406650	BP|MF	GO:0006637|GO:0047617	acyl-CoA metabolic process|acyl-CoA hydrolase activity
OG11113	Unknown function					ESC1_0407000
OG11114	Unknown function					ESC1_0407470
OG11115	Unknown function					ESC1_0408150
OG11116	Unknown function					ESC1_0408420
OG11117	amino acid transporter	IPR002293	Amino acid/polyamine transporter I	E	Amino acid transport and metabolism	ESC1_0409170	CC|MF|BP	GO:0016021|GO:0022857|GO:0055085	integral component of membrane|transmembrane transporter activity|transmembrane transport
OG11118	fungal specific transcription factor	IPR001138|IPR036864	Zn(2)-C6 fungal-type DNA-binding domain|Zn(2)-C6 fungal-type DNA-binding domain superfamily	K	Transcription	ESC1_0409190	MF|CC|BP|MF	GO:0000981|GO:0005634|GO:0006355|GO:0008270	DNA-binding transcription factor activity, RNA polymerase II-specific|nucleus|regulation of transcription, DNA-templated|zinc ion binding
OG11119	FAD dependent oxidoreductase	IPR006076|IPR036188	FAD dependent oxidoreductase|FAD/NAD(P)-binding domain superfamily	H	Coenzyme transport and metabolism	ESC1_0409210	CC|MF|BP	GO:0016020|GO:0016491|GO:0055114	membrane|oxidoreductase activity|oxidation-reduction process
OG11120	Unknown function					ESC1_0409480
OG11121	ankyrin repeat domain containing protein	IPR002110|IPR010730|IPR020683|IPR036770	Ankyrin repeat|Heterokaryon incompatibility|Ankyrin repeat-containing domain|Ankyrin repeat-containing domain superfamily	M	Cell wall/membrane/envelope biogenesis	ESC1_0410850	MF	GO:0005515	protein binding
OG11122	Unknown function					ESC1_0410970
OG11123	Unknown function					ESC1_0410980
OG11124	Unknown function					ESC1_0411620
OG11125	homogentisate 1,2-dioxygenase					ESC1_0411990	MF|BP|BP|BP|BP	GO:0004411|GO:0006559|GO:0006570|GO:0042207|GO:0055114	homogentisate 1,2-dioxygenase activity|L-phenylalanine catabolic process|tyrosine metabolic process|styrene catabolic process|oxidation-reduction process
OG11126	Unknown function	IPR002347|IPR036291	Short-chain dehydrogenase/reductase SDR|NAD(P)-binding domain superfamily	Q	Secondary metabolites biosynthesis, transport and catabolism	ESC1_0412080
OG11127	Unknown function					ESC1_0412110
OG11128	Unknown function					ESC1_0412130
OG11129	Unknown function					ESC1_0412780
OG11130	Fungal specific transcription factor domain-containing protein	IPR001138|IPR021858|IPR036864	Zn(2)-C6 fungal-type DNA-binding domain|Fungal transcription factor|Zn(2)-C6 fungal-type DNA-binding domain superfamily	S	Function unknown	ESC1_0412880	MF|MF|CC|BP|MF|MF|MF|BP	GO:0000981|GO:0004499|GO:0005634|GO:0006357|GO:0008270|GO:0050660|GO:0050661|GO:0055114	DNA-binding transcription factor activity, RNA polymerase II-specific|N,N-dimethylaniline monooxygenase activity|nucleus|regulation of transcription by RNA polymerase II|zinc ion binding|flavin adenine dinucleotide binding|NADP binding|oxidation-reduction process
OG11131	triose-phosphate transporter					ESC1_0412950	CC	GO:0016020	membrane
OG11132	Unknown function					ESC1_0413220
OG11133	Unknown function					ESC1_0413410
OG11134	Unknown function					ESC1_0413750
OG11135	Unknown function					ESC1_0414030
OG11136	hypothetical protein PV08_02400					ESC1_0414060	BP	GO:0006807	nitrogen compound metabolic process
OG11137	serine/threonine protein kinase	IPR000719|IPR002110|IPR008271|IPR011009|IPR020683|IPR036770	Protein kinase domain|Ankyrin repeat|Serine/threonine-protein kinase, active site|Protein kinase-like domain superfamily|Ankyrin repeat-containing domain|Ankyrin repeat-containing domain superfamily	T	Signal transduction mechanisms	ESC1_0414690	MF|MF|MF|BP	GO:0004672|GO:0005515|GO:0005524|GO:0006468	protein kinase activity|protein binding|ATP binding|protein phosphorylation
OG11138	concanavalin A-like lectin/glucanase	IPR000757|IPR013320	Glycoside hydrolase family 16|Concanavalin A-like lectin/glucanase domain superfamily	S	Function unknown	ESC1_0415080	MF|MF|BP	GO:0004553|GO:0005488|GO:0005975	hydrolase activity, hydrolyzing O-glycosyl compounds|binding|carbohydrate metabolic process
OG11139	werner syndrome helicase, putative	IPR001650|IPR011545|IPR014001|IPR022698|IPR027417	Helicase, C-terminal|DEAD/DEAH box helicase domain|Helicase superfamily 1/2, ATP-binding domain|Protein of unknown function DUF3505|P-loop containing nucleoside triphosphate hydrolase	L	Replication, recombination and repair	ESC1_0415290	MF|MF	GO:0003676|GO:0005524	nucleic acid binding|ATP binding
OG11140	werner syndrome helicase, putative	IPR001650|IPR011545|IPR014001|IPR022698|IPR027417	Helicase, C-terminal|DEAD/DEAH box helicase domain|Helicase superfamily 1/2, ATP-binding domain|Protein of unknown function DUF3505|P-loop containing nucleoside triphosphate hydrolase	L	Replication, recombination and repair	ESC1_0500010	MF|MF	GO:0003676|GO:0005524	nucleic acid binding|ATP binding
OG11141	Alpha/beta hydrolase fold-3	IPR029058	Alpha/Beta hydrolase fold	I	Lipid transport and metabolism	ESC1_0500050	MF	GO:0016787	hydrolase activity
OG11142	hypothetical protein A1O9_01405	IPR001138|IPR007219|IPR013087|IPR036236|IPR036864	Zn(2)-C6 fungal-type DNA-binding domain|Transcription factor domain, fungi|Zinc finger C2H2-type|Zinc finger C2H2 superfamily|Zn(2)-C6 fungal-type DNA-binding domain superfamily	S	Function unknown	ESC1_0500070	MF|MF|CC|BP|MF	GO:0000981|GO:0003677|GO:0005634|GO:0006355|GO:0008270	DNA-binding transcription factor activity, RNA polymerase II-specific|DNA binding|nucleus|regulation of transcription, DNA-templated|zinc ion binding
OG11143	Unknown function					ESC1_0500280
OG11144	Unknown function					ESC1_0500530
OG11145	Unknown function					ESC1_0501180
OG11146	Unknown function					ESC1_0501200
OG11147	Unknown function					ESC1_0501690
OG11148	Fungal specific transcription factor domain-containing protein	IPR007219	Transcription factor domain, fungi	S	Function unknown	ESC1_0502110	MF|CC|BP|MF	GO:0003677|GO:0005634|GO:0006351|GO:0008270	DNA binding|nucleus|transcription, DNA-templated|zinc ion binding
OG11149	Unknown function					ESC1_0502210
OG11150	Serine/threonine-protein phosphatase 6 regulatory ankyrin repeat subunit C	IPR002110|IPR020683|IPR025676|IPR036770	Ankyrin repeat|Ankyrin repeat-containing domain|Clr5 domain|Ankyrin repeat-containing domain superfamily	S	Function unknown	ESC1_0502270	MF	GO:0005515	protein binding
OG11151	Unknown function					ESC1_0502280
OG11152	Unknown function	IPR016035	Acyl transferase/acyl hydrolase/lysophospholipase	Z	Cytoskeleton	ESC1_0502290
OG11153	Unknown function					ESC1_0502310
OG11154	Unknown function					ESC1_0502400
OG11155	Unknown function					ESC1_0502440
OG11156	salicylate hydroxylase	IPR036188	FAD/NAD(P)-binding domain superfamily	C|H	Energy production and conversion|Coenzyme transport and metabolism	ESC1_0502660	MF	GO:0071949	FAD binding
OG11157	dimethylaniline monooxygenase (N-oxide forming)	IPR036188	FAD/NAD(P)-binding domain superfamily	Q	Secondary metabolites biosynthesis, transport and catabolism	ESC1_0502960	MF|MF|MF|BP	GO:0004499|GO:0050660|GO:0050661|GO:0055114	N,N-dimethylaniline monooxygenase activity|flavin adenine dinucleotide binding|NADP binding|oxidation-reduction process
OG11158	Unknown function					ESC1_0502980
OG11159	Unknown function					ESC1_0503040
OG11160	transcription initiation factor TFIIE alpha subunit	IPR002853|IPR013083|IPR017919|IPR024550|IPR039997	Transcription initiation factor IIE subunit alpha, N-terminal|Zinc finger, RING/FYVE/PHD-type|Transcription factor TFE/TFIIEalpha HTH domain|TFIIEalpha/SarR/Rpc3 HTH domain|Transcription factor E	K	Transcription	ESC1_0503270	BP|MF	GO:0006367|GO:0043565	transcription initiation from RNA polymerase II promoter|sequence-specific DNA binding
OG11161	Fungal specific transcription factor	IPR001138|IPR007219|IPR036864	Zn(2)-C6 fungal-type DNA-binding domain|Transcription factor domain, fungi|Zn(2)-C6 fungal-type DNA-binding domain superfamily	K	Transcription	ESC1_0503340	MF|MF|CC|BP|MF	GO:0000981|GO:0003677|GO:0005634|GO:0006355|GO:0008270	DNA-binding transcription factor activity, RNA polymerase II-specific|DNA binding|nucleus|regulation of transcription, DNA-templated|zinc ion binding
OG11162	Unknown function					ESC1_0503680
OG11163	Annexin A11	IPR001464|IPR009117|IPR018252|IPR018502|IPR037104	Annexin|Annexin A14, fungal|Annexin repeat, conserved site|Annexin repeat|Annexin superfamily	U	Intracellular trafficking, secretion, and vesicular transport	ESC1_0504140	MF|MF	GO:0005509|GO:0005544	calcium ion binding|calcium-dependent phospholipid binding
OG11164	Unknown function	IPR010730	Heterokaryon incompatibility	L	Replication, recombination and repair	ESC1_0504530
OG11165	predicted protein [	IPR007219	Transcription factor domain, fungi			ESC1_0504970	MF|CC|BP|MF	GO:0003677|GO:0005634|GO:0006351|GO:0008270	DNA binding|nucleus|transcription, DNA-templated|zinc ion binding
OG11166	hypothetical protein PV08_06097	IPR002347|IPR020904|IPR036291	Short-chain dehydrogenase/reductase SDR|Short-chain dehydrogenase/reductase, conserved site|NAD(P)-binding domain superfamily	Q	Secondary metabolites biosynthesis, transport and catabolism	ESC1_0505150	MF|BP	GO:0016491|GO:0055114	oxidoreductase activity|oxidation-reduction process
OG11167	Unknown function					ESC1_0505170
OG11168	Unknown function					ESC1_0505640
OG11169	Unknown function	IPR018535	Domain of unknown function DUF1996	G|O	Carbohydrate transport and metabolism|Posttranslational modification, protein turnover, chaperones	ESC1_0505960
OG11170	aldehyde dehydrogenase (NAD+)	IPR015590|IPR016161|IPR016162|IPR016163	Aldehyde dehydrogenase domain|Aldehyde/histidinol dehydrogenase|Aldehyde dehydrogenase, N-terminal|Aldehyde dehydrogenase, C-terminal	C	Energy production and conversion	ESC1_0506210	MF|BP	GO:0016620|GO:0055114	oxidoreductase activity, acting on the aldehyde or oxo group of donors, NAD or NADP as acceptor|oxidation-reduction process
OG11171	hypothetical protein PV06_03537					ESC1_0506580	CC	GO:0016021	integral component of membrane
OG11172	aldehyde dehydrogenase	IPR015590|IPR016161|IPR016162	Aldehyde dehydrogenase domain|Aldehyde/histidinol dehydrogenase|Aldehyde dehydrogenase, N-terminal	C	Energy production and conversion	ESC1_0506740	MF|BP|BP	GO:0001758|GO:0042572|GO:0055114	retinal dehydrogenase activity|retinol metabolic process|oxidation-reduction process
OG11173	putative nitroreductase HBN1	IPR000415|IPR033877	Nitroreductase-like|Nitroreductase Frm2/Hbn1-like	S	Function unknown	ESC1_0506930	MF|BP|BP	GO:0016657|GO:0034599|GO:0055114	oxidoreductase activity, acting on NAD(P)H, nitrogenous group as acceptor|cellular response to oxidative stress|oxidation-reduction process
OG11174	TPR-like protein			Z	Cytoskeleton	ESC1_0506940	MF|CC|CC|BP	GO:0003777|GO:0005871|GO:0005874|GO:0007017	microtubule motor activity|kinesin complex|microtubule|microtubule-based process
OG11175	Unknown function					ESC1_0506950
OG11176	related to aflatoxin efflux pump AFLT	IPR001411|IPR011701|IPR020846|IPR036259	Tetracycline resistance protein/drug resistance transporter|Major facilitator superfamily|Major facilitator superfamily domain|MFS transporter superfamily	G	Carbohydrate transport and metabolism	ESC1_0506970	CC|BP	GO:0016021|GO:0055085	integral component of membrane|transmembrane transport
OG11177	Unknown function	IPR016040|IPR036291	NAD(P)-binding domain|NAD(P)-binding domain superfamily	G|M	Carbohydrate transport and metabolism|Cell wall/membrane/envelope biogenesis	ESC1_0507230
OG11178	Unknown function					ESC1_0507240
OG11179	Unknown function					ESC1_0507590
OG11180	hypothetical protein PV08_05837					ESC1_0507840	CC	GO:0016021	integral component of membrane
OG11181	Unknown function					ESC1_0508970
OG11182	Unknown function	IPR010730	Heterokaryon incompatibility	S	Function unknown	ESC1_0509020
OG11183	Unknown function					ESC1_0509600
OG11184	Unknown function					ESC1_0510600
OG11185	Unknown function					ESC1_0510630
OG11186	Unknown function					ESC1_0510760
OG11187	Unknown function					ESC1_0510770
OG11188	Unknown function					ESC1_0511010
OG11189	Unknown function					ESC1_0511210
OG11190	hypothetical protein AU210_007112	IPR002110|IPR020683|IPR036770	Ankyrin repeat|Ankyrin repeat-containing domain|Ankyrin repeat-containing domain superfamily	M	Cell wall/membrane/envelope biogenesis	ESC1_0511700	MF	GO:0005515	protein binding
OG11191	Unknown function					ESC1_0511770
OG11192	cytochrome-b5 reductase	IPR001433|IPR001834|IPR008333|IPR017927|IPR017938|IPR039261	Oxidoreductase FAD/NAD(P)-binding|NADH:cytochrome b5 reductase-like|Flavoprotein pyridine nucleotide cytochrome reductase-like, FAD-binding domain|FAD-binding domain, ferredoxin reductase-type|Riboflavin synthase-like beta-barrel|Ferredoxin-NADP reductase (FNR), nucleotide-binding domain	C	Energy production and conversion	ESC1_0512010	MF|BP|BP	GO:0004128|GO:0006040|GO:0055114	cytochrome-b5 reductase activity, acting on NAD(P)H|amino sugar metabolic process|oxidation-reduction process
OG11193	Unknown function					ESC1_0512020
OG11194	Unknown function					ESC1_0512490
OG11195	hypothetical protein PV07_11377	IPR015943|IPR034605|IPR036322	WD40/YVTN repeat-like-containing domain superfamily|PGC-1|WD40-repeat-containing domain superfamily	S	Function unknown	ESC1_0513640	MF|CC|MF	GO:0003712|GO:0005667|GO:0008134	transcription coregulator activity|transcription factor complex|transcription factor binding
OG11196	werner syndrome helicase, putative	IPR001650|IPR011545|IPR014001|IPR022698|IPR027417	Helicase, C-terminal|DEAD/DEAH box helicase domain|Helicase superfamily 1/2, ATP-binding domain|Protein of unknown function DUF3505|P-loop containing nucleoside triphosphate hydrolase	L	Replication, recombination and repair	ESC1_0600010	MF|MF	GO:0003676|GO:0005524	nucleic acid binding|ATP binding
OG11197	Unknown function	IPR002347|IPR036291	Short-chain dehydrogenase/reductase SDR|NAD(P)-binding domain superfamily	Q	Secondary metabolites biosynthesis, transport and catabolism	ESC1_0600030
OG11198	F-box and leucine-rich repeat protein GRR1	IPR007484	Peptidase M28	O	Posttranslational modification, protein turnover, chaperones	ESC1_0600040	BP|MF|CC|MF	GO:0006508|GO:0008233|GO:0016021|GO:0046872	proteolysis|peptidase activity|integral component of membrane|metal ion binding
OG11199	F-box and leucine-rich repeat protein GRR1			O	Posttranslational modification, protein turnover, chaperones	ESC1_0600050	MF|CC	GO:0008233|GO:0016020	peptidase activity|membrane
OG11200	myo-inositol transporter	IPR003663|IPR005828|IPR005829|IPR020846|IPR036259	Sugar/inositol transporter|Major facilitator, sugar transporter-like|Sugar transporter, conserved site|Major facilitator superfamily domain|MFS transporter superfamily	G	Carbohydrate transport and metabolism	ESC1_0600150	BP|CC|MF|BP	GO:0008643|GO:0016021|GO:0022857|GO:0055085	carbohydrate transport|integral component of membrane|transmembrane transporter activity|transmembrane transport
OG11201	NAD-binding Rossmann fold oxidoreductase family protein	IPR000683|IPR036291	Oxidoreductase, N-terminal|NAD(P)-binding domain superfamily	S	Function unknown	ESC1_0600160	MF|BP	GO:0016491|GO:0055114	oxidoreductase activity|oxidation-reduction process
OG11202	flavin-containing monooxygenase	IPR000960|IPR036188	Flavin monooxygenase FMO|FAD/NAD(P)-binding domain superfamily	Q	Secondary metabolites biosynthesis, transport and catabolism	ESC1_0600180	MF|MF|MF|BP	GO:0004499|GO:0050660|GO:0050661|GO:0055114	N,N-dimethylaniline monooxygenase activity|flavin adenine dinucleotide binding|NADP binding|oxidation-reduction process
OG11203	Succinate dehydrogenase assembly factor 2, mitochondrial	IPR005631|IPR028882|IPR036714	Flavinator of succinate dehydrogenase|Succinate dehydrogenase assembly factor 2, mitochondrial|Flavinator of succinate dehydrogenase superfamily	S	Function unknown	ESC1_0600620	CC|BP|BP	GO:0005759|GO:0006121|GO:0018293	mitochondrial matrix|mitochondrial electron transport, succinate to ubiquinone|protein-FAD linkage
OG11204	Unknown function					ESC1_0601160
OG11205	Unknown function					ESC1_0601350
OG11206	Unknown function					ESC1_0602710
OG11207	GTPase IMAP family member 4-like	IPR006703|IPR027417	AIG1-type guanine nucleotide-binding (G) domain|P-loop containing nucleoside triphosphate hydrolase	S	Function unknown	ESC1_0602720	MF|CC	GO:0005525|GO:0016021	GTP binding|integral component of membrane
OG11208	Unknown function					ESC1_0602730
OG11209	Unknown function					ESC1_0602760
OG11210	Unknown function					ESC1_0603190
OG11211	Unknown function					ESC1_0603600
OG11212	Unknown function	IPR010730	Heterokaryon incompatibility	S	Function unknown	ESC1_0603700
OG11213	alpha/beta hydrolase fold protein	IPR013094|IPR029058	Alpha/beta hydrolase fold-3|Alpha/Beta hydrolase fold	I	Lipid transport and metabolism	ESC1_0604010	MF	GO:0016787	hydrolase activity
OG11214	Unknown function					ESC1_0604070
OG11215	ribosomal protein L33	IPR011332|IPR038584	Zinc-binding ribosomal protein|Ribosomal protein L33 superfamily	J	Translation, ribosomal structure and biogenesis	ESC1_0604200	MF|CC|BP|BP	GO:0003735|GO:0005840|GO:0006412|GO:0042254	structural constituent of ribosome|ribosome|translation|ribosome biogenesis
OG11216	hypothetical protein SAPIO_CDS6043	IPR000719|IPR011009|IPR029498|IPR038305	Protein kinase domain|Protein kinase-like domain superfamily|Prion-inhibition and propagation, HeLo domain|HeLo domain superfamily	S	Function unknown	ESC1_0604860	MF|MF|BP	GO:0004672|GO:0005524|GO:0006468	protein kinase activity|ATP binding|protein phosphorylation
OG11217	TKL protein kinase	IPR000719|IPR002110|IPR008271|IPR011009|IPR020683|IPR036770	Protein kinase domain|Ankyrin repeat|Serine/threonine-protein kinase, active site|Protein kinase-like domain superfamily|Ankyrin repeat-containing domain|Ankyrin repeat-containing domain superfamily	T	Signal transduction mechanisms	ESC1_0604870	MF|MF|MF|BP	GO:0004672|GO:0005515|GO:0005524|GO:0006468	protein kinase activity|protein binding|ATP binding|protein phosphorylation
OG11218	Unknown function					ESC1_0605170
OG11219	mRNA guanylyltransferase	IPR001339|IPR012340|IPR013846|IPR017075	mRNA capping enzyme, catalytic domain|Nucleic acid-binding, OB-fold|mRNA capping enzyme, C-terminal|mRNA capping enzyme, alpha subunit	A	RNA processing and modification	ESC1_0605370	MF|MF|BP|CC	GO:0004484|GO:0005525|GO:0006370|GO:0031533	mRNA guanylyltransferase activity|GTP binding|7-methylguanosine mRNA capping|mRNA cap methyltransferase complex
OG11220	Fungal specific transcription factor domain-containing protein	IPR001138|IPR036864	Zn(2)-C6 fungal-type DNA-binding domain|Zn(2)-C6 fungal-type DNA-binding domain superfamily	S	Function unknown	ESC1_0605700	MF|MF|CC|BP|MF	GO:0000981|GO:0003677|GO:0005634|GO:0006357|GO:0008270	DNA-binding transcription factor activity, RNA polymerase II-specific|DNA binding|nucleus|regulation of transcription by RNA polymerase II|zinc ion binding
OG11221	RTA1-domain-containing protein	IPR007568	RTA-like protein	S	Function unknown	ESC1_0605720	CC	GO:0016021	integral component of membrane
OG11222	Unknown function					ESC1_0605890
OG11223	Unknown function					ESC1_0606420
OG11224	Unknown function					ESC1_0606430
OG11225	Unknown function					ESC1_0606740
OG11226	Unknown function					ESC1_0606830
OG11227	Unknown function					ESC1_0606850
OG11228	Unknown function	IPR002625|IPR013899|IPR036063	Smr domain|Domain of unknown function DUF1771|Smr domain superfamily	L	Replication, recombination and repair	ESC1_0607210
OG11229	FAD-binding domain-containing protein	IPR006093|IPR006094|IPR016164|IPR016166|IPR036318	Oxygen oxidoreductase covalent FAD-binding site|FAD linked oxidase, N-terminal|FAD-linked oxidase-like, C-terminal|FAD-binding domain, PCMH-type|FAD-binding, type PCMH-like superfamily	C	Energy production and conversion	ESC1_0607220	MF|BP|MF	GO:0016491|GO:0055114|GO:0071949	oxidoreductase activity|oxidation-reduction process|FAD binding
OG11230	Unknown function					ESC1_0607550
OG11231	putative P450 monooxygenase	IPR001128|IPR002403|IPR017972|IPR036396	Cytochrome P450|Cytochrome P450, E-class, group IV|Cytochrome P450, conserved site|Cytochrome P450 superfamily	Q	Secondary metabolites biosynthesis, transport and catabolism	ESC1_0607850	MF|MF|CC|MF|MF|BP	GO:0004497|GO:0005506|GO:0016021|GO:0016705|GO:0020037|GO:0055114	monooxygenase activity|iron ion binding|integral component of membrane|oxidoreductase activity, acting on paired donors, with incorporation or reduction of molecular oxygen|heme binding|oxidation-reduction process
OG11232	Unknown function					ESC1_0607950
OG11233	Unknown function			S	Function unknown	ESC1_0607960
OG11234	casein kinase 1	IPR000719|IPR008271|IPR011009|IPR017441	Protein kinase domain|Serine/threonine-protein kinase, active site|Protein kinase-like domain superfamily|Protein kinase, ATP binding site	T	Signal transduction mechanisms	ESC1_0607970	MF|MF|BP|BP	GO:0004674|GO:0005524|GO:0006468|GO:0009069	protein serine/threonine kinase activity|ATP binding|protein phosphorylation|serine family amino acid metabolic process
OG11235	Unknown function					ESC1_0608010
OG11236	Unknown function					ESC1_0608020
OG11237	Fungal transcriptional regulatory protein	IPR001138|IPR036864	Zn(2)-C6 fungal-type DNA-binding domain|Zn(2)-C6 fungal-type DNA-binding domain superfamily			ESC1_0608110	MF|CC|BP|MF	GO:0000981|GO:0005634|GO:0006357|GO:0008270	DNA-binding transcription factor activity, RNA polymerase II-specific|nucleus|regulation of transcription by RNA polymerase II|zinc ion binding
OG11238	Unknown function					ESC1_0608360
OG11239	choline transport protein, putative			E	Amino acid transport and metabolism	ESC1_0608440	BP|CC|MF|BP	GO:0006865|GO:0016021|GO:0022857|GO:0055085	amino acid transport|integral component of membrane|transmembrane transporter activity|transmembrane transport
OG11240	Unknown function					ESC1_0609640
OG11241	Unknown function					ESC1_0609760
OG11242	Unknown function					ESC1_0610260
OG11243	Unknown function					ESC1_0610400
OG11244	Unknown function					ESC1_0610420
OG11245	Unknown function	IPR011021	Arrestin-like, N-terminal	S	Function unknown	ESC1_0610520
OG11246	ribosomal protein L16	IPR000114|IPR016180|IPR020798|IPR036920	Ribosomal protein L16|Ribosomal protein L10e/L16|Ribosomal protein L16, conserved site|Ribosomal protein L10e/L16 superfamily	J	Translation, ribosomal structure and biogenesis	ESC1_0610550	MF|CC|CC|MF|BP|BP	GO:0003735|GO:0005762|GO:0016021|GO:0019843|GO:0032543|GO:0042254	structural constituent of ribosome|mitochondrial large ribosomal subunit|integral component of membrane|rRNA binding|mitochondrial translation|ribosome biogenesis
OG11247	MFS transporter, SP family, general alpha glucoside:H+ symporter	IPR005828	Major facilitator, sugar transporter-like	G	Carbohydrate transport and metabolism	ESC1_0610780	CC|MF|BP	GO:0016021|GO:0022857|GO:0055085	integral component of membrane|transmembrane transporter activity|transmembrane transport
OG11248	hypothetical protein PV06_11061	IPR001806|IPR020849|IPR027417	Small GTPase|Small GTPase superfamily, Ras-type|P-loop containing nucleoside triphosphate hydrolase	S	Function unknown	ESC1_0611240	MF|MF|BP|CC	GO:0003924|GO:0005525|GO:0007165|GO:0016020	GTPase activity|GTP binding|signal transduction|membrane
OG11249	Unknown function					ESC1_0611250
OG11250	Unknown function					ESC1_0611260
OG11251	Unknown function					ESC1_0611270
OG11252	Unknown function					ESC1_0611300
OG11253	Unknown function	IPR029498|IPR038305	Prion-inhibition and propagation, HeLo domain|HeLo domain superfamily	S	Function unknown	ESC1_0611320
OG11254	Unknown function	IPR008914|IPR035810|IPR036610	Phosphatidylethanolamine-binding protein|Phosphatidylethanolamine-binding protein, eukaryotic|PEBP-like superfamily	O	Posttranslational modification, protein turnover, chaperones	ESC1_0611360
OG11255	reverse transcriptase					ESC1_0611410	MF|MF	GO:0003676|GO:0008270	nucleic acid binding|zinc ion binding
OG11256	Unknown function					ESC1_0611420
OG11257	Unknown function	IPR003615	HNH nuclease			ESC1_0611430
OG11258	hypothetical protein HMPREF1541_10638	IPR013112|IPR017927|IPR017938|IPR039261	FAD-binding 8|FAD-binding domain, ferredoxin reductase-type|Riboflavin synthase-like beta-barrel|Ferredoxin-NADP reductase (FNR), nucleotide-binding domain	P|Q	Inorganic ion transport and metabolism|Secondary metabolites biosynthesis, transport and catabolism	ESC1_0611450	MF|BP	GO:0016491|GO:0055114	oxidoreductase activity|oxidation-reduction process
OG11259	kinase-like protein	IPR000719|IPR008266|IPR011009	Protein kinase domain|Tyrosine-protein kinase, active site|Protein kinase-like domain superfamily			ESC1_0611460	MF|MF|BP|CC	GO:0004672|GO:0005524|GO:0006468|GO:0016020	protein kinase activity|ATP binding|protein phosphorylation|membrane
OG11260	Unknown function					ESC1_0611490
OG11261	putative sucrose utilization protein SUC1			S	Function unknown	ESC1_0611530	MF|MF|CC|BP|MF	GO:0000981|GO:0003677|GO:0005634|GO:0006357|GO:0008270	DNA-binding transcription factor activity, RNA polymerase II-specific|DNA binding|nucleus|regulation of transcription by RNA polymerase II|zinc ion binding
OG11262	Unknown function					ESC1_0611540
OG11263	Unknown function					ESC1_0611560
OG11264	Unknown function					ESC1_0611670
OG11265	Unknown function					ESC1_0612050
OG11266	Unknown function					ESC1_0612230
OG11267	Unknown function					ESC1_0612300
OG11268	Unknown function					ESC1_0612380
OG11269	Unknown function	IPR002018|IPR029058	Carboxylesterase, type B|Alpha/Beta hydrolase fold	T	Signal transduction mechanisms	ESC1_0612880
OG11270	Unknown function					ESC1_0613370
OG11271	Unknown function					ESC1_0613730
OG11272	chromate transporter	IPR003370|IPR014047	Chromate transporter|Chromate transporter, long chain	P	Inorganic ion transport and metabolism	ESC1_0613970	MF|BP|CC	GO:0015109|GO:0015703|GO:0016021	chromate transmembrane transporter activity|chromate transport|integral component of membrane
OG11273	werner syndrome helicase, putative	IPR001650|IPR011545|IPR014001|IPR022698|IPR027417	Helicase, C-terminal|DEAD/DEAH box helicase domain|Helicase superfamily 1/2, ATP-binding domain|Protein of unknown function DUF3505|P-loop containing nucleoside triphosphate hydrolase	L	Replication, recombination and repair	ESC1_0614130	MF|MF	GO:0003676|GO:0005524	nucleic acid binding|ATP binding
OG11274	werner syndrome helicase, putative	IPR001650|IPR011545|IPR014001|IPR022698|IPR027417	Helicase, C-terminal|DEAD/DEAH box helicase domain|Helicase superfamily 1/2, ATP-binding domain|Protein of unknown function DUF3505|P-loop containing nucleoside triphosphate hydrolase	L	Replication, recombination and repair	ESC1_0700010	MF|MF	GO:0003676|GO:0005524	nucleic acid binding|ATP binding
OG11275	Unknown function					ESC1_0700810
OG11276	kinase-like protein	IPR000719|IPR001245|IPR011009	Protein kinase domain|Serine-threonine/tyrosine-protein kinase, catalytic domain|Protein kinase-like domain superfamily			ESC1_0701690	MF|MF|BP	GO:0004672|GO:0005524|GO:0006468	protein kinase activity|ATP binding|protein phosphorylation
OG11277	serine/threonine protein kinase	IPR000719|IPR001245|IPR008266|IPR011009	Protein kinase domain|Serine-threonine/tyrosine-protein kinase, catalytic domain|Tyrosine-protein kinase, active site|Protein kinase-like domain superfamily	T	Signal transduction mechanisms	ESC1_0701700	BP|MF|MF|BP|BP	GO:0000278|GO:0004674|GO:0005524|GO:0006468|GO:0009069	mitotic cell cycle|protein serine/threonine kinase activity|ATP binding|protein phosphorylation|serine family amino acid metabolic process
OG11278	Unknown function					ESC1_0701730
OG11279	hypothetical protein PV06_11853, partial	IPR001138|IPR036864	Zn(2)-C6 fungal-type DNA-binding domain|Zn(2)-C6 fungal-type DNA-binding domain superfamily			ESC1_0701750	MF|CC|BP|MF	GO:0000981|GO:0005634|GO:0006355|GO:0008270	DNA-binding transcription factor activity, RNA polymerase II-specific|nucleus|regulation of transcription, DNA-templated|zinc ion binding
OG11280	hypothetical protein PV08_12096					ESC1_0701780	MF	GO:0003676	nucleic acid binding
OG11281	Unknown function					ESC1_0701810
OG11282	carbonic anhydrase	IPR001765|IPR036874	Carbonic anhydrase|Carbonic anhydrase superfamily	P	Inorganic ion transport and metabolism	ESC1_0701820	MF|BP|BP|MF	GO:0004089|GO:0006730|GO:0006807|GO:0008270	carbonate dehydratase activity|one-carbon metabolic process|nitrogen compound metabolic process|zinc ion binding
OG11283	Unknown function					ESC1_0701850
OG11284	MFS general substrate transporter	IPR001411|IPR011701|IPR020846|IPR036259	Tetracycline resistance protein/drug resistance transporter|Major facilitator superfamily|Major facilitator superfamily domain|MFS transporter superfamily	G	Carbohydrate transport and metabolism	ESC1_0701910	CC|BP	GO:0016021|GO:0055085	integral component of membrane|transmembrane transport
OG11285	Methyltransferase domain-containing protein	IPR029063	S-adenosyl-L-methionine-dependent methyltransferase			ESC1_0701920	CC|BP	GO:0016021|GO:0055085	integral component of membrane|transmembrane transport
OG11286	kinase-like protein					ESC1_0702060	MF|MF|BP	GO:0004672|GO:0005524|GO:0006468	protein kinase activity|ATP binding|protein phosphorylation
OG11287	Unknown function					ESC1_0702070
OG11288	Unknown function					ESC1_0702080
OG11289	Unknown function	IPR032675	Leucine-rich repeat domain superfamily			ESC1_0702090
OG11290	Unknown function					ESC1_0702130
OG11291	Unknown function					ESC1_0702150
OG11292	Unknown function					ESC1_0702160
OG11293	Unknown function					ESC1_0702190
OG11294	AdoMet-dependent rRNA methyltransferase SPB1	IPR021842	Protein of unknown function DUF3435			ESC1_0702210	MF|BP	GO:0008168|GO:0032259	methyltransferase activity|methylation
OG11295	Unknown function					ESC1_0702260
OG11296	Unknown function					ESC1_0702360
OG11297	Prenylated Rab acceptor 1	IPR004895	Prenylated rab acceptor PRA1	U	Intracellular trafficking, secretion, and vesicular transport	ESC1_0702500	CC|CC|BP|CC|CC	GO:0005783|GO:0005794|GO:0006888|GO:0016021|GO:0030134	endoplasmic reticulum|Golgi apparatus|ER to Golgi vesicle-mediated transport|integral component of membrane|COPII-coated ER to Golgi transport vesicle
OG11298	3-hydroxyisobutyrate dehydrogenase protein					ESC1_0703150	CC	GO:0016020	membrane
OG11299	2,3-diketo-5-methylthio-1-phosphopentane phosphatase					ESC1_0703160	BP|CC	GO:0006810|GO:0016020	transport|membrane
OG11300	Unknown function					ESC1_0703520
OG11301	Unknown function					ESC1_0703840
OG11302	Unknown function					ESC1_0704200
OG11303	Unknown function					ESC1_0704310
OG11304	Unknown function					ESC1_0704410
OG11305	Unknown function					ESC1_0705070
OG11306	glutathione S-transferase	IPR001853|IPR036249	DSBA-like thioredoxin domain|Thioredoxin-like superfamily	O	Posttranslational modification, protein turnover, chaperones	ESC1_0705890	MF|MF|BP	GO:0015035|GO:0016740|GO:0055114	protein disulfide oxidoreductase activity|transferase activity|oxidation-reduction process
OG11307	chlorophyll synthesis pathway protein BchC	IPR002328|IPR011032|IPR013149|IPR013154|IPR020843|IPR036291	Alcohol dehydrogenase, zinc-type, conserved site|GroES-like superfamily|Alcohol dehydrogenase, C-terminal|Alcohol dehydrogenase, N-terminal|Polyketide synthase, enoylreductase domain|NAD(P)-binding domain superfamily	Q	Secondary metabolites biosynthesis, transport and catabolism	ESC1_0706150	MF|MF|BP	GO:0008270|GO:0016491|GO:0055114	zinc ion binding|oxidoreductase activity|oxidation-reduction process
OG11308	3-methyl-2-oxobutanoate hydroxymethyltransferase	IPR003700|IPR015813|IPR040442	Ketopantoate hydroxymethyltransferase|Pyruvate/Phosphoenolpyruvate kinase-like domain superfamily|Pyruvate kinase-like domain superfamily	H	Coenzyme transport and metabolism	ESC1_0706160	MF|MF|BP|BP	GO:0003864|GO:0008168|GO:0015940|GO:0032259	3-methyl-2-oxobutanoate hydroxymethyltransferase activity|methyltransferase activity|pantothenate biosynthetic process|methylation
OG11309	NAD(P)-binding protein	IPR002347|IPR020904|IPR036291	Short-chain dehydrogenase/reductase SDR|Short-chain dehydrogenase/reductase, conserved site|NAD(P)-binding domain superfamily	Q	Secondary metabolites biosynthesis, transport and catabolism	ESC1_0706170	MF|BP	GO:0016491|GO:0055114	oxidoreductase activity|oxidation-reduction process
OG11310	zinc knuckle domain protein					ESC1_0706210	MF|MF|MF	GO:0003676|GO:0003824|GO:0008270	nucleic acid binding|catalytic activity|zinc ion binding
OG11311	Unknown function					ESC1_0707150
OG11312	Unknown function					ESC1_0708300
OG11313	translation machinery-associated protein 22	IPR001950|IPR005872|IPR036877	SUI1 domain|Archaeal/bacterial translation initiation factor SUI1|SUI1 domain superfamily	J	Translation, ribosomal structure and biogenesis	ESC1_0709030	MF|CC|BP	GO:0003743|GO:0005840|GO:0006446	translation initiation factor activity|ribosome|regulation of translational initiation
OG11314	Ankyrin repeat protein	IPR002110|IPR020683|IPR035994|IPR036770	Ankyrin repeat|Ankyrin repeat-containing domain|Nucleoside phosphorylase superfamily|Ankyrin repeat-containing domain superfamily	M	Cell wall/membrane/envelope biogenesis	ESC1_0709730	MF|MF|BP	GO:0003824|GO:0005515|GO:0009116	catalytic activity|protein binding|nucleoside metabolic process
OG11315	Unknown function					ESC1_0709750
OG11316	Unknown function					ESC1_0709780
OG11317	Unknown function					ESC1_0710710
OG11318	hypothetical protein PV08_04123			U	Intracellular trafficking, secretion, and vesicular transport	ESC1_0710740	MF|BP	GO:0016787|GO:0046856	hydrolase activity|phosphatidylinositol dephosphorylation
OG11319	Unknown function					ESC1_0710820
OG11320	Unknown function			S	Function unknown	ESC1_0711610
OG11321	Unknown function					ESC1_0711690
OG11322	Unknown function			S	Function unknown	ESC1_0711720
OG11323	Unknown function					ESC1_0711790
OG11324	calcium/proton exchanger			P	Inorganic ion transport and metabolism	ESC1_0711910	CC|BP	GO:0016021|GO:0055085	integral component of membrane|transmembrane transport
OG11325	Unknown function					ESC1_0711980
OG11326	mitochondrial trans-2-enoyl-CoA reductase	IPR011032|IPR013149|IPR020843|IPR036291	GroES-like superfamily|Alcohol dehydrogenase, C-terminal|Polyketide synthase, enoylreductase domain|NAD(P)-binding domain superfamily	C|K	Energy production and conversion|Transcription	ESC1_0711990	MF|BP	GO:0016491|GO:0055114	oxidoreductase activity|oxidation-reduction process
OG11327	F-box domain protein	IPR001810|IPR036047	F-box domain|F-box-like domain superfamily			ESC1_0712000	MF	GO:0005515	protein binding
OG11328	hypothetical protein PV08_03981					ESC1_0712180	CC	GO:0016021	integral component of membrane
OG11329	Unknown function					ESC1_0712470
OG11330	FAD binding domain-containing protein					ESC1_0712730	CC	GO:0016020	membrane
OG11331	ubiquitin-conjugating enzyme (huntingtin interacting protein 2)	IPR000608|IPR009060|IPR015368|IPR016135|IPR023313	Ubiquitin-conjugating enzyme E2|UBA-like superfamily|Ubiquitin-conjugating enzyme, C-terminal fungi|Ubiquitin-conjugating enzyme/RWD-like|Ubiquitin-conjugating enzyme, active site	O	Posttranslational modification, protein turnover, chaperones	ESC1_0712900	MF|MF|MF	GO:0005515|GO:0005524|GO:0016740	protein binding|ATP binding|transferase activity
OG11332	NAD binding Rossmann fold oxidoreductase	IPR000683|IPR004104|IPR036291	Oxidoreductase, N-terminal|Oxidoreductase, C-terminal|NAD(P)-binding domain superfamily	S	Function unknown	ESC1_0712920	MF|MF|BP	GO:0003676|GO:0016491|GO:0055114	nucleic acid binding|oxidoreductase activity|oxidation-reduction process
OG11333	Unknown function					ESC1_0713080
OG11334	hypothetical protein Z520_06021	IPR013083|IPR013087	Zinc finger, RING/FYVE/PHD-type|Zinc finger C2H2-type	K	Transcription	ESC1_0713090	MF	GO:0003676	nucleic acid binding
OG11335	Unknown function	IPR027417|IPR041677|IPR041679	P-loop containing nucleoside triphosphate hydrolase|DNA2/NAM7 helicase, AAA domain|DNA2/NAM7 helicase-like, AAA domain			ESC1_0713100
OG11336	MFS general substrate transporter	IPR036259	MFS transporter superfamily	S	Function unknown	ESC1_0714560	CC|BP	GO:0016021|GO:0055085	integral component of membrane|transmembrane transport
OG11337	Unknown function					ESC1_0714740
OG11338	werner syndrome helicase, putative	IPR001650|IPR011545|IPR014001|IPR022698|IPR027417	Helicase, C-terminal|DEAD/DEAH box helicase domain|Helicase superfamily 1/2, ATP-binding domain|Protein of unknown function DUF3505|P-loop containing nucleoside triphosphate hydrolase	L	Replication, recombination and repair	ESC1_0714760	MF|MF	GO:0003676|GO:0005524	nucleic acid binding|ATP binding
OG11339	Unknown function	IPR006771|IPR037176	Blastomyces yeast-phase-specific protein|Osmotin/thaumatin-like superfamily	S	Function unknown	ESC1_0800010
OG11340	Unknown function					ESC1_0800020
OG11341	Unknown function	IPR021858	Fungal transcription factor			ESC1_0800270
OG11342	Unknown function					ESC1_0800310
OG11343	Unknown function					ESC1_0800470
OG11344	Unknown function					ESC1_0800510
OG11345	Unknown function					ESC1_0800520
OG11346	KRAB and SCAN domains-containing zinc finger protein	IPR013087|IPR036236	Zinc finger C2H2-type|Zinc finger C2H2 superfamily	K	Transcription	ESC1_0800570	MF	GO:0003676	nucleic acid binding
OG11347	Unknown function					ESC1_0800610
OG11348	MFS general substrate transporter	IPR001411|IPR011701|IPR020846|IPR036259	Tetracycline resistance protein/drug resistance transporter|Major facilitator superfamily|Major facilitator superfamily domain|MFS transporter superfamily	G	Carbohydrate transport and metabolism	ESC1_0800650	CC|BP	GO:0016021|GO:0055085	integral component of membrane|transmembrane transport
OG11349	Methyltransferase domain-containing protein	IPR029063	S-adenosyl-L-methionine-dependent methyltransferase	S	Function unknown	ESC1_0800660	CC|BP	GO:0016021|GO:0055085	integral component of membrane|transmembrane transport
OG11350	kinase-like protein					ESC1_0800790	MF|MF|BP	GO:0004672|GO:0005524|GO:0006468	protein kinase activity|ATP binding|protein phosphorylation
OG11351	Unknown function					ESC1_0800800
OG11352	Unknown function	IPR032675	Leucine-rich repeat domain superfamily			ESC1_0800810
OG11353	Unknown function					ESC1_0800940
OG11354	Unknown function					ESC1_0800950
OG11355	Unknown function					ESC1_0800970
OG11356	Fungal specific transcription factor domain-containing protein	IPR001138|IPR036864	Zn(2)-C6 fungal-type DNA-binding domain|Zn(2)-C6 fungal-type DNA-binding domain superfamily			ESC1_0801000	MF|CC|BP|MF	GO:0000981|GO:0005634|GO:0006355|GO:0008270	DNA-binding transcription factor activity, RNA polymerase II-specific|nucleus|regulation of transcription, DNA-templated|zinc ion binding
OG11357	Unknown function					ESC1_0801380
OG11358	Unknown function					ESC1_0801510
OG11359	Unknown function					ESC1_0802660
OG11360	Unknown function					ESC1_0803280
OG11361	Unknown function	IPR029058	Alpha/Beta hydrolase fold	T	Signal transduction mechanisms	ESC1_0803610
OG11362	Unknown function					ESC1_0804010
OG11363	hypothetical protein PV08_01083					ESC1_0804050	CC	GO:0016021	integral component of membrane
OG11364	Unknown function					ESC1_0804170
OG11365	c2h2 transcription factor protein	IPR001138	Zn(2)-C6 fungal-type DNA-binding domain			ESC1_0804330	MF|CC|BP|MF	GO:0000981|GO:0005634|GO:0006355|GO:0008270	DNA-binding transcription factor activity, RNA polymerase II-specific|nucleus|regulation of transcription, DNA-templated|zinc ion binding
OG11366	Unknown function					ESC1_0804500
OG11367	hypothetical protein EPUS_02052	IPR013087|IPR036236	Zinc finger C2H2-type|Zinc finger C2H2 superfamily	K	Transcription	ESC1_0804510	MF	GO:0003676	nucleic acid binding
OG11368	Unknown function					ESC1_0804530
OG11369	Unknown function					ESC1_0804550
OG11370	Unknown function	IPR036869	Chaperone J-domain superfamily			ESC1_0804560
OG11371	Unknown function					ESC1_0804580
OG11372	Unknown function	IPR027796	OTT_1508-like deaminase			ESC1_0804590
OG11373	Unknown function					ESC1_0804600
OG11374	Unknown function					ESC1_0804610
OG11375	Unknown function					ESC1_0804620
OG11376	kinase-like protein	IPR000719|IPR008266|IPR011009	Protein kinase domain|Tyrosine-protein kinase, active site|Protein kinase-like domain superfamily			ESC1_0804640	MF|MF|BP|CC|MF|BP	GO:0004672|GO:0005524|GO:0006468|GO:0016021|GO:0016491|GO:0055114	protein kinase activity|ATP binding|protein phosphorylation|integral component of membrane|oxidoreductase activity|oxidation-reduction process
OG11377	hypothetical protein HMPREF1541_10638	IPR013112|IPR013130|IPR017927|IPR039261	FAD-binding 8|Ferric reductase transmembrane component-like domain|FAD-binding domain, ferredoxin reductase-type|Ferredoxin-NADP reductase (FNR), nucleotide-binding domain	P|Q	Inorganic ion transport and metabolism|Secondary metabolites biosynthesis, transport and catabolism	ESC1_0804650	CC|MF|BP|MF|MF	GO:0016020|GO:0016491|GO:0055114|GO:0097159|GO:1901363	membrane|oxidoreductase activity|oxidation-reduction process|organic cyclic compound binding|heterocyclic compound binding
OG11378	Unknown function					ESC1_0804660
OG11379	Unknown function					ESC1_0804670
OG11380	Unknown function					ESC1_0804680
OG11381	Unknown function					ESC1_0804690
OG11382	hypothetical protein HMPREF1120_03044	IPR013087	Zinc finger C2H2-type			ESC1_0804700	MF	GO:0003676	nucleic acid binding
OG11383	Unknown function					ESC1_0804730
OG11384	Unknown function					ESC1_0804740
OG11385	Unknown function					ESC1_0804750
OG11386	hypothetical protein PV06_11244	IPR001806|IPR020849|IPR027417	Small GTPase|Small GTPase superfamily, Ras-type|P-loop containing nucleoside triphosphate hydrolase			ESC1_0804760	MF|MF|BP|CC	GO:0003924|GO:0005525|GO:0007165|GO:0016020	GTPase activity|GTP binding|signal transduction|membrane
OG11387	Unknown function					ESC1_0804770
OG11388	Unknown function					ESC1_0804780
OG11389	Unknown function					ESC1_0805100
OG11390	Unknown function					ESC1_0805670
OG11391	Unknown function					ESC1_0805730
OG11392	Unknown function					ESC1_0805780
OG11393	transcriptional regulatory protein AMDR			K	Transcription	ESC1_0805790	BP|MF	GO:0006355|GO:0046872	regulation of transcription, DNA-templated|metal ion binding
OG11394	Unknown function					ESC1_0806750
OG11395	Unknown function			S	Function unknown	ESC1_0806950
OG11396	Unknown function	IPR001173|IPR029044	Glycosyltransferase 2-like|Nucleotide-diphospho-sugar transferases	M	Cell wall/membrane/envelope biogenesis	ESC1_0806960
OG11397	Unknown function			S	Function unknown	ESC1_0806970
OG11398	Unknown function					ESC1_0807070
OG11399	Unknown function					ESC1_0807140
OG11400	Unknown function					ESC1_0807370
OG11401	Unknown function					ESC1_0807410
OG11402	Unknown function					ESC1_0807590
OG11403	Unknown function					ESC1_0807680
OG11404	Unknown function					ESC1_0807970
OG11405	Unknown function					ESC1_0808520
OG11406	Unknown function					ESC1_0808580
OG11407	Unknown function					ESC1_0808760
OG11408	hypothetical protein PV08_00620	IPR011685	LETM1-like	S	Function unknown	ESC1_0809010	CC	GO:0016020	membrane
OG11409	Unknown function	IPR029068|IPR037523	Glyoxalase/Bleomycin resistance protein/Dihydroxybiphenyl dioxygenase|Vicinal oxygen chelate (VOC) domain	E	Amino acid transport and metabolism	ESC1_0809030
OG11410	Unknown function					ESC1_0809170
OG11411	Unknown function			S	Function unknown	ESC1_0809180
OG11412	Unknown function	IPR028094|IPR039024	Restriction of telomere capping protein 4, C-terminal|Restriction of telomere capping protein 4	S	Function unknown	ESC1_0809200
OG11413	Unknown function					ESC1_0809210
OG11414	Unknown function	IPR028002	Myb/SANT-like DNA-binding domain			ESC1_0809220
OG11415	serine/threonine protein kinase	IPR000719|IPR011009	Protein kinase domain|Protein kinase-like domain superfamily	T	Signal transduction mechanisms	ESC1_0809230	MF|MF|BP	GO:0004672|GO:0005524|GO:0006468	protein kinase activity|ATP binding|protein phosphorylation
OG11416	FabD/lysophospholipase-like protein	IPR001841|IPR002641|IPR013083|IPR016035	Zinc finger, RING-type|Patatin-like phospholipase domain|Zinc finger, RING/FYVE/PHD-type|Acyl transferase/acyl hydrolase/lysophospholipase	I	Lipid transport and metabolism	ESC1_0809250	BP	GO:0006629	lipid metabolic process
OG11417	Unknown function					ESC1_0809260
OG11418	FAD-binding domain-containing protein	IPR013112|IPR013121|IPR013130|IPR017927|IPR017938|IPR039261	FAD-binding 8|Ferric reductase, NAD binding domain|Ferric reductase transmembrane component-like domain|FAD-binding domain, ferredoxin reductase-type|Riboflavin synthase-like beta-barrel|Ferredoxin-NADP reductase (FNR), nucleotide-binding domain	P|Q	Inorganic ion transport and metabolism|Secondary metabolites biosynthesis, transport and catabolism	ESC1_0809270	MF|BP	GO:0016491|GO:0055114	oxidoreductase activity|oxidation-reduction process
OG11419	gastrula zinc finger protein XlCGF46.1-like isoform X1	IPR013087|IPR036236	Zinc finger C2H2-type|Zinc finger C2H2 superfamily	S	Function unknown	ESC1_0809280	MF	GO:0003676	nucleic acid binding
OG11420	Unknown function			S	Function unknown	ESC1_0809290
OG11421	Unknown function	IPR004043|IPR036609	LCCL domain|LCCL domain superfamily	S	Function unknown	ESC1_0809310
OG11422	Unknown function					ESC1_0809320
OG11423	lysine -specific demethylase 4c-like protein	IPR001214	SET domain	L	Replication, recombination and repair	ESC1_0809330	MF	GO:0005515	protein binding
OG11424	Unknown function					ESC1_0809340
OG11425	Unknown function					ESC1_0809370
OG11426	Unknown function					ESC1_0809380
OG11427	Unknown function					ESC1_0809390
OG11428	Unknown function					ESC1_0809400
OG11429	Unknown function					ESC1_0809420
OG11430	Unknown function					ESC1_0810020
OG11431	Unknown function	IPR018466	Kre9/Knh1 family	S	Function unknown	ESC1_0810110
OG11432	Unknown function					ESC1_0810130
OG11433	Unknown function	IPR002575|IPR011009	Aminoglycoside phosphotransferase|Protein kinase-like domain superfamily			ESC1_0810460
OG11434	Unknown function					ESC1_0810470
OG11435	Unknown function					ESC1_0810490
OG11436	Unknown function					ESC1_0810500
