# Supplementary material for: Comparative Analysis of Clinical and Environmental Strains of Exophiala spinifera by Long-Reads Sequencing and RNAseq Reveal Adaptive Strategies
Source: Front Microbiol. 2020 Jul 31;11:1880. doi: 10.3389/fmicb.2020.01880 (PMC7412599; doi:10.3389/fmicb.2020.01880)
Supplement: Supplementary file 3 [file Table_3.XLSX]

## Sheet: BHI_ESC1vESE1
OGID	ESC1	ESE1	log2FC	pvalue	FDR	GeneName	KOG	KOG_description	GOID	GOont	GOterm	IPRID	IPR_description
OG00828	ESC1_0100120	ESE1_0123240	0.21	1	1	hypothetical protein PV08_00004	S	Function unknown	GO:0000981|GO:0005634|GO:0006357|GO:0008270	MF|CC|BP|MF	DNA-binding transcription factor activity, RNA polymerase II-specific|nucleus|regulation of transcription by RNA polymerase II|zinc ion binding	IPR001138|IPR036864	Zn(2)-C6 fungal-type DNA-binding domain|Zn(2)-C6 fungal-type DNA-binding domain superfamily
OG00832	ESC1_0100290	ESE1_0123170	0	1	NA	related to peroxisomal short-chain alcohol dehydrogenase	Q	Secondary metabolites biosynthesis, transport and catabolism	GO:0016491|GO:0055114	MF|BP	oxidoreductase activity|oxidation-reduction process	IPR002347|IPR020904|IPR036291	Short-chain dehydrogenase/reductase SDR|Short-chain dehydrogenase/reductase, conserved site|NAD(P)-binding domain superfamily
OG00833	ESC1_0100300	ESE1_0123160	0.09	1	1	C2H2 type zinc finger domain protein	S	Function unknown	GO:0003677|GO:0005634|GO:0006351|GO:0008270	MF|CC|BP|MF	DNA binding|nucleus|transcription, DNA-templated|zinc ion binding	IPR007219|IPR013087|IPR036236	Transcription factor domain, fungi|Zinc finger C2H2-type|Zinc finger C2H2 superfamily
OG00835	ESC1_0100320	ESE1_0123140	6.05	0	0.03	related to potential drug facilitator PEP5	G	Carbohydrate transport and metabolism	GO:0016021|GO:0022857|GO:0055085	CC|MF|BP	integral component of membrane|transmembrane transporter activity|transmembrane transport	IPR001411|IPR011701|IPR020846|IPR036259	Tetracycline resistance protein/drug resistance transporter|Major facilitator superfamily|Major facilitator superfamily domain|MFS transporter superfamily
OG00837	ESC1_0100360	ESE1_0123100	-1.82	0.57	NA	arginase family protein	E	Amino acid transport and metabolism	GO:0006807|GO:0016021|GO:0016813|GO:0046872	BP|CC|MF|MF	nitrogen compound metabolic process|integral component of membrane|hydrolase activity, acting on carbon-nitrogen (but not peptide) bonds, in linear amidines|metal ion binding	IPR006035|IPR020855|IPR023696	Ureohydrolase|Ureohydrolase, manganese-binding site|Ureohydrolase domain superfamily
OG00838	ESC1_0100370	ESE1_0123090	0.48	1	NA	amino acid transporter	E	Amino acid transport and metabolism	GO:0016021|GO:0022857|GO:0055085	CC|MF|BP	integral component of membrane|transmembrane transporter activity|transmembrane transport	IPR002293	Amino acid/polyamine transporter I
OG00841	ESC1_0100440	ESE1_0123030	4.54	0	0	nitric oxide dioxygenase	C	Energy production and conversion	GO:0005344|GO:0008941|GO:0015671|GO:0019825|GO:0020037|GO:0046872|GO:0051409|GO:0055114|GO:0071949	MF|MF|BP|MF|MF|MF|BP|BP|MF	oxygen carrier activity|nitric oxide dioxygenase activity|oxygen transport|oxygen binding|heme binding|metal ion binding|response to nitrosative stress|oxidation-reduction process|FAD binding	IPR000971|IPR001433|IPR001834|IPR008333|IPR009050|IPR012292|IPR017927|IPR017938|IPR023950|IPR039261	Globin|Oxidoreductase FAD/NAD(P)-binding|NADH:cytochrome b5 reductase-like|Flavoprotein pyridine nucleotide cytochrome reductase-like, FAD-binding domain|Globin-like superfamily|Globin/Protoglobin|FAD-binding domain, ferredoxin reductase-type|Riboflavin synthase-like beta-barrel|Flavohemoprotein|Ferredoxin-NADP reductase (FNR), nucleotide-binding domain
OG00843	ESC1_0100480	ESE1_0123000	2.95	0.71	NA	2,3-diketo-5-methylthio-1-phosphopentane phosphatase			GO:0006810|GO:0016021|GO:0044237	BP|CC|BP	transport|integral component of membrane|cellular metabolic process
OG00845	ESC1_0100520	ESE1_0122940	0.2	1	1	Inner centromere protein, ARK binding domain-containing protein	S	Function unknown	GO:0000070|GO:1902412	BP|BP	mitotic sister chromatid segregation|regulation of mitotic cytokinesis	IPR005635|IPR039130	Inner centromere protein, ARK-binding domain|Inner centromere protein
OG00846	ESC1_0100570	ESE1_0122920	2.01	0	0.02	DUF292 domain protein	U	Intracellular trafficking, secretion, and vesicular transport	GO:0015031	BP	protein transport	IPR005061	Vacuolar protein sorting-associated protein Ist1
OG00847	ESC1_0100580	ESE1_0122900	2.97	0	0		S	Function unknown				IPR005556	SUN family
OG00851	ESC1_0100620	ESE1_0122860	1.11	0.75	1	putative chromosome segregation protein (Pcs1)	S	Function unknown	GO:0005515|GO:0033551	MF|CC	protein binding|monopolin complex	IPR020981|IPR038608|IPR040349	Monopolin complex subunit Csm1/Pcs1, C-terminal|Csm1/Pcs1 domain superfamily|Monopolin complex subunit Csm1/Pcs1
OG00853	ESC1_0100640	ESE1_0122840	0.8	1	1	transcriptional regulatory protein AMDR	K	Transcription	GO:0000981|GO:0003677|GO:0005634|GO:0006357|GO:0008270	MF|MF|CC|BP|MF	DNA-binding transcription factor activity, RNA polymerase II-specific|DNA binding|nucleus|regulation of transcription by RNA polymerase II|zinc ion binding	IPR001138|IPR007219|IPR036864	Zn(2)-C6 fungal-type DNA-binding domain|Transcription factor domain, fungi|Zn(2)-C6 fungal-type DNA-binding domain superfamily
OG00855	ESC1_0100660	ESE1_0122820	1.32	0.16	0.77	hypothetical protein PV08_00051	S	Function unknown	GO:0005034|GO:0005887|GO:0007232	MF|CC|BP	osmosensor activity|integral component of plasma membrane|osmosensory signaling pathway via Sho1 osmosensor	IPR039295	Signaling mucin MSB2
OG00857	ESC1_0100690	ESE1_0122790	0.4	1	1	glycerate kinase	G	Carbohydrate transport and metabolism	GO:0016301|GO:0016310	MF|BP	kinase activity|phosphorylation	IPR027417	P-loop containing nucleoside triphosphate hydrolase
OG00858	ESC1_0100720	ESE1_0122760	1.86	0.01	0.06	histidinol-phosphatase (PHP family)	E	Amino acid transport and metabolism	GO:0000105|GO:0004401|GO:0016311	BP|MF|BP	histidine biosynthetic process|histidinol-phosphatase activity|dephosphorylation	IPR004013|IPR010140|IPR016195	PHP domain|Histidinol phosphate phosphatase, HisJ|Polymerase/histidinol phosphatase-like
OG00859	ESC1_0100730	ESE1_0122750	0.68	1	1	cystathionine beta-lyase	E	Amino acid transport and metabolism	GO:0004121|GO:0006534|GO:0030170|GO:0071266	MF|BP|MF|BP	cystathionine beta-lyase activity|cysteine metabolic process|pyridoxal phosphate binding|'de novo' L-methionine biosynthetic process	IPR000277|IPR006238|IPR015421|IPR015422|IPR015424	Cys/Met metabolism, pyridoxal phosphate-dependent enzyme|Cystathionine beta-lyase, eukaryotic|Pyridoxal phosphate-dependent transferase, major domain|Pyridoxal phosphate-dependent transferase domain 1|Pyridoxal phosphate-dependent transferase
OG00860	ESC1_0100750	ESE1_0122740	0.5	1	1		E	Amino acid transport and metabolism				IPR003462|IPR023401|IPR036291	Ornithine cyclodeaminase/mu-crystallin|Ornithine cyclodeaminase, N-terminal|NAD(P)-binding domain superfamily
OG00865	ESC1_0100840	ESE1_0122650	4.64	0	0	hypothetical protein PV08_00066			GO:0016021	CC	integral component of membrane
OG00866	ESC1_0100850	ESE1_0122640	3.16	0	0
OG00867	ESC1_0100860	ESE1_0122630	4.87	0	0	integral membrane protein	S	Function unknown	GO:0016021	CC	integral component of membrane
OG00871	ESC1_0100930	ESE1_0122560	1.59	0.23	0.97
OG00872	ESC1_0100940	ESE1_0122540	2.29	0.01	0.08	solute carrier family 25, member 46	C	Energy production and conversion	GO:0005476|GO:0005743|GO:0006631|GO:0016021|GO:0055085	MF|CC|BP|CC|BP	carnitine:acyl carnitine antiporter activity|mitochondrial inner membrane|fatty acid metabolic process|integral component of membrane|transmembrane transport	IPR018108|IPR023395|IPR040062	Mitochondrial substrate/solute carrier|Mitochondrial carrier domain superfamily|Mitochondrial carrier domain protein
OG00873	ESC1_0100960	ESE1_0122520	0.82	1	1	acid phosphatase	S	Function unknown	GO:0016311|GO:0016791	BP|MF	dephosphorylation|phosphatase activity	IPR000560|IPR016274|IPR029033	Histidine phosphatase superfamily, clade-2|Histidine acid phosphatase, eukaryotic|Histidine phosphatase superfamily
OG00881	ESC1_0101040	ESE1_0122440	0.64	1	1	Rieske 2Fe-2S family protein			GO:0000981|GO:0005634|GO:0006355|GO:0008270	MF|CC|BP|MF	DNA-binding transcription factor activity, RNA polymerase II-specific|nucleus|regulation of transcription, DNA-templated|zinc ion binding	IPR001138|IPR021858|IPR036864	Zn(2)-C6 fungal-type DNA-binding domain|Fungal transcription factor|Zn(2)-C6 fungal-type DNA-binding domain superfamily
OG00882	ESC1_0101050	ESE1_0122420	0.7	1	1		S	Function unknown
OG00885	ESC1_0101100	ESE1_0122370	1.31	0.21	0.92	Fungal specific transcription factor domain-containing protein			GO:0000981|GO:0005634|GO:0006357|GO:0008270	MF|CC|BP|MF	DNA-binding transcription factor activity, RNA polymerase II-specific|nucleus|regulation of transcription by RNA polymerase II|zinc ion binding	IPR001138|IPR021858|IPR036864	Zn(2)-C6 fungal-type DNA-binding domain|Fungal transcription factor|Zn(2)-C6 fungal-type DNA-binding domain superfamily
OG00886	ESC1_0101110	ESE1_0122360	2.26	0	0		S	Function unknown
OG00888	ESC1_0101130	ESE1_0122340	1.59	0.08	0.46	gamma-butyrobetaine dioxygenase	I	Lipid transport and metabolism	GO:0016491|GO:0055114	MF|BP	oxidoreductase activity|oxidation-reduction process	IPR003819|IPR010376|IPR038492	TauD/TfdA-like domain|Gamma-butyrobetaine hydroxylase-like, N-terminal|GBBH-like, N-terminal domain superfamily
OG00889	ESC1_0101140	ESE1_0122330	0.62	1	1	Grx4 family monothiol glutaredoxin	O	Posttranslational modification, protein turnover, chaperones	GO:0005634|GO:0005829|GO:0006879|GO:0009055|GO:0015035|GO:0015038|GO:0022900|GO:0045454|GO:0051220|GO:0051537|GO:1903026	CC|CC|BP|MF|MF|MF|BP|BP|BP|MF|BP	nucleus|cytosol|cellular iron ion homeostasis|electron transfer activity|protein disulfide oxidoreductase activity|glutathione disulfide oxidoreductase activity|electron transport chain|cell redox homeostasis|cytoplasmic sequestering of protein|2 iron, 2 sulfur cluster binding|negative regulation of RNA polymerase II regulatory region sequence-specific DNA binding	IPR002109|IPR004480|IPR013766|IPR033658|IPR036249	Glutaredoxin|Monothiol glutaredoxin-related|Thioredoxin domain|Glutaredoxin, PICOT-like|Thioredoxin-like superfamily
OG00890	ESC1_0101150	ESE1_0122320	0.19	1	1	hypothetical protein PV08_00095	K	Transcription	GO:0006368|GO:0016570|GO:0016593	BP|BP|CC	transcription elongation from RNA polymerase II promoter|histone modification|Cdc73/Paf1 complex	IPR007852|IPR031336|IPR038103	Cdc73/Parafibromin|Cell division control protein 73, C-terminal|Cell division control protein 73, C-terminal domain superfamily
OG00891	ESC1_0101160	ESE1_0122310	0.38	1	1	hypothetical protein PV08_00096	K	Transcription	GO:0035556	BP	intracellular signal transduction	IPR000591|IPR016137|IPR036305|IPR036388|IPR036390	DEP domain|RGS domain|RGS domain superfamily|Winged helix-like DNA-binding domain superfamily|Winged helix DNA-binding domain superfamily
OG00894	ESC1_0101210	ESE1_0122290	1.86	0.07	0.41	Adenylate and Guanylate cyclase catalytic domain-containing protein	T	Signal transduction mechanisms	GO:0009190|GO:0016849|GO:0035556	BP|MF|BP	cyclic nucleotide biosynthetic process|phosphorus-oxygen lyase activity|intracellular signal transduction	IPR001054|IPR029787	Adenylyl cyclase class-3/4/guanylyl cyclase|Nucleotide cyclase
OG00895	ESC1_0101220	ESE1_0122270	0.59	1	1	glutathione S-transferase	O	Posttranslational modification, protein turnover, chaperones	GO:0005515|GO:0016740	MF|MF	protein binding|transferase activity	IPR004045|IPR004046|IPR010987|IPR036249|IPR036282|IPR040079	Glutathione S-transferase, N-terminal|Glutathione S-transferase, C-terminal|Glutathione S-transferase, C-terminal-like|Thioredoxin-like superfamily|Glutathione S-transferase, C-terminal domain superfamily|Glutathione Transferase family
OG00896	ESC1_0101240	ESE1_0122250	0.53	1	1	Fungal Zn2-Cys6 binuclear cluster domain-containing protein			GO:0000981|GO:0005634|GO:0006357|GO:0008270|GO:0016021	MF|CC|BP|MF|CC	DNA-binding transcription factor activity, RNA polymerase II-specific|nucleus|regulation of transcription by RNA polymerase II|zinc ion binding|integral component of membrane	IPR001138|IPR021858|IPR036864	Zn(2)-C6 fungal-type DNA-binding domain|Fungal transcription factor|Zn(2)-C6 fungal-type DNA-binding domain superfamily
OG00899	ESC1_0101270	ESE1_0122220	1.04	0.93	1	general substrate transporter	G	Carbohydrate transport and metabolism	GO:0008643|GO:0016021|GO:0022857|GO:0055085	BP|CC|MF|BP	carbohydrate transport|integral component of membrane|transmembrane transporter activity|transmembrane transport	IPR003663|IPR005828|IPR005829|IPR020846|IPR036259	Sugar/inositol transporter|Major facilitator, sugar transporter-like|Sugar transporter, conserved site|Major facilitator superfamily domain|MFS transporter superfamily
OG00905	ESC1_0101420	ESE1_0122070	3.52	0	0	putative transcriptional regulatory protein	S	Function unknown	GO:0000981|GO:0003677|GO:0005507|GO:0005634|GO:0006357|GO:0008270	MF|MF|MF|CC|BP|MF	DNA-binding transcription factor activity, RNA polymerase II-specific|DNA binding|copper ion binding|nucleus|regulation of transcription by RNA polymerase II|zinc ion binding	IPR007219	Transcription factor domain, fungi
OG00907	ESC1_0101480	ESE1_0121920	1.05	0.85	1	small nuclear ribonucleoprotein G	A	RNA processing and modification	GO:0000387|GO:0003723|GO:0005681|GO:0016747	BP|MF|CC|MF	spliceosomal snRNP assembly|RNA binding|spliceosomal complex|transferase activity, transferring acyl groups other than amino-acyl groups	IPR001163|IPR010920|IPR034098	LSM domain, eukaryotic/archaea-type|LSM domain superfamily|Small nuclear ribonucleoprotein G
OG00909	ESC1_0101510	ESE1_0121900	1.33	0.36	1	Cholinephosphotransferase 1	I	Lipid transport and metabolism	GO:0008654|GO:0016021|GO:0016780	BP|CC|MF	phospholipid biosynthetic process|integral component of membrane|phosphotransferase activity, for other substituted phosphate groups	IPR000462|IPR014472	CDP-alcohol phosphatidyltransferase|Choline/ethanolamine phosphotransferase
OG00910	ESC1_0101520	ESE1_0121890	2.43	0	0.01	citrate lyase subunit beta-like protein	G	Carbohydrate transport and metabolism	GO:0016829|GO:0046872	MF|MF	lyase activity|metal ion binding	IPR005000|IPR011206|IPR015813|IPR040442	HpcH/HpaI aldolase/citrate lyase domain|Citrate lyase beta subunit-like|Pyruvate/Phosphoenolpyruvate kinase-like domain superfamily|Pyruvate kinase-like domain superfamily
OG00911	ESC1_0101530	ESE1_0121880	0.37	1	1	AGC/AKT protein kinase	T	Signal transduction mechanisms	GO:0004674|GO:0005524|GO:0006468|GO:0009069	MF|MF|BP|BP	protein serine/threonine kinase activity|ATP binding|protein phosphorylation|serine family amino acid metabolic process	IPR000719|IPR000961|IPR008271|IPR011009|IPR017441|IPR017892	Protein kinase domain|AGC-kinase, C-terminal|Serine/threonine-protein kinase, active site|Protein kinase-like domain superfamily|Protein kinase, ATP binding site|Protein kinase, C-terminal
OG00914	ESC1_0101560	ESE1_0121850	0.23	1	1
OG00915	ESC1_0101570	ESE1_0121840	0.08	1	1	glycine dehydrogenase	E	Amino acid transport and metabolism	GO:0004375|GO:0005739|GO:0006546|GO:0006563|GO:0006566|GO:0055114	MF|CC|BP|BP|BP|BP	glycine dehydrogenase (decarboxylating) activity|mitochondrion|glycine catabolic process|L-serine metabolic process|threonine metabolic process|oxidation-reduction process	IPR003437|IPR015421|IPR015422|IPR015424|IPR020581	Glycine dehydrogenase (decarboxylating)|Pyridoxal phosphate-dependent transferase, major domain|Pyridoxal phosphate-dependent transferase domain 1|Pyridoxal phosphate-dependent transferase|Glycine cleavage system P protein
OG00917	ESC1_0101590	ESE1_0121830	0.08	1	1	RING finger protein	O	Posttranslational modification, protein turnover, chaperones	GO:0016021|GO:0016740	CC|MF	integral component of membrane|transferase activity	IPR002867|IPR013083	IBR domain|Zinc finger, RING/FYVE/PHD-type
OG00920	ESC1_0101620	ESE1_0121780	0.18	1	1
OG00924	ESC1_0101660	ESE1_0121730	0.5	1	1	PA domain-containing protein	S	Function unknown	GO:0005515	MF	protein binding	IPR000014|IPR013655|IPR035965	PAS domain|PAS fold-3|PAS domain superfamily
OG00926	ESC1_0101680	ESE1_0121710	2.19	0.01	0.06	CHCH domain-containing protein	O	Posttranslational modification, protein turnover, chaperones	GO:0005758|GO:0033617	CC|BP	mitochondrial intermembrane space|mitochondrial respiratory chain complex IV assembly	IPR010625|IPR039870	CHCH|Cytochrome oxidase assembly factor 4-like
OG00929	ESC1_0101710	ESE1_0121680	0.09	1	1	hypothetical protein PV08_00145	T	Signal transduction mechanisms	GO:0016021	CC	integral component of membrane	IPR015672|IPR022535|IPR025969	The Golgi pH regulator/GPCR-type G protein|Golgi pH regulator, conserved domain|Abscisic acid G-protein coupled receptor-like domain
OG00931	ESC1_0101740	ESE1_0121660	2.4	0	0.01
OG00933	ESC1_0101760	ESE1_0121630	0.47	1	1	hypothetical protein PV08_00150	S	Function unknown	GO:0005515	MF	protein binding	IPR001810	F-box domain
OG00936	ESC1_0101790	ESE1_0121600	-5.69	0.07	NA		S	Function unknown
OG00942	ESC1_0101910	ESE1_0121540	0.5	1	1	LEA domain protein	S	Function unknown	GO:0016021	CC	integral component of membrane	IPR022124	Protein of unknown function DUF3659
OG00945	ESC1_0101950	ESE1_0121350	1.25	0.61	1	carboxypeptidase D	E|O	Amino acid transport and metabolism|Posttranslational modification, protein turnover, chaperones	GO:0004185|GO:0006508	MF|BP	serine-type carboxypeptidase activity|proteolysis	IPR001563|IPR018202|IPR029058	Peptidase S10, serine carboxypeptidase|Serine carboxypeptidase, serine active site|Alpha/Beta hydrolase fold
OG00948	ESC1_0101990	ESE1_0121310	-0.45	1	NA
OG00951	ESC1_0102020	ESE1_0121280	0.92	1	1	putative secretory pathway GDP dissociation inhibitor 1	O	Posttranslational modification, protein turnover, chaperones	GO:0005093|GO:0007264|GO:0015031|GO:0016192|GO:0016740|GO:0050790	MF|BP|BP|BP|MF|BP	Rab GDP-dissociation inhibitor activity|small GTPase mediated signal transduction|protein transport|vesicle-mediated transport|transferase activity|regulation of catalytic activity	IPR000806|IPR018203|IPR036188	Rab GDI protein|GDP dissociation inhibitor|FAD/NAD(P)-binding domain superfamily
OG00952	ESC1_0102030	ESE1_0121270	1.18	0.64	1	hypothetical protein PV08_00175	S	Function unknown	GO:0005789|GO:0016021	CC|CC	endoplasmic reticulum membrane|integral component of membrane	IPR016964|IPR033118	Sigma intracellular receptor 2|EXPERA domain
OG00957	ESC1_0102080	ESE1_0121220	0.44	1	1	UNC93-like protein	S	Function unknown	GO:0016021|GO:0055085	CC|BP	integral component of membrane|transmembrane transport	IPR011701|IPR020846|IPR036259	Major facilitator superfamily|Major facilitator superfamily domain|MFS transporter superfamily
OG00961	ESC1_0102120	ESE1_0121190	0.66	1	1	methylenetetrahydrofolate reductase	E	Amino acid transport and metabolism	GO:0004489|GO:0005829|GO:0009086|GO:0035999|GO:0055114	MF|CC|BP|BP|BP	methylenetetrahydrofolate reductase (NAD(P)H) activity|cytosol|methionine biosynthetic process|tetrahydrofolate interconversion|oxidation-reduction process	IPR003171|IPR004621|IPR029041	Methylenetetrahydrofolate reductase|Eukaryotic-type methylenetetrahydrofolate reductase|FAD-linked oxidoreductase-like
OG00964	ESC1_0102160	ESE1_0121140	1.1	0.85	1
OG00966	ESC1_0102200	ESE1_0121100	0.16	1	1	Low-affinity glucose transporter HXT3	G	Carbohydrate transport and metabolism	GO:0016021|GO:0022857|GO:0055085	CC|MF|BP	integral component of membrane|transmembrane transporter activity|transmembrane transport	IPR003663|IPR005828|IPR005829|IPR020846|IPR036259	Sugar/inositol transporter|Major facilitator, sugar transporter-like|Sugar transporter, conserved site|Major facilitator superfamily domain|MFS transporter superfamily
OG00973	ESC1_0102290	ESE1_0121010	1.04	0.88	1	hypothetical protein PV05_04343	P	Inorganic ion transport and metabolism	GO:0005375|GO:0016021|GO:0035434	MF|CC|BP	copper ion transmembrane transporter activity|integral component of membrane|copper ion transmembrane transport	IPR007274	Ctr copper transporter
OG00974	ESC1_0102300	ESE1_0121000	0.64	1	1	chromatin modification-like protein EAF6	K	Transcription	GO:0000123|GO:0016573	CC|BP	histone acetyltransferase complex|histone acetylation	IPR015418	Chromatin modification-related protein Eaf6
OG00977	ESC1_0102330	ESE1_0120970	0.41	1	1		Z	Cytoskeleton				IPR000938|IPR032108|IPR036859	CAP Gly-rich domain|CLIP1, zinc knuckle|CAP Gly-rich domain superfamily
OG00978	ESC1_0102350	ESE1_0120950	1.37	0.14	0.67	NUDIX domain-containing protein	L	Replication, recombination and repair	GO:0016787	MF	hydrolase activity	IPR000086|IPR015797|IPR020084|IPR020476	NUDIX hydrolase domain|NUDIX hydrolase-like domain superfamily|NUDIX hydrolase, conserved site|NUDIX hydrolase
OG00979	ESC1_0102360	ESE1_0120940	0.11	1	1	hypothetical protein PV08_00212	S	Function unknown	GO:0005623|GO:0045454	CC|BP	cell|cell redox homeostasis	IPR010296|IPR036249	Protein of unknown function DUF899, thioredoxin-like|Thioredoxin-like superfamily
OG00982	ESC1_0102390	ESE1_0120900	0.99	1	1	cytochrome c oxidase assembly protein COX16, mitochondrial	C	Energy production and conversion	GO:0005743|GO:0016021|GO:0033617	CC|CC|BP	mitochondrial inner membrane|integral component of membrane|mitochondrial respiratory chain complex IV assembly	IPR020164	Cytochrome c oxidase assembly protein COX16
OG00985	ESC1_0102450	ESE1_0120840	1.04	0.86	1	3-demethylubiquinone-9 3-O-methyltransferase	H	Coenzyme transport and metabolism	GO:0004395|GO:0006744|GO:0008425|GO:0008689|GO:0031314|GO:0032259|GO:0061543|GO:1990886	MF|BP|MF|MF|CC|BP|MF|MF	hexaprenyldihydroxybenzoate methyltransferase activity|ubiquinone biosynthetic process|2-polyprenyl-6-methoxy-1,4-benzoquinone methyltransferase activity|3-demethylubiquinone-9 3-O-methyltransferase activity|extrinsic component of mitochondrial inner membrane|methylation|3-demethylubiquinone-6 3-O-methyltransferase activity|3,4-dihydroxy-5-polyprenylbenzoic acid O-methyltransferase activity	IPR010233|IPR029063	Ubiquinone biosynthesis O-methyltransferase|S-adenosyl-L-methionine-dependent methyltransferase
OG00988	ESC1_0102480	ESE1_0120810	0.18	1	1		K	Transcription				IPR040112	Developmental regulatory protein WetA
OG00989	ESC1_0102490	ESE1_0120800	2	0.11	0.58	hypothetical protein PV06_01290	I	Lipid transport and metabolism	GO:0016021|GO:0016747	CC|MF	integral component of membrane|transferase activity, transferring acyl groups other than amino-acyl groups	IPR002656	Acyltransferase 3
OG00992	ESC1_0102580	ESE1_0120700	0.23	1	1		S	Function unknown				IPR003848|IPR014729	Domain of unknown function DUF218|Rossmann-like alpha/beta/alpha sandwich fold
OG00993	ESC1_0102590	ESE1_0120710	1.18	0.5	1	hypothetical protein PV08_00234			GO:0016020	CC	membrane
OG00995	ESC1_0102610	ESE1_0120680	3.72	0.01	0.1
OG00996	ESC1_0102620	ESE1_0120670	4.94	0.01	0.11	hypothetical protein PV05_05092	S	Function unknown	GO:0016021	CC	integral component of membrane
OG00997	ESC1_0102640	ESE1_0120650	0.58	1	1	hypothetical protein PV08_00240	S	Function unknown	GO:0008171|GO:0032259	MF|BP	O-methyltransferase activity|methylation	IPR001077|IPR016461|IPR029063|IPR031725|IPR036388|IPR036390	O-methyltransferase domain|O-methyltransferase COMT-type|S-adenosyl-L-methionine-dependent methyltransferase|Acetylserotonin O-methyltransferase, dimerisation domain|Winged helix-like DNA-binding domain superfamily|Winged helix DNA-binding domain superfamily
OG01002	ESC1_0102740	ESE1_0120570	0.17	1	1	uracil permease	F|H	Nucleotide transport and metabolism|Coenzyme transport and metabolism	GO:0016021|GO:0022857|GO:0055085	CC|MF|BP	integral component of membrane|transmembrane transporter activity|transmembrane transport	IPR001248|IPR012681|IPR038271	Purine-cytosine permease|Nucleobase cation symporter-1, NCS1|Purine-cytosine permease superfamily
OG01004	ESC1_0102780	ESE1_0120520	3.06	0.09	0.5	dihydrodipicolinate synthetase	E	Amino acid transport and metabolism	GO:0016829	MF	lyase activity	IPR002220|IPR013785	DapA-like|Aldolase-type TIM barrel
OG01005	ESC1_0102790	ESE1_0120510	1.32	0.13	0.65	Serine hydrolase	S	Function unknown	GO:0005789|GO:0016021|GO:0018345|GO:0019706	CC|CC|BP|MF	endoplasmic reticulum membrane|integral component of membrane|protein palmitoylation|protein-cysteine S-palmitoyltransferase activity	IPR001594|IPR033682	Palmitoyltransferase, DHHC domain|Palmitoyltransferase PFA4
OG01007	ESC1_0102820	ESE1_0120490	1.81	0.01	0.1	D-isomer specific 2-hydroxyacid dehydrogenase, NAD binding domain-containing protein	C	Energy production and conversion	GO:0016301|GO:0051287|GO:0055114	MF|MF|BP	kinase activity|NAD binding|oxidation-reduction process	IPR006140|IPR036291	D-isomer specific 2-hydroxyacid dehydrogenase, NAD-binding domain|NAD(P)-binding domain superfamily
OG01008	ESC1_0102830	ESE1_0120480	0.98	1	1	PLK protein kinase	T	Signal transduction mechanisms	GO:0004674|GO:0005515|GO:0005524|GO:0006468|GO:0009069|GO:0051287|GO:0055114	MF|MF|MF|BP|BP|MF|BP	protein serine/threonine kinase activity|protein binding|ATP binding|protein phosphorylation|serine family amino acid metabolic process|NAD binding|oxidation-reduction process	IPR000719|IPR008271|IPR011009|IPR017441|IPR036947	Protein kinase domain|Serine/threonine-protein kinase, active site|Protein kinase-like domain superfamily|Protein kinase, ATP binding site|POLO box domain superfamily
OG01011	ESC1_0102880	ESE1_0120420	0.36	1	1	hypothetical protein PV08_00263	S	Function unknown	GO:0016021	CC	integral component of membrane
OG01012	ESC1_0102890	ESE1_0120410	1.02	0.96	1	cystathionine gamma-lyase	E	Amino acid transport and metabolism	GO:0004123|GO:0006544|GO:0006555|GO:0006563|GO:0006566|GO:0019343|GO:0019346|GO:0030170|GO:0047804	MF|BP|BP|BP|BP|BP|BP|MF|MF	cystathionine gamma-lyase activity|glycine metabolic process|methionine metabolic process|L-serine metabolic process|threonine metabolic process|cysteine biosynthetic process via cystathionine|transsulfuration|pyridoxal phosphate binding|cysteine-S-conjugate beta-lyase activity	IPR000277|IPR015421|IPR015422|IPR015424	Cys/Met metabolism, pyridoxal phosphate-dependent enzyme|Pyridoxal phosphate-dependent transferase, major domain|Pyridoxal phosphate-dependent transferase domain 1|Pyridoxal phosphate-dependent transferase
OG01015	ESC1_0102920	ESE1_0120380	0.51	1	1	hypothetical protein PV08_00267	S	Function unknown	GO:0004672|GO:0005524|GO:0006468|GO:0016787	MF|MF|BP|MF	protein kinase activity|ATP binding|protein phosphorylation|hydrolase activity	IPR013094|IPR029058	Alpha/beta hydrolase fold-3|Alpha/Beta hydrolase fold
OG01017	ESC1_0102960	ESE1_0120340	-4.19	0.31	NA
OG01019	ESC1_0102980	ESE1_0120330	2.56	0	0	thymidylate synthase	F	Nucleotide transport and metabolism	GO:0004799|GO:0006206|GO:0006231|GO:0032259	MF|BP|BP|BP	thymidylate synthase activity|pyrimidine nucleobase metabolic process|dTMP biosynthetic process|methylation	IPR000398|IPR020940|IPR023451|IPR036926	Thymidylate synthase|Thymidylate synthase, active site|Thymidylate synthase/dCMP hydroxymethylase domain|Thymidylate synthase/dCMP hydroxymethylase superfamily
OG01024	ESC1_0103030	ESE1_0120270	3.46	0	0	Sulfide:quinone oxidoreductase, mitochondrial	C	Energy production and conversion	GO:0008171|GO:0009058|GO:0016491|GO:0030170|GO:0032259|GO:0055114	MF|BP|MF|MF|BP|BP	O-methyltransferase activity|biosynthetic process|oxidoreductase activity|pyridoxal phosphate binding|methylation|oxidation-reduction process	IPR015904|IPR023753|IPR036188	Sulphide quinone-reductase|FAD/NAD(P)-binding domain|FAD/NAD(P)-binding domain superfamily
OG01025	ESC1_0103040	ESE1_0120260	1.5	0.15	0.73	metallo-beta-lactamase domain protein	S	Function unknown	GO:0016787	MF	hydrolase activity	IPR001279|IPR036866	Metallo-beta-lactamase|Ribonuclease Z/Hydroxyacylglutathione hydrolase-like
OG01026	ESC1_0103050	ESE1_0120240	0.44	1	1		S	Function unknown
OG01029	ESC1_0103080	ESE1_0120210	0.22	1	1	nuclear undecaprenyl pyrophosphate synthase	I	Lipid transport and metabolism	GO:0001525|GO:0016021|GO:0016765|GO:0019408|GO:1904423	BP|CC|MF|BP|CC	angiogenesis|integral component of membrane|transferase activity, transferring alkyl or aryl (other than methyl) groups|dolichol biosynthetic process|dehydrodolichyl diphosphate synthase complex	IPR036424|IPR038887	Decaprenyl diphosphate synthase-like superfamily|Dehydrodolichyl diphosphate synthase complex subunit Nus1
OG01030	ESC1_0103090	ESE1_0120190	1.04	0.83	1	mitochondrial thiamine pyrophosphate carrier 1	C	Energy production and conversion	GO:0016021|GO:0022857|GO:0055085	CC|MF|BP	integral component of membrane|transmembrane transporter activity|transmembrane transport	IPR002067|IPR018108|IPR023395|IPR040062	Mitochondrial carrier protein|Mitochondrial substrate/solute carrier|Mitochondrial carrier domain superfamily|Mitochondrial carrier domain protein
OG01033	ESC1_0103130	ESE1_0120150	0.81	1	1	U6 snRNA-associated Sm-like protein LSm2	A	RNA processing and modification	GO:0000398|GO:0000932|GO:0005681|GO:0005688|GO:0008266|GO:0046540	BP|CC|CC|CC|MF|CC	mRNA splicing, via spliceosome|P-body|spliceosomal complex|U6 snRNP|poly(U) RNA binding|U4/U6 x U5 tri-snRNP complex	IPR001163|IPR010920|IPR016654	LSM domain, eukaryotic/archaea-type|LSM domain superfamily|U6 snRNA-associated Sm-like protein LSm2
OG01034	ESC1_0103140	ESE1_0120140	2.18	0	0	ab-hydrolase associated lipase	I	Lipid transport and metabolism	GO:0006629|GO:0016021|GO:0016787	BP|CC|MF	lipid metabolic process|integral component of membrane|hydrolase activity	IPR006693|IPR029058	Partial AB-hydrolase lipase domain|Alpha/Beta hydrolase fold
OG01035	ESC1_0103160	ESE1_0120120	1.42	0.25	1	replication factor C subunit 2/4	L	Replication, recombination and repair	GO:0000076|GO:0003689|GO:0005524|GO:0005634|GO:0005663|GO:0006272|GO:0007062|GO:0031389|GO:0031390|GO:0031391|GO:0042575	BP|MF|MF|CC|CC|BP|BP|CC|CC|CC|CC	DNA replication checkpoint|DNA clamp loader activity|ATP binding|nucleus|DNA replication factor C complex|leading strand elongation|sister chromatid cohesion|Rad17 RFC-like complex|Ctf18 RFC-like complex|Elg1 RFC-like complex|DNA polymerase complex	IPR003593|IPR003959|IPR008921|IPR013748|IPR027417	AAA+ ATPase domain|ATPase, AAA-type, core|DNA polymerase III, clamp loader complex, gamma/delta/delta subunit, C-terminal|Replication factor C, C-terminal|P-loop containing nucleoside triphosphate hydrolase
OG01036	ESC1_0103170	ESE1_0120110	0.18	1	1	protein transporter SEC20	U	Intracellular trafficking, secretion, and vesicular transport	GO:0016021	CC	integral component of membrane	IPR005606	Sec20
OG01040	ESC1_0103220	ESE1_0120060	0.43	1	1	General alpha-glucoside permease	P	Inorganic ion transport and metabolism	GO:0016021	CC	integral component of membrane	IPR020846|IPR036259	Major facilitator superfamily domain|MFS transporter superfamily
OG01041	ESC1_0103230	ESE1_0120050	1.33	0.22	0.97	60S ribosomal protein L33-A	J	Translation, ribosomal structure and biogenesis	GO:0003735|GO:0005840|GO:0006412|GO:0042254	MF|CC|BP|BP	structural constituent of ribosome|ribosome|translation|ribosome biogenesis	IPR001780|IPR009000|IPR018266|IPR038661	Ribosomal protein L35A|Translation protein, beta-barrel domain superfamily|Ribosomal protein L35Ae, conserved site|Ribosomal protein L35A superfamily
OG01043	ESC1_0103250	ESE1_0120030	0.62	1	1		S	Function unknown				IPR018809	Protein of unknown function DUF2406
OG01047	ESC1_0103310	ESE1_0119990	3.43	0.41	NA	hsp70-like protein			GO:0005524	MF	ATP binding	IPR013126	Heat shock protein 70 family
OG01049	ESC1_0103350	ESE1_0119960	0.58	1	1	ATP-dependent Clp endopeptidase, proteolytic subunit ClpP	O	Posttranslational modification, protein turnover, chaperones	GO:0004252|GO:0006508	MF|BP	serine-type endopeptidase activity|proteolysis	IPR001907|IPR018215|IPR023562|IPR029045|IPR033135	ATP-dependent Clp protease proteolytic subunit|ClpP, Ser active site|Clp protease proteolytic subunit /Translocation-enhancing protein TepA|ClpP/crotonase-like domain superfamily|ClpP, histidine active site
OG01051	ESC1_0103420	ESE1_0119890	1.9	0.02	0.13	cytidine deaminase	F	Nucleotide transport and metabolism	GO:0004126|GO:0006206|GO:0008270|GO:0009972	MF|BP|MF|BP	cytidine deaminase activity|pyrimidine nucleobase metabolic process|zinc ion binding|cytidine deamination	IPR002125|IPR006262|IPR016192|IPR016193	Cytidine and deoxycytidylate deaminase domain|Cytidine deaminase, homotetrameric|APOBEC/CMP deaminase, zinc-binding|Cytidine deaminase-like
OG01053	ESC1_0103460	ESE1_0119840	0.82	1	1	hypothetical protein PV08_00314	S	Function unknown	GO:0000272|GO:0005982|GO:0005985|GO:0008810|GO:0016021	BP|BP|BP|MF|CC	polysaccharide catabolic process|starch metabolic process|sucrose metabolic process|cellulase activity|integral component of membrane	IPR002594|IPR013319|IPR013320	Glycoside hydrolase family 12|Glycoside hydrolase family 11/12|Concanavalin A-like lectin/glucanase domain superfamily
OG01054	ESC1_0103470	ESE1_0119830	0.34	1	1	glycosyl transferase	M	Cell wall/membrane/envelope biogenesis	GO:0016021|GO:0016740	CC|MF	integral component of membrane|transferase activity	IPR001173|IPR029044	Glycosyltransferase 2-like|Nucleotide-diphospho-sugar transferases
OG01058	ESC1_0103520	ESE1_0119790	0.7	1	1		S	Function unknown				IPR018306	Bacteriophage T5, Orf172 DNA-binding
OG01059	ESC1_0103530	ESE1_0119770	0.32	1	1	structural maintenance-chromosome 2	D	Cell cycle control, cell division, chromosome partitioning	GO:0005515|GO:0005524|GO:0005634|GO:0005694|GO:0051276	MF|MF|CC|CC|BP	protein binding|ATP binding|nucleus|chromosome|chromosome organization	IPR003395|IPR010935|IPR024704|IPR027120|IPR027417|IPR036277	RecF/RecN/SMC, N-terminal|SMCs flexible hinge|Structural maintenance of chromosomes protein|Smc2, ATP-binding cassette domain|P-loop containing nucleoside triphosphate hydrolase|SMCs flexible hinge superfamily
OG01064	ESC1_0103590	ESE1_0119720	1.07	0.89	1	ser/Thr protein phosphatase family protein	S	Function unknown	GO:0016787	MF	hydrolase activity	IPR029052	Metallo-dependent phosphatase-like
OG01065	ESC1_0103600	ESE1_0119710	0.27	1	1	hydrolase-HD superfamily protein	S	Function unknown	GO:0002953|GO:0016311	MF|BP	5'-deoxynucleotidase activity|dephosphorylation	IPR003607|IPR006674|IPR039356	HD/PDEase domain|HD domain|Metal-dependent nucleoside 5'-monophosphatase
OG01067	ESC1_0103620	ESE1_0119610	2.02	0.39	1							IPR000073|IPR029058	Alpha/beta hydrolase fold-1|Alpha/Beta hydrolase fold
OG01069	ESC1_0103640	ESE1_0119590	1.89	0	0.04		S	Function unknown
OG01070	ESC1_0103650	ESE1_0119580	0.43	1	1		S	Function unknown				IPR013900	Ribonucleotide reductase inhibitor
OG01073	ESC1_0103700	ESE1_0119530	1.11	0.82	1		J	Translation, ribosomal structure and biogenesis				IPR023631|IPR036928	Amidase signature domain|Amidase signature (AS) superfamily
OG01076	ESC1_0103730	ESE1_0119500	0.15	1	1	alcohol dehydrogenase	I	Lipid transport and metabolism	GO:0016491|GO:0050661|GO:0051287|GO:0055114	MF|MF|MF|BP	oxidoreductase activity|NADP binding|NAD binding|oxidation-reduction process	IPR006115|IPR008927|IPR013328|IPR029154|IPR036291	6-phosphogluconate dehydrogenase, NADP-binding|6-phosphogluconate dehydrogenase-like, C-terminal domain superfamily|6-phosphogluconate dehydrogenase, domain 2|3-hydroxyisobutyrate dehydrogenase, NAD-binding domain|NAD(P)-binding domain superfamily
OG01077	ESC1_0103740	ESE1_0119480	0.36	1	1	Major Facilitator Superfamily protein	G	Carbohydrate transport and metabolism	GO:0016021|GO:0055085	CC|BP	integral component of membrane|transmembrane transport	IPR001411|IPR011701|IPR020846|IPR036259	Tetracycline resistance protein/drug resistance transporter|Major facilitator superfamily|Major facilitator superfamily domain|MFS transporter superfamily
OG01079	ESC1_0103760	ESE1_0119470	0.44	1	1	ARV1-like protein	S	Function unknown	GO:0016021	CC	integral component of membrane	IPR007290	Arv1 protein
OG01081	ESC1_0103780	ESE1_0119450	2.47	0	0	ATPase, V0 complex, subunit E1/e2	C	Energy production and conversion	GO:0000032|GO:0000220|GO:0000329|GO:0006119|GO:0007035|GO:0015991|GO:0016021|GO:0034622|GO:0046961	BP|CC|CC|BP|BP|BP|CC|BP|MF	cell wall mannoprotein biosynthetic process|vacuolar proton-transporting V-type ATPase, V0 domain|fungal-type vacuole membrane|oxidative phosphorylation|vacuolar acidification|ATP hydrolysis coupled proton transport|integral component of membrane|cellular protein-containing complex assembly|proton-transporting ATPase activity, rotational mechanism	IPR008389	ATPase, V0 complex, subunit e1/e2
OG01084	ESC1_0103810	ESE1_0119430	0.14	1	1	serine/threonine protein kinase	T	Signal transduction mechanisms	GO:0004672|GO:0005524|GO:0006468	MF|MF|BP	protein kinase activity|ATP binding|protein phosphorylation	IPR000719|IPR001245|IPR011009	Protein kinase domain|Serine-threonine/tyrosine-protein kinase, catalytic domain|Protein kinase-like domain superfamily
OG01085	ESC1_0103830	ESE1_0119410	0.34	1	1	Sin3 binding domain-containing protein isoform 2			GO:0005515	MF	protein binding	IPR024145|IPR025718|IPR038291	Histone deacetylase complex subunit SAP30/SAP30-like|Histone deacetylase complex subunit SAP30, Sin3 binding domain|SAP30, C-terminal domain superfamily
OG01091	ESC1_0103920	ESE1_0119310	0.64	1	1	hexaprenyl pyrophosphate synthase, mitochondrial	H	Coenzyme transport and metabolism	GO:0000010|GO:0000502|GO:0006694|GO:0006744|GO:0008299|GO:0031314	MF|CC|BP|BP|BP|CC	trans-hexaprenyltranstransferase activity|proteasome complex|steroid biosynthetic process|ubiquinone biosynthetic process|isoprenoid biosynthetic process|extrinsic component of mitochondrial inner membrane	IPR000092|IPR008949|IPR033749	Polyprenyl synthetase|Isoprenoid synthase domain superfamily|Polyprenyl synthetase, conserved site
OG01092	ESC1_0103930	ESE1_0119290	0.28	1	1		S	Function unknown				IPR002733|IPR023473|IPR027485|IPR036071	AMMECR1 domain|AMMECR1|AMMECR1, N-terminal|AMMECR1 domain superfamily
OG01094	ESC1_0103950	ESE1_0119270	0.66	1	1	Ergosterol biosynthetic protein 28	S	Function unknown	GO:0016021	CC	integral component of membrane	IPR005352	Erg28
OG01095	ESC1_0103970	ESE1_0119250	0.5	1	1	P-loop containing nucleoside triphosphate hydrolase			GO:0005525	MF	GTP binding	IPR006073|IPR027417	GTP binding domain|P-loop containing nucleoside triphosphate hydrolase
OG01096	ESC1_0103980	ESE1_0119240	1.08	0.73	1		S	Function unknown
OG01098	ESC1_0104000	ESE1_0119210	1.72	0.06	0.38	Cyanuric acid amidohydrolase	E	Amino acid transport and metabolism	GO:0018753|GO:0019381|GO:0046872	MF|BP|MF	cyanuric acid amidohydrolase activity|atrazine catabolic process|metal ion binding	IPR014086	Cyanuric acid hydrolase/Barbiturase
OG01100	ESC1_0104020	ESE1_0119190	1.6	0.3	1	hypothetical protein PV08_00371	S	Function unknown	GO:0016846	MF	carbon-sulfur lyase activity	IPR006913|IPR011057	Glutathione-dependent formaldehyde-activating enzyme/centromere protein V|Mss4-like superfamily
OG01101	ESC1_0104030	ESE1_0119180	0.72	1	1	carboxylesterase 2	T	Signal transduction mechanisms	GO:0016787	MF	hydrolase activity	IPR002018|IPR019819|IPR019826|IPR029058	Carboxylesterase, type B|Carboxylesterase type B, conserved site|Carboxylesterase type B, active site|Alpha/Beta hydrolase fold
OG01103	ESC1_0104050	ESE1_0119160	0.55	1	1	F-type H+-transporting ATPase subunit H	C	Energy production and conversion	GO:0000276|GO:0015986	CC|BP	mitochondrial proton-transporting ATP synthase complex, coupling factor F(o)|ATP synthesis coupled proton transport	IPR019711	ATP synthase, F0 complex, subunit H
OG01105	ESC1_0104080	ESE1_0119120	0.87	1	1	1-acylglycerone phosphate reductase	Q	Secondary metabolites biosynthesis, transport and catabolism	GO:0016491|GO:0055114	MF|BP	oxidoreductase activity|oxidation-reduction process	IPR002347|IPR036291	Short-chain dehydrogenase/reductase SDR|NAD(P)-binding domain superfamily
OG01107	ESC1_0104100	ESE1_0119110	0.42	1	1	short chain dehydrogenase/reductase (Ayr1)	Q	Secondary metabolites biosynthesis, transport and catabolism	GO:0016021|GO:0016491|GO:0055114	CC|MF|BP	integral component of membrane|oxidoreductase activity|oxidation-reduction process	IPR002347|IPR020904|IPR036291	Short-chain dehydrogenase/reductase SDR|Short-chain dehydrogenase/reductase, conserved site|NAD(P)-binding domain superfamily
OG01108	ESC1_0104110	ESE1_0119090	1.41	0.02	0.14		S	Function unknown
OG01109	ESC1_0104120	ESE1_0119100	0.52	1	1		G|M	Carbohydrate transport and metabolism|Cell wall/membrane/envelope biogenesis				IPR008030|IPR036291	NmrA-like domain|NAD(P)-binding domain superfamily
OG01111	ESC1_0104140	ESE1_0119070	0.26	1	1	N2,N2-dimethylguanosine tRNA methyltransferase	J	Translation, ribosomal structure and biogenesis	GO:0000049|GO:0004809|GO:0030488	MF|MF|BP	tRNA binding|tRNA (guanine-N2-)-methyltransferase activity|tRNA methylation	IPR002905|IPR029063	tRNA methyltransferase, Trm1|S-adenosyl-L-methionine-dependent methyltransferase
OG01116	ESC1_0104200	ESE1_0119010	0.63	1	1		D|Z	Cell cycle control, cell division, chromosome partitioning|Cytoskeleton				IPR000408|IPR009091	Regulator of chromosome condensation, RCC1|Regulator of chromosome condensation 1/beta-lactamase-inhibitor protein II
OG01117	ESC1_0104220	ESE1_0118990	1.45	0.11	0.56	Protein transport protein yip1	U	Intracellular trafficking, secretion, and vesicular transport	GO:0016021	CC	integral component of membrane
OG01123	ESC1_0104310	ESE1_0118900	0.42	1	1	ubiquitin-conjugating enzyme E2 J2	O	Posttranslational modification, protein turnover, chaperones	GO:0016021	CC	integral component of membrane	IPR000608|IPR016135	Ubiquitin-conjugating enzyme E2|Ubiquitin-conjugating enzyme/RWD-like
OG01124	ESC1_0104320	ESE1_0118890	1.27	0.37	1
OG01125	ESC1_0104330	ESE1_0118880	0.66	1	1	cytochrome c heme-lyase	C|O	Energy production and conversion|Posttranslational modification, protein turnover, chaperones	GO:0004408|GO:0005743|GO:0005758|GO:0015994|GO:0018063|GO:0046872	MF|CC|CC|BP|BP|MF	holocytochrome-c synthase activity|mitochondrial inner membrane|mitochondrial intermembrane space|chlorophyll metabolic process|cytochrome c-heme linkage|metal ion binding	IPR000511	Cytochrome c/c1 haem-lyase
OG01127	ESC1_0104350	ESE1_0118860	1.17	0.61	1	eukaryotic translation initiation factor 3 subunit L	J|K	Translation, ribosomal structure and biogenesis|Transcription	GO:0001732|GO:0003743|GO:0005840|GO:0005852|GO:0006446|GO:0016021|GO:0016282|GO:0033290	BP|MF|CC|CC|BP|CC|CC|CC	formation of cytoplasmic translation initiation complex|translation initiation factor activity|ribosome|eukaryotic translation initiation factor 3 complex|regulation of translational initiation|integral component of membrane|eukaryotic 43S preinitiation complex|eukaryotic 48S preinitiation complex	IPR000717|IPR019382	Proteasome component (PCI) domain|Translation initiation factor 3 complex subunit L
OG01128	ESC1_0104360	ESE1_0118850	0.65	1	1	carbon-nitrogen family hydrolase	E	Amino acid transport and metabolism	GO:0006807|GO:0016787	BP|MF	nitrogen compound metabolic process|hydrolase activity	IPR003010|IPR036526	Carbon-nitrogen hydrolase|Carbon-nitrogen hydrolase superfamily
OG01130	ESC1_0104380	ESE1_0118830	0.67	1	1	hypothetical protein PV08_00408	S	Function unknown	GO:0046872	MF	metal ion binding	IPR002893	Zinc finger, MYND-type
OG01132	ESC1_0104400	ESE1_0118810	1.99	0	0.03	hypothetical protein PV08_00410	S	Function unknown	GO:0003735|GO:0005840|GO:0006412|GO:0042254	MF|CC|BP|BP	structural constituent of ribosome|ribosome|translation|ribosome biogenesis	IPR001911	Ribosomal protein S21
OG01135	ESC1_0104440	ESE1_0118750	1.84	0	0.05	C2H2 transcription factor	S	Function unknown	GO:0003677|GO:0005634|GO:0006351|GO:0008270	MF|CC|BP|MF	DNA binding|nucleus|transcription, DNA-templated|zinc ion binding	IPR007219|IPR013087|IPR036236	Transcription factor domain, fungi|Zinc finger C2H2-type|Zinc finger C2H2 superfamily
OG01143	ESC1_0104540	ESE1_0118650	2.48	0	0	eukaryotic translation initiation factor 3 subunit G	J	Translation, ribosomal structure and biogenesis	GO:0001732|GO:0003743|GO:0005840|GO:0006446|GO:0016282|GO:0033290|GO:0071540|GO:0071541	BP|MF|CC|BP|CC|CC|CC|CC	formation of cytoplasmic translation initiation complex|translation initiation factor activity|ribosome|regulation of translational initiation|eukaryotic 43S preinitiation complex|eukaryotic 48S preinitiation complex|eukaryotic translation initiation factor 3 complex, eIF3e|eukaryotic translation initiation factor 3 complex, eIF3m	IPR000504|IPR012677|IPR017334|IPR024675|IPR034240|IPR035979	RNA recognition motif domain|Nucleotide-binding alpha-beta plait domain superfamily|Eukaryotic translation initiation factor 3 subunit G|Eukaryotic translation initiation factor 3 subunit G, N-terminal|eIF3G, RNA recognition motif|RNA-binding domain superfamily
OG01154	ESC1_0104680	ESE1_0118510	0.71	1	1	hypothetical protein PV08_00438	S	Function unknown	GO:0016021	CC	integral component of membrane	IPR021838	Protein of unknown function DUF3431
OG01155	ESC1_0104690	ESE1_0118500	3.17	0	0	oleate hydratase	S	Function unknown	GO:0006631|GO:0016021|GO:0050151|GO:0071949	BP|CC|MF|MF	fatty acid metabolic process|integral component of membrane|oleate hydratase activity|FAD binding	IPR010354|IPR036188	Oleate hydratase|FAD/NAD(P)-binding domain superfamily
OG01156	ESC1_0104710	ESE1_0118490	1.23	0.52	1		S	Function unknown				IPR018858	Protein of unknown function DUF2458
OG01158	ESC1_0104730	ESE1_0118470	0.5	1	1
OG01160	ESC1_0104780	ESE1_0118420	0.27	1	1	Protein vip1	S	Function unknown	GO:0003723	MF	RNA binding	IPR000504|IPR012677|IPR035979	RNA recognition motif domain|Nucleotide-binding alpha-beta plait domain superfamily|RNA-binding domain superfamily
OG01161	ESC1_0104790	ESE1_0118410	1.29	0.36	1	putative choline transport protein	E	Amino acid transport and metabolism	GO:0016021|GO:0022857|GO:0055085	CC|MF|BP	integral component of membrane|transmembrane transporter activity|transmembrane transport	IPR002293	Amino acid/polyamine transporter I
OG01162	ESC1_0104800	ESE1_0118400	0.35	1	1	Dol-P-Glc:Glc(2)Man(9)GlcNAc(2)-PP-Dol alpha-1,2-glucosyltransferase	I|K|O|T	Lipid transport and metabolism|Transcription|Posttranslational modification, protein turnover, chaperones|Signal transduction mechanisms	GO:0004583|GO:0005789|GO:0006488|GO:0016021	MF|CC|BP|CC	dolichyl-phosphate-glucose-glycolipid alpha-glucosyltransferase activity|endoplasmic reticulum membrane|dolichol-linked oligosaccharide biosynthetic process|integral component of membrane	IPR016900	Alpha-2-glucosyltransferase Alg10
OG01164	ESC1_0104830	ESE1_0118370	2.73	0	0	nmrA-like family protein	S	Function unknown	GO:0016021	CC	integral component of membrane	IPR008030|IPR029208|IPR036291	NmrA-like domain|Cytochrome c oxidase assembly protein COX14|NAD(P)-binding domain superfamily
OG01167	ESC1_0104860	ESE1_0118350	1.98	0	0.03	3-deoxy-7-phosphoheptulonate synthase	E	Amino acid transport and metabolism	GO:0000162|GO:0003849|GO:0006571|GO:0009094	BP|MF|BP|BP	tryptophan biosynthetic process|3-deoxy-7-phosphoheptulonate synthase activity|tyrosine biosynthetic process|L-phenylalanine biosynthetic process	IPR006218|IPR006219|IPR013785	DAHP synthetase I/KDSA|DHAP synthase, class 1|Aldolase-type TIM barrel
OG01169	ESC1_0104880	ESE1_0118310	2.15	0.04	0.28		O	Posttranslational modification, protein turnover, chaperones				IPR005502|IPR036705	ADP-ribosylation/Crystallin J1|ADP-ribosylation/Crystallin J1 superfamily
OG01170	ESC1_0104890	ESE1_0118300	0.8	1	1
OG01172	ESC1_0104910	ESE1_0118280	1.23	0.4	1		S	Function unknown
OG01173	ESC1_0104920	ESE1_0118270	0.35	1	1		O	Posttranslational modification, protein turnover, chaperones				IPR001841|IPR013083	Zinc finger, RING-type|Zinc finger, RING/FYVE/PHD-type
OG01175	ESC1_0104940	ESE1_0118240	0.53	1	1	hypothetical protein PV08_00465	P	Inorganic ion transport and metabolism	GO:0005381|GO:0016021|GO:0034755	MF|CC|BP	iron ion transmembrane transporter activity|integral component of membrane|iron ion transmembrane transport	IPR009716|IPR036259	Ferroporti-1|MFS transporter superfamily
OG01176	ESC1_0104960	ESE1_0118220	0.65	1	1	protein YIP4	U	Intracellular trafficking, secretion, and vesicular transport	GO:0005623|GO:0016021|GO:0046907	CC|CC|BP	cell|integral component of membrane|intracellular transport	IPR000156|IPR006977|IPR011993	Ran binding domain|Yip1 domain|PH-like domain superfamily
OG01177	ESC1_0104970	ESE1_0118210	1.54	0.16	0.76	hypothetical protein PV08_00469			GO:0005515	MF	protein binding	IPR006575|IPR016135|IPR017359	RWD domain|Ubiquitin-conjugating enzyme/RWD-like|Uncharacterised conserved protein UCP038021, RWD
OG01180	ESC1_0105020	ESE1_0118170	0.47	1	1	Protein AFG1	S	Function unknown	GO:0005524	MF	ATP binding	IPR005654|IPR027417	ATPase, AFG1-like|P-loop containing nucleoside triphosphate hydrolase
OG01181	ESC1_0105030	ESE1_0118160	0.4	1	1
OG01182	ESC1_0105040	ESE1_0118150	0.72	1	1	bud emergence protein 1	C	Energy production and conversion	GO:0000902|GO:0005515|GO:0016301|GO:0016310|GO:0035091	BP|MF|MF|BP|MF	cell morphogenesis|protein binding|kinase activity|phosphorylation|phosphatidylinositol binding	IPR000270|IPR001452|IPR001683|IPR030507|IPR035548|IPR035549|IPR035550|IPR036028|IPR036871	PB1 domain|SH3 domain|Phox homologous domain|Bem1/Scd2|Bem1/Scd2, SH3 domain 1|Bem1/Scd2, SH3 domain 2|Bem1/Scd2, PX domain|SH3-like domain superfamily|PX domain superfamily
OG01183	ESC1_0105050	ESE1_0118120	1.52	0.13	0.66		K	Transcription				IPR005062|IPR011042	SAC3/GANP/THP3|Six-bladed beta-propeller, TolB-like
OG01185	ESC1_0105080	ESE1_0118100	0.12	1	1	Vacuolar protein-sorting-associated protein 36	U	Intracellular trafficking, secretion, and vesicular transport	GO:0000814|GO:0032266|GO:0032509|GO:0043130	CC|MF|BP|MF	ESCRT II complex|phosphatidylinositol-3-phosphate binding|endosome transport via multivesicular body sorting pathway|ubiquitin binding	IPR011993|IPR021648|IPR031558|IPR036388|IPR036390|IPR036443|IPR037855|IPR040608	PH-like domain superfamily|Vacuolar protein sorting protein 36, GLUE domain|Vacuolar protein-sorting-associated protein 36, NZF-N zinc-finger domain|Winged helix-like DNA-binding domain superfamily|Winged helix DNA-binding domain superfamily|Zinc finger, RanBP2-type superfamily|Vacuolar protein sorting protein 36|Snf8/Vps36 family
OG01186	ESC1_0105090	ESE1_0118090	1.03	0.95	1		S	Function unknown
OG01187	ESC1_0105100	ESE1_0118080	0.58	1	1							IPR021331	Hypervirulence associated protein, TUDOR domain
OG01189	ESC1_0105120	ESE1_0118050	0.46	1	1	holo-[acyl-carrier-protein] synthase	S	Function unknown	GO:0000287|GO:0006633|GO:0008897|GO:0015940	MF|BP|MF|BP	magnesium ion binding|fatty acid biosynthetic process|holo-[acyl-carrier-protein] synthase activity|pantothenate biosynthetic process	IPR008278|IPR037143	4'-phosphopantetheinyl transferase domain|4'-phosphopantetheinyl transferase domain superfamily
OG01190	ESC1_0105140	ESE1_0118030	1.11	0.73	1	ATP synthase subunit K, mitochondrial	S	Function unknown	GO:0016021	CC	integral component of membrane	IPR021278	ATP synthase subunit K
OG01193	ESC1_0105170	ESE1_0118000	0.7	1	1		S	Function unknown				IPR038781	Uncharacterized membrane protein C365.16-ike
OG01197	ESC1_0105210	ESE1_0117940	0.48	1	1
OG01199	ESC1_0105230	ESE1_0117920	0.46	1	1		O	Posttranslational modification, protein turnover, chaperones				IPR003718|IPR015946|IPR036102	OsmC/Ohr family|K homology domain-like, alpha/beta|OsmC/Ohr superfamily
OG01202	ESC1_0105270	ESE1_0117890	2.07	0	0.04	hypothetical protein PV08_00497	V	Defense mechanisms	GO:0016787	MF	hydrolase activity	IPR013094|IPR029058	Alpha/beta hydrolase fold-3|Alpha/Beta hydrolase fold
OG01203	ESC1_0105290	ESE1_0117860	0.22	1	1	zn 2cys6 transcription factor	S	Function unknown	GO:0000981|GO:0003677|GO:0005634|GO:0006355|GO:0008270	MF|MF|CC|BP|MF	DNA-binding transcription factor activity, RNA polymerase II-specific|DNA binding|nucleus|regulation of transcription, DNA-templated|zinc ion binding	IPR001138|IPR007219|IPR036864	Zn(2)-C6 fungal-type DNA-binding domain|Transcription factor domain, fungi|Zn(2)-C6 fungal-type DNA-binding domain superfamily
OG01204	ESC1_0105300	ESE1_0117850	0.33	1	1	Nitrilase	E	Amino acid transport and metabolism	GO:0006807|GO:0016810	BP|MF	nitrogen compound metabolic process|hydrolase activity, acting on carbon-nitrogen (but not peptide) bonds	IPR000132|IPR003010|IPR036526	Nitrilase/cyanide hydratase, conserved site|Carbon-nitrogen hydrolase|Carbon-nitrogen hydrolase superfamily
OG01206	ESC1_0105320	ESE1_0117790	-1.61	0.66	NA	pisatin demethylase	Q	Secondary metabolites biosynthesis, transport and catabolism	GO:0008152|GO:0016491|GO:0046872	BP|MF|MF	metabolic process|oxidoreductase activity|metal ion binding
OG01207	ESC1_0105330	ESE1_0117780	1.37	0.14	0.67	DUF803 domain membrane protein	S	Function unknown	GO:0015095|GO:0016021|GO:1903830	MF|CC|BP	magnesium ion transmembrane transporter activity|integral component of membrane|magnesium ion transmembrane transport	IPR008521	Magnesium transporter NIPA
OG01208	ESC1_0105340	ESE1_0117770	0.17	1	1		S	Function unknown
OG01211	ESC1_0105650	ESE1_0305120	3	0	0	hypothetical protein PV08_03273	S	Function unknown	GO:0003735|GO:0006342|GO:0006412|GO:0015934|GO:0042254|GO:0070824	MF|BP|BP|CC|BP|CC	structural constituent of ribosome|chromatin silencing|translation|large ribosomal subunit|ribosome biogenesis|SHREC complex	IPR001063|IPR005721|IPR018260|IPR018839|IPR031915|IPR036394	Ribosomal protein L22/L17|Ribosomal protein L22/L17, eukaryotic/archaeal|Ribosomal protein L22/L17, conserved site|Cryptic loci regulator 2, C-terminal|Cryptic loci regulator 2, N-terminal|Ribosomal protein L22/L17 superfamily
OG01212	ESC1_0105660	ESE1_0305130	0.22	1	1
OG01214	ESC1_0105700	ESE1_0305160	-0.04	1	NA
OG01215	ESC1_0105710	ESE1_0305170	0.4	1	1	RNA-binding protein rsd1	A	RNA processing and modification	GO:0003723|GO:0005634|GO:0006397	MF|CC|BP	RNA binding|nucleus|mRNA processing	IPR000504|IPR006509|IPR012677|IPR029123|IPR035979	RNA recognition motif domain|Splicing factor, RBM39-like|Nucleotide-binding alpha-beta plait domain superfamily|Splicing factor RBM39, linker|RNA-binding domain superfamily
OG01217	ESC1_0105730	ESE1_0305190	1.15	0.43	1	40S ribosomal protein S22	J	Translation, ribosomal structure and biogenesis	GO:0003735|GO:0005840|GO:0006412|GO:0042254	MF|CC|BP|BP	structural constituent of ribosome|ribosome|translation|ribosome biogenesis	IPR000630|IPR004977|IPR035987	Ribosomal protein S8|Ribosomal protein S25|Ribosomal protein S8 superfamily
OG01219	ESC1_0105750	ESE1_0305210	0.88	1	1	peroxin Pex22-like protein	S	Function unknown	GO:0005488|GO:0016021	MF|CC	binding|integral component of membrane
OG01221	ESC1_0105770	ESE1_0305230	2.52	0	0	hard surface-induced protein	I	Lipid transport and metabolism	GO:0016021|GO:0016747	CC|MF	integral component of membrane|transferase activity, transferring acyl groups other than amino-acyl groups	IPR002656	Acyltransferase 3
OG01226	ESC1_0105830	ESE1_0305290	0.56	1	1	C6 transcription factor	K	Transcription	GO:0000981|GO:0003677|GO:0005506|GO:0005634|GO:0006357|GO:0008270|GO:0016021|GO:0016705|GO:0020037|GO:0055114	MF|MF|MF|CC|BP|MF|CC|MF|MF|BP	DNA-binding transcription factor activity, RNA polymerase II-specific|DNA binding|iron ion binding|nucleus|regulation of transcription by RNA polymerase II|zinc ion binding|integral component of membrane|oxidoreductase activity, acting on paired donors, with incorporation or reduction of molecular oxygen|heme binding|oxidation-reduction process	IPR001138|IPR007219|IPR036864	Zn(2)-C6 fungal-type DNA-binding domain|Transcription factor domain, fungi|Zn(2)-C6 fungal-type DNA-binding domain superfamily
OG01228	ESC1_0105850	ESE1_0305310	0	1	NA
OG01231	ESC1_0105890	ESE1_0305350	2.7	0	0	cytochrome P450 oxidoreductase	I	Lipid transport and metabolism	GO:0005506|GO:0005789|GO:0006633|GO:0006673|GO:0008270|GO:0016021|GO:0020037|GO:0046513|GO:0055114|GO:0080132	MF|CC|BP|BP|MF|CC|MF|BP|BP|MF	iron ion binding|endoplasmic reticulum membrane|fatty acid biosynthetic process|inositol phosphoceramide metabolic process|zinc ion binding|integral component of membrane|heme binding|ceramide biosynthetic process|oxidation-reduction process|fatty acid alpha-hydroxylase activity	IPR001199|IPR006694|IPR014430|IPR018506|IPR036400	Cytochrome b5-like heme/steroid binding domain|Fatty acid hydroxylase|Sterol desaturase Scs7|Cytochrome b5, heme-binding site|Cytochrome b5-like heme/steroid binding domain superfamily
OG01232	ESC1_0105900	ESE1_0305360	0.36	1	1		S	Function unknown
OG01233	ESC1_0105910	ESE1_0305370	0.54	1	1		G|M	Carbohydrate transport and metabolism|Cell wall/membrane/envelope biogenesis				IPR008030|IPR036291	NmrA-like domain|NAD(P)-binding domain superfamily
OG01235	ESC1_0105970	ESE1_0305440	1.28	0.35	1	CFEM domain-containing protein isoform 1			GO:0016021	CC	integral component of membrane	IPR008427	Extracellular membrane protein, CFEM domain
OG01239	ESC1_0106030	ESE1_0305490	0.97	1	1	glutamate-1-semialdehyde 2,1-aminomutase	H	Coenzyme transport and metabolism	GO:0008483|GO:0030170	MF|MF	transaminase activity|pyridoxal phosphate binding	IPR005814|IPR015421|IPR015422|IPR015424	Aminotransferase class-III|Pyridoxal phosphate-dependent transferase, major domain|Pyridoxal phosphate-dependent transferase domain 1|Pyridoxal phosphate-dependent transferase
OG01244	ESC1_0106110	ESE1_0305570	1.81	0.02	0.13	phosphatidylserine decarboxylase	I	Lipid transport and metabolism	GO:0004609|GO:0006544|GO:0006563|GO:0006566|GO:0006646|GO:0006656|GO:0010636|GO:0010954|GO:0016540|GO:0031305	MF|BP|BP|BP|BP|BP|BP|BP|BP|CC	phosphatidylserine decarboxylase activity|glycine metabolic process|L-serine metabolic process|threonine metabolic process|phosphatidylethanolamine biosynthetic process|phosphatidylcholine biosynthetic process|positive regulation of mitochondrial fusion|positive regulation of protein processing|protein autoprocessing|integral component of mitochondrial inner membrane	IPR003817|IPR033177|IPR033661	Phosphatidylserine decarboxylase-related|Phosphatidylserine decarboxylase|Phosphatidylserine decarboxylase, eukaryotic type 1
OG01246	ESC1_0106130	ESE1_0305590	0.46	1	1	alpha-glucosidase	G	Carbohydrate transport and metabolism	GO:0004553|GO:0005975|GO:0030246	MF|BP|MF	hydrolase activity, hydrolyzing O-glycosyl compounds|carbohydrate metabolic process|carbohydrate binding	IPR000322|IPR011013|IPR017853|IPR025887	Glycoside hydrolase family 31|Galactose mutarotase-like domain superfamily|Glycoside hydrolase superfamily|Glycoside hydrolase family 31, N-terminal domain
OG01251	ESC1_0106180	ESE1_0305640	0.47	1	1	hypothetical protein PV08_03218	S	Function unknown	GO:0000981|GO:0005634|GO:0006357|GO:0008270	MF|CC|BP|MF	DNA-binding transcription factor activity, RNA polymerase II-specific|nucleus|regulation of transcription by RNA polymerase II|zinc ion binding	IPR001138|IPR021858|IPR036864	Zn(2)-C6 fungal-type DNA-binding domain|Fungal transcription factor|Zn(2)-C6 fungal-type DNA-binding domain superfamily
OG01254	ESC1_0106210	ESE1_0305670	0.29	1	1	alkaline ceramidase	T	Signal transduction mechanisms	GO:0016021|GO:0016787	CC|MF	integral component of membrane|hydrolase activity	IPR006823|IPR031329|IPR031331|IPR038445	Neutral/alkaline nonlysosomal ceramidase|Neutral/alkaline non-lysosomal ceramidase, N-terminal|Neutral/alkaline non-lysosomal ceramidase, C-terminal|Neutral ceramidase, C-terminal domain superfamily
OG01255	ESC1_0106280	ESE1_0305780	1.32	0.32	1	hypothetical protein PV08_03208	A	RNA processing and modification	GO:0006397	BP	mRNA processing	IPR008409	Pre-mRNA-splicing factor SPF27
OG01257	ESC1_0106320	ESE1_0305830	-0.97	1	NA
OG01258	ESC1_0106330	ESE1_0305840	0.96	1	1	kelch repeat protein	S	Function unknown	GO:0005515|GO:0016021	MF|CC	protein binding|integral component of membrane	IPR015915	Kelch-type beta propeller
OG01263	ESC1_0106400	ESE1_0305910	2	0.02	0.13	mitochondrial transporter fsf1	P	Inorganic ion transport and metabolism	GO:0006730|GO:0016021|GO:0022889|GO:0031966|GO:0034220|GO:1990542	BP|CC|MF|CC|BP|BP	one-carbon metabolic process|integral component of membrane|serine transmembrane transporter activity|mitochondrial membrane|ion transmembrane transport|mitochondrial transmembrane transport	IPR004686	Tricarboxylate/iron carrier
OG01264	ESC1_0106410	ESE1_0305920	1.82	0.01	0.1	adenosine deaminase	F	Nucleotide transport and metabolism	GO:0019239	MF	deaminase activity	IPR001365|IPR032466	Adenosine/AMP deaminase domain|Metal-dependent hydrolase
OG01266	ESC1_0106430	ESE1_0305940	1.21	0.48	1		S	Function unknown				IPR002035|IPR036465	von Willebrand factor, type A|von Willebrand factor A-like domain superfamily
OG01267	ESC1_0106440	ESE1_0305950	3.4	0.01	0.12		S	Function unknown
OG01268	ESC1_0106450	ESE1_0305960	0.35	1	1
OG01269	ESC1_0106460	ESE1_0305970	1.22	0.55	1	anaphase-promoting complex component APC4	D	Cell cycle control, cell division, chromosome partitioning	GO:0005680|GO:0030071|GO:0031145	CC|BP|BP	anaphase-promoting complex|regulation of mitotic metaphase/anaphase transition|anaphase-promoting complex-dependent catabolic process	IPR011044|IPR024789|IPR024790|IPR024977	Quinoprotein amine dehydrogenase, beta chain-like|Anaphase-promoting complex subunit 4|Anaphase-promoting complex subunit 4 long domain|Anaphase-promoting complex subunit 4, WD40 domain
OG01272	ESC1_0106490	ESE1_0306000	4.23	0.34	NA		S	Function unknown				IPR008579|IPR011051|IPR014710	Domain of unknown function DUF861, cupin-3|RmlC-like cupin domain superfamily|RmlC-like jelly roll fold
OG01277	ESC1_0106570	ESE1_0306080	0.66	1	1	histone-lysine N-methyltransferase SUV39H	B|K	Chromatin structure and dynamics|Transcription	GO:0005515|GO:0005634|GO:0005694|GO:0006554|GO:0008270|GO:0018024|GO:0034968	MF|CC|CC|BP|MF|MF|BP	protein binding|nucleus|chromosome|lysine catabolic process|zinc ion binding|histone-lysine N-methyltransferase activity|histone lysine methylation	IPR001214|IPR003616|IPR007728	SET domain|Post-SET domain|Pre-SET domain
OG01279	ESC1_0106600	ESE1_0306110	0.86	1	1
OG01283	ESC1_0106690	ESE1_0306180	1.36	0.13	0.64	Fungal specific transcription factor domain-containing protein	K	Transcription	GO:0003677|GO:0005634|GO:0006355|GO:0008270	MF|CC|BP|MF	DNA binding|nucleus|regulation of transcription, DNA-templated|zinc ion binding	IPR007219	Transcription factor domain, fungi
OG01288	ESC1_0106740	ESE1_0306230	0.32	1	1	GAT domain-containing protein	S	Function unknown	GO:0005622|GO:0006886|GO:0016020	CC|BP|CC	intracellular|intracellular protein transport|membrane	IPR004152|IPR008942	GAT domain|ENTH/VHS
OG01293	ESC1_0106810	ESE1_0306300	4.87	0	0		S	Function unknown
OG01295	ESC1_0106830	ESE1_0306320	1.64	0.07	0.42	ATP synthase mitochondrial F1 complex assembly factor 2	C	Energy production and conversion	GO:0043461	BP	proton-transporting ATP synthase complex assembly	IPR011419|IPR023335	ATP12, ATP synthase F1-assembly protein|ATP12 orthogonal Bundle domain superfamily
OG01296	ESC1_0106840	ESE1_0306330	1.08	0.85	1		A	RNA processing and modification				IPR010516	Sin3 associated polypeptide p18
OG01297	ESC1_0106850	ESE1_0306360	0.76	1	1	F-type H+-transporting ATPase subunit G	C	Energy production and conversion	GO:0000276|GO:0015078|GO:0015986	CC|MF|BP	mitochondrial proton-transporting ATP synthase complex, coupling factor F(o)|proton transmembrane transporter activity|ATP synthesis coupled proton transport	IPR006808	ATP synthase, F0 complex, subunit G, mitochondrial
OG01298	ESC1_0106860	ESE1_0306340	1.12	0.69	1
OG01299	ESC1_0106870	ESE1_0306350	1.09	0.73	1
OG01300	ESC1_0106880	ESE1_0306370	1.26	0.49	1
OG01301	ESC1_0106890	ESE1_0306380	1.96	0.23	0.97	SSS family solute:Na+ symporter	P	Inorganic ion transport and metabolism	GO:0015204|GO:0016021|GO:0071918	MF|CC|BP	urea transmembrane transporter activity|integral component of membrane|urea transmembrane transport	IPR001734|IPR031155|IPR038377	Sodium/solute symporter|Urea active transporter|Sodium/glucose symporter superfamily
OG01305	ESC1_0106930	ESE1_0306420	3.27	0	0	C-8 sterol isomerase Erg2	I	Lipid transport and metabolism	GO:0016021|GO:0016853	CC|MF	integral component of membrane|isomerase activity	IPR006716	ERG2/sigma1 receptor-like
OG01306	ESC1_0106940	ESE1_0306430	2	0.02	0.13		K	Transcription
OG01311	ESC1_0106990	ESE1_0306480	2.59	0	0	rRNA 2'-O-methyltransferase fibrillarin	A	RNA processing and modification	GO:0003729|GO:0006364|GO:0008168|GO:0032259	MF|BP|MF|BP	mRNA binding|rRNA processing|methyltransferase activity|methylation	IPR000692|IPR020813|IPR029063	Fibrillarin|Fibrillarin, conserved site|S-adenosyl-L-methionine-dependent methyltransferase
OG01313	ESC1_0107040	ESE1_0306530	1.05	0.96	1	TEA domain family member	K	Transcription	GO:0003700|GO:0005667|GO:0006355	MF|CC|BP	DNA-binding transcription factor activity|transcription factor complex|regulation of transcription, DNA-templated	IPR000818|IPR038096	TEA/ATTS domain|TEA/ATTS domain superfamily
OG01315	ESC1_0107060	ESE1_0306550	0.72	1	1	dynein light chain, cytoplasmic	Z	Cytoskeleton	GO:0005737|GO:0005868|GO:0005871|GO:0005874|GO:0008574|GO:0030473|GO:0043935|GO:0045505|GO:0048315|GO:0051959|GO:2000582	CC|CC|CC|CC|MF|BP|BP|MF|BP|MF|BP	cytoplasm|cytoplasmic dynein complex|kinesin complex|microtubule|ATP-dependent microtubule motor activity, plus-end-directed|nuclear migration along microtubule|sexual sporulation resulting in formation of a cellular spore|dynein intermediate chain binding|conidium formation|dynein light intermediate chain binding|positive regulation of ATP-dependent microtubule motor activity, plus-end-directed	IPR001372|IPR019763|IPR037177	Dynein light chain, type 1/2|Dynein light chain, type 1/2, conserved site|Dynein light chain superfamily
OG01316	ESC1_0107070	ESE1_0306560	1.67	0.03	0.2							IPR031493	Zinc-ribbon 15
OG01317	ESC1_0107080	ESE1_0306580	1.22	0.59	1		S	Function unknown				IPR018714	Protein of unknown function DUF2237
OG01318	ESC1_0107090	ESE1_0306590	1.68	0.02	0.13	Adhesion and hyphal regulator 1	S	Function unknown	GO:0000981|GO:0005634|GO:0006357|GO:0008270	MF|CC|BP|MF	DNA-binding transcription factor activity, RNA polymerase II-specific|nucleus|regulation of transcription by RNA polymerase II|zinc ion binding	IPR021858	Fungal transcription factor
OG01319	ESC1_0107100	ESE1_0306600	6.76	0	0	Fe-Mn family superoxide dismutase	P	Inorganic ion transport and metabolism	GO:0004784|GO:0019430|GO:0046872|GO:0055114	MF|BP|MF|BP	superoxide dismutase activity|removal of superoxide radicals|metal ion binding|oxidation-reduction process	IPR001189|IPR019831|IPR019832|IPR019833|IPR036314|IPR036324	Manganese/iron superoxide dismutase|Manganese/iron superoxide dismutase, N-terminal|Manganese/iron superoxide dismutase, C-terminal|Manganese/iron superoxide dismutase, binding site|Manganese/iron superoxide dismutase, C-terminal domain superfamily|Manganese/iron superoxide dismutase, N-terminal domain superfamily
OG01320	ESC1_0107110	ESE1_0306610	0.48	1	1
OG01321	ESC1_0107130	ESE1_0306630	0.59	1	1	MFS transporter, DHA1 family, multidrug resistance protein	G	Carbohydrate transport and metabolism	GO:0016021|GO:0055085	CC|BP	integral component of membrane|transmembrane transport	IPR011701|IPR020846|IPR036259	Major facilitator superfamily|Major facilitator superfamily domain|MFS transporter superfamily
OG01323	ESC1_0107150	ESE1_0306650	1.52	0.11	0.57	rab family, other	U	Intracellular trafficking, secretion, and vesicular transport	GO:0003924|GO:0005525|GO:0044088	MF|MF|BP	GTPase activity|GTP binding|regulation of vacuole organization	IPR001806|IPR005225|IPR027417	Small GTPase|Small GTP-binding protein domain|P-loop containing nucleoside triphosphate hydrolase
OG01327	ESC1_0107200	ESE1_0306710	0.09	1	1		S	Function unknown				IPR021706|IPR021851	Protein of unknown function DUF2990|Protein of unknown function DUF3455
OG01328	ESC1_0107210	ESE1_0306720	-1.41	0.87	NA
OG01330	ESC1_0107240	ESE1_0306740	0.85	1	1
OG01332	ESC1_0107280	ESE1_0306780	0.53	1	1	autophagy-related protein 27	S	Function unknown	GO:0016021	CC	integral component of membrane	IPR009011|IPR018939	Mannose-6-phosphate receptor binding domain superfamily|Autophagy-related protein 27
OG01334	ESC1_0107300	ESE1_0306800	1.78	0.08	0.45	acyl-CoA thioesterase II	I	Lipid transport and metabolism	GO:0006637|GO:0047617	BP|MF	acyl-CoA metabolic process|acyl-CoA hydrolase activity	IPR003703|IPR029069	Acyl-CoA thioesterase|HotDog domain superfamily
OG01340	ESC1_0107400	ESE1_0306940	0.33	1	1	hypothetical protein PV08_03099	S	Function unknown	GO:0016021	CC	integral component of membrane	IPR011051|IPR014710	RmlC-like cupin domain superfamily|RmlC-like jelly roll fold
OG01342	ESC1_0107420	ESE1_0306960	1.79	0.01	0.05	TDG/mug DNA glycosylase	L	Replication, recombination and repair	GO:0006284|GO:0019104	BP|MF	base-excision repair|DNA N-glycosylase activity	IPR005122|IPR015637|IPR036895	Uracil-DNA glycosylase-like|G/U mismatch-specific DNA glycosylase|Uracil-DNA glycosylase-like domain superfamily
OG01343	ESC1_0107430	ESE1_0306970	0.57	1	1	serine/threonine kinase 16	G	Carbohydrate transport and metabolism	GO:0016021|GO:0016301|GO:0016310|GO:0055085	CC|MF|BP|BP	integral component of membrane|kinase activity|phosphorylation|transmembrane transport	IPR011701|IPR020846|IPR036259	Major facilitator superfamily|Major facilitator superfamily domain|MFS transporter superfamily
OG01344	ESC1_0107450	ESE1_0306990	0.28	1	1	hypothetical protein PV08_03094	G	Carbohydrate transport and metabolism	GO:0004553|GO:0005975	MF|BP	hydrolase activity, hydrolyzing O-glycosyl compounds|carbohydrate metabolic process	IPR006710|IPR023296	Glycoside hydrolase, family 43|Glycosyl hydrolase, five-bladed beta-propellor domain superfamily
OG01345	ESC1_0107470	ESE1_0307000	1.73	0.38	1	hypothetical protein PV08_03093	S	Function unknown	GO:0016021	CC	integral component of membrane
OG01348	ESC1_0107500	ESE1_0307030	2.14	0.05	0.31							IPR008972	Cupredoxin
OG01350	ESC1_0107520	ESE1_0307060	1.41	0.56	1	thioredoxin-like protein	O	Posttranslational modification, protein turnover, chaperones	GO:0005623|GO:0045454	CC|BP	cell|cell redox homeostasis	IPR013766|IPR036249	Thioredoxin domain|Thioredoxin-like superfamily
OG01353	ESC1_0107550	ESE1_0307080	2.92	0	0		M	Cell wall/membrane/envelope biogenesis				IPR001296	Glycosyl transferase, family 1
OG01356	ESC1_0107580	ESE1_0307120	3.12	0	0	hypothetical protein PV08_03082			GO:0016021	CC	integral component of membrane
OG01357	ESC1_0107590	ESE1_0307140	0.16	1	1		S	Function unknown
OG01359	ESC1_0107610	ESE1_0307160	0.86	1	1
OG01361	ESC1_0107630	ESE1_0307180	1.07	0.77	1	tRNA pseudouridine38/39 synthase	J	Translation, ribosomal structure and biogenesis	GO:0001522|GO:0003723|GO:0009982	BP|MF|MF	pseudouridine synthesis|RNA binding|pseudouridine synthase activity	IPR001656|IPR011760|IPR020103|IPR020119	Pseudouridine synthase, TruD|Pseudouridine synthase, TruD, insertion domain|Pseudouridine synthase, catalytic domain superfamily|Pseudouridine synthase TruD, conserved site
OG01363	ESC1_0107670	ESE1_0307220	0.92	1	1	alpha/beta-hydrolase	I	Lipid transport and metabolism	GO:0016021|GO:0016787	CC|MF	integral component of membrane|hydrolase activity	IPR013094|IPR029058	Alpha/beta hydrolase fold-3|Alpha/Beta hydrolase fold
OG01366	ESC1_0107700	ESE1_0307250	0.26	1	1	putative lipase esterase protein	V	Defense mechanisms	GO:0016787	MF	hydrolase activity	IPR013094|IPR029058	Alpha/beta hydrolase fold-3|Alpha/Beta hydrolase fold
OG01368	ESC1_0107720	ESE1_0307270	1.16	0.78	1	alcohol dehydrogenase	Q	Secondary metabolites biosynthesis, transport and catabolism	GO:0016491|GO:0055114	MF|BP	oxidoreductase activity|oxidation-reduction process	IPR011032|IPR013149|IPR013154|IPR020843|IPR036291	GroES-like superfamily|Alcohol dehydrogenase, C-terminal|Alcohol dehydrogenase, N-terminal|Polyketide synthase, enoylreductase domain|NAD(P)-binding domain superfamily
OG01372	ESC1_0107760	ESE1_0307310	1.56	0.36	1	Trichodiene oxygenase	Q	Secondary metabolites biosynthesis, transport and catabolism	GO:0000981|GO:0003677|GO:0004497|GO:0005506|GO:0005634|GO:0006357|GO:0008270|GO:0016021|GO:0016705|GO:0020037|GO:0055114	MF|MF|MF|MF|CC|BP|MF|CC|MF|MF|BP	DNA-binding transcription factor activity, RNA polymerase II-specific|DNA binding|monooxygenase activity|iron ion binding|nucleus|regulation of transcription by RNA polymerase II|zinc ion binding|integral component of membrane|oxidoreductase activity, acting on paired donors, with incorporation or reduction of molecular oxygen|heme binding|oxidation-reduction process	IPR001128|IPR002401|IPR017972|IPR036396	Cytochrome P450|Cytochrome P450, E-class, group I|Cytochrome P450, conserved site|Cytochrome P450 superfamily
OG01375	ESC1_0107790	ESE1_0307340	1.39	0.47	1	Glutathione S-transferase, domain-containing protein	G	Carbohydrate transport and metabolism	GO:0005515	MF	protein binding	IPR004045|IPR010987|IPR036249|IPR036282	Glutathione S-transferase, N-terminal|Glutathione S-transferase, C-terminal-like|Thioredoxin-like superfamily|Glutathione S-transferase, C-terminal domain superfamily
OG01377	ESC1_0107810	ESE1_0307360	3.49	0.25	1
OG01378	ESC1_0107820	ESE1_0307370	2.37	0.07	0.41	WW domain-containing protein isoform 1	O	Posttranslational modification, protein turnover, chaperones	GO:0005515	MF	protein binding	IPR001202|IPR036020	WW domain|WW domain superfamily
OG01380	ESC1_0107850	ESE1_0307400	0.23	1	1	Muconate cycloisomerase 1	S	Function unknown	GO:0016853	MF	isomerase activity	IPR019405	Lactonase, 7-bladed beta propeller
OG01381	ESC1_0107860	ESE1_0307420	0.12	1	1	pre-mRNA-splicing factor rse1	A	RNA processing and modification	GO:0003676|GO:0005515|GO:0005634	MF|MF|CC	nucleic acid binding|protein binding|nucleus	IPR004871|IPR011047|IPR015943|IPR036322	Cleavage/polyadenylation specificity factor, A subunit, C-terminal|Quinoprotein alcohol dehydrogenase-like superfamily|WD40/YVTN repeat-like-containing domain superfamily|WD40-repeat-containing domain superfamily
OG01382	ESC1_0107870	ESE1_0307430	2.93	0	0	nitrilase	E	Amino acid transport and metabolism	GO:0006807|GO:0016810	BP|MF	nitrogen compound metabolic process|hydrolase activity, acting on carbon-nitrogen (but not peptide) bonds	IPR000132|IPR003010|IPR036526	Nitrilase/cyanide hydratase, conserved site|Carbon-nitrogen hydrolase|Carbon-nitrogen hydrolase superfamily
OG01384	ESC1_0107890	ESE1_0307450	2.52	0	0	enoyl-CoA hydratase	I	Lipid transport and metabolism	GO:0003824	MF	catalytic activity	IPR001753|IPR029045	Enoyl-CoA hydratase/isomerase|ClpP/crotonase-like domain superfamily
OG01385	ESC1_0107900	ESE1_0307460	0.19	1	1	WD domain-containing protein	S	Function unknown	GO:0005515	MF	protein binding	IPR001680|IPR015943|IPR017986|IPR036322	WD40 repeat|WD40/YVTN repeat-like-containing domain superfamily|WD40-repeat-containing domain|WD40-repeat-containing domain superfamily
OG01388	ESC1_0107930	ESE1_0307490	5.09	0	0
OG01389	ESC1_0107940	ESE1_0307510	0.36	1	1		G	Carbohydrate transport and metabolism				IPR011042|IPR013658|IPR039096	Six-bladed beta-propeller, TolB-like|SMP-30/Gluconolactonase/LRE-like region|SMP-30/CGR1
OG01392	ESC1_0107980	ESE1_0307540	2.04	0	0.01	catechol dioxygenase	Q	Secondary metabolites biosynthesis, transport and catabolism	GO:0008199|GO:0009712|GO:0018576|GO:0018874|GO:0019261|GO:0042184|GO:0042203|GO:0046232|GO:0055114	MF|BP|MF|BP|BP|BP|BP|BP|BP	ferric iron binding|catechol-containing compound metabolic process|catechol 1,2-dioxygenase activity|benzoate metabolic process|1,4-dichlorobenzene catabolic process|xylene catabolic process|toluene catabolic process|carbazole catabolic process|oxidation-reduction process	IPR000627|IPR007535|IPR015889|IPR039390	Intradiol ring-cleavage dioxygenase, C-terminal|Catechol dioxygenase, N-terminal|Intradiol ring-cleavage dioxygenase, core|Hydroxyquinol/catechol 1,2-dioxygenase
OG01393	ESC1_0107990	ESE1_0307550	0.99	1	1	C6 finger domain protein	S	Function unknown	GO:0000981|GO:0005634|GO:0006357|GO:0008270	MF|CC|BP|MF	DNA-binding transcription factor activity, RNA polymerase II-specific|nucleus|regulation of transcription by RNA polymerase II|zinc ion binding	IPR001138	Zn(2)-C6 fungal-type DNA-binding domain
OG01394	ESC1_0108010	ESE1_0307560	0.12	1	1	small nuclear ribonucleoprotein	A	RNA processing and modification	GO:0000398|GO:0000956	BP|BP	mRNA splicing, via spliceosome|nuclear-transcribed mRNA catabolic process	IPR001163|IPR010920|IPR017132	LSM domain, eukaryotic/archaea-type|LSM domain superfamily|Sm-like protein Lsm7
OG01399	ESC1_0108070	ESE1_0307610	1.24	0.32	1	potassium:hydrogen antiporter	P	Inorganic ion transport and metabolism	GO:0006885|GO:0015299|GO:0016021|GO:1902600	BP|MF|CC|BP	regulation of pH|solute:proton antiporter activity|integral component of membrane|proton transmembrane transport	IPR006153|IPR038770	Cation/H+ exchanger|Sodium/solute symporter superfamily
OG01402	ESC1_0108100	ESE1_0307640	0.87	1	1	histone deacetylase HOS2	B	Chromatin structure and dynamics	GO:0005634|GO:0032041|GO:0046872|GO:0070932	CC|MF|MF|BP	nucleus|NAD-dependent histone deacetylase activity (H3-K14 specific)|metal ion binding|histone H3 deacetylation	IPR000286|IPR003084|IPR023696|IPR023801|IPR037138	Histone deacetylase family|Histone deacetylase|Ureohydrolase domain superfamily|Histone deacetylase domain|Histone deacetylase domain superfamily
OG01406	ESC1_0108140	ESE1_0307680	0.45	1	1	putative UTP--glucose-1-phosphate uridylyltransferase	C	Energy production and conversion	GO:0000166|GO:0005829|GO:0006777|GO:0019008|GO:0030366	MF|CC|BP|CC|MF	nucleotide binding|cytosol|Mo-molybdopterin cofactor biosynthetic process|molybdopterin synthase complex|molybdopterin synthase activity	IPR016155|IPR028887	Molybdopterin synthase/thiamin biosynthesis sulphur carrier, beta-grasp|Molybdopterin synthase sulfur carrier subunit
OG01407	ESC1_0108150	ESE1_0307690	0.69	1	1	DUF636 domain protein	S	Function unknown	GO:0016846	MF	carbon-sulfur lyase activity	IPR006913|IPR011057	Glutathione-dependent formaldehyde-activating enzyme/centromere protein V|Mss4-like superfamily
OG01409	ESC1_0108170	ESE1_0307730	2.65	0	0	MFS transporter, LAT3 family, solute carrier family 43, member 3	U	Intracellular trafficking, secretion, and vesicular transport	GO:0016021|GO:0055085	CC|BP	integral component of membrane|transmembrane transport	IPR011701|IPR020846|IPR036259	Major facilitator superfamily|Major facilitator superfamily domain|MFS transporter superfamily
OG01410	ESC1_0108180	ESE1_0307720	1.85	0.04	0.28	hypothetical protein PV08_10977	S	Function unknown	GO:0016021	CC	integral component of membrane	IPR008253	Marvel domain
OG01411	ESC1_0108210	ESE1_0307760	-3.34	0.18	NA	taurine dioxygenase	I	Lipid transport and metabolism	GO:0051213|GO:0055114	MF|BP	dioxygenase activity|oxidation-reduction process	IPR003819	TauD/TfdA-like domain
OG01413	ESC1_0108230	ESE1_0307780	0.14	1	1	hypothetical protein PV06_04966			GO:0016021	CC	integral component of membrane
OG01414	ESC1_0108240	ESE1_0307800	0.73	1	1	Flavin-binding monooxygenase-like family protein	Q	Secondary metabolites biosynthesis, transport and catabolism	GO:0004499|GO:0050660|GO:0050661|GO:0055114	MF|MF|MF|BP	N,N-dimethylaniline monooxygenase activity|flavin adenine dinucleotide binding|NADP binding|oxidation-reduction process	IPR020946|IPR036188	Flavin monooxygenase-like|FAD/NAD(P)-binding domain superfamily
OG01419	ESC1_0108290	ESE1_0307850	1.14	0.62	1	ADP-ribosylation factor like protein 1	S	Function unknown	GO:0003924|GO:0005525|GO:0005794|GO:0006886|GO:0034067|GO:0034976|GO:0042175|GO:0043001	MF|MF|CC|BP|BP|BP|CC|BP	GTPase activity|GTP binding|Golgi apparatus|intracellular protein transport|protein localization to Golgi apparatus|response to endoplasmic reticulum stress|nuclear outer membrane-endoplasmic reticulum membrane network|Golgi to plasma membrane protein transport	IPR006689|IPR027417	Small GTPase superfamily, ARF/SAR type|P-loop containing nucleoside triphosphate hydrolase
OG01423	ESC1_0108330	ESE1_0307890	1.68	0.05	0.31		S	Function unknown				IPR018712	Domain of unknown function DUF2235
OG01424	ESC1_0108340	ESE1_0307900	0.25	1	1	DNA-directed RNA polymerase I subunit A43	K	Transcription	GO:0003899|GO:0005730|GO:0006144|GO:0006206|GO:0006351	MF|CC|BP|BP|BP	DNA-directed 5'-3' RNA polymerase activity|nucleolus|purine nucleobase metabolic process|pyrimidine nucleobase metabolic process|transcription, DNA-templated	IPR005576|IPR036898|IPR041178	RNA polymerase Rpb7, N-terminal|RNA polymerase Rpb7-like, N-terminal domain superfamily|RPA43, OB domain
OG01427	ESC1_0108370	ESE1_0307930	1.96	0	0.05	tyrosinase	G	Carbohydrate transport and metabolism	GO:0016491|GO:0046872|GO:0055114	MF|MF|BP	oxidoreductase activity|metal ion binding|oxidation-reduction process	IPR002227|IPR008922	Tyrosinase copper-binding domain|Uncharacterised domain, di-copper centre
OG01428	ESC1_0108380	ESE1_0307940	0.18	1	1		K	Transcription				IPR000182|IPR016181	GNAT domain|Acyl-CoA N-acyltransferase
OG01429	ESC1_0108390	ESE1_0307950	0.98	1	1	membrane associated DnaJ chaperone	O	Posttranslational modification, protein turnover, chaperones	GO:0016021	CC	integral component of membrane	IPR001623|IPR021858|IPR036869	DnaJ domain|Fungal transcription factor|Chaperone J-domain superfamily
OG01430	ESC1_0108400	ESE1_0307960	0.38	1	1	Beta-galactosidase jelly roll domain-containing protein	S	Function unknown	GO:0016020	CC	membrane
OG01431	ESC1_0108410	ESE1_0307970	1.32	0.23	0.97	PLP-dependent transferase	H	Coenzyme transport and metabolism	GO:0005488|GO:0008654|GO:0016021|GO:0016780	MF|BP|CC|MF	binding|phospholipid biosynthetic process|integral component of membrane|phosphotransferase activity, for other substituted phosphate groups	IPR000192|IPR000462|IPR015421|IPR015422|IPR015424	Aminotransferase class V domain|CDP-alcohol phosphatidyltransferase|Pyridoxal phosphate-dependent transferase, major domain|Pyridoxal phosphate-dependent transferase domain 1|Pyridoxal phosphate-dependent transferase
OG01432	ESC1_0108420	ESE1_0307990	2.15	0	0	H/ACA ribonucleoprotein complex subunit 1	J	Translation, ribosomal structure and biogenesis	GO:0001522|GO:0003723|GO:0006364|GO:0031429	BP|MF|BP|CC	pseudouridine synthesis|RNA binding|rRNA processing|box H/ACA snoRNP complex	IPR007504|IPR009000|IPR021154|IPR038664	H/ACA ribonucleoprotein complex, subunit Gar1/Naf1|Translation protein, beta-barrel domain superfamily|H/ACA ribonucleoprotein complex, subunit Gar1|H/ACA RNP complex subunit Gar1/Naf1, Cbf5-binding domain
OG01433	ESC1_0108430	ESE1_0308000	0.45	1	1	threonine-tRNA ligase	J	Translation, ribosomal structure and biogenesis	GO:0004829|GO:0005524|GO:0005737|GO:0006435|GO:0006544|GO:0006563|GO:0006566	MF|MF|CC|BP|BP|BP|BP	threonine-tRNA ligase activity|ATP binding|cytoplasm|threonyl-tRNA aminoacylation|glycine metabolic process|L-serine metabolic process|threonine metabolic process	IPR002314|IPR002320|IPR004154|IPR006195|IPR012675|IPR012676|IPR012947|IPR018163|IPR033728|IPR036621	Aminoacyl-tRNA synthetase, class II (G/ P/ S/T)|Threonine-tRNA ligase, class IIa|Anticodon-binding|Aminoacyl-tRNA synthetase, class II|Beta-grasp domain superfamily|TGS-like|Threonyl/alanyl tRNA synthetase, SAD|Threonyl/alanyl tRNA synthetase, class II-like, putative editing domain superfamily|Threonine-tRNA ligase catalytic core domain|Anticodon-binding domain superfamily
OG01434	ESC1_0108440	ESE1_0308010	2.42	0	0	metal homeostatis protein bsd2	U	Intracellular trafficking, secretion, and vesicular transport	GO:0007034|GO:0016021|GO:0030001	BP|CC|BP	vacuolar transport|integral component of membrane|metal ion transport	IPR019325	NEDD4/Bsd2
OG01436	ESC1_0108460	ESE1_0308030	1.01	0.98	1		S	Function unknown				IPR029058	Alpha/Beta hydrolase fold
OG01438	ESC1_0108480	ESE1_0308050	0.09	1	1	RNA recognition motif aka RRM, RBD, or RNP domain-containing protein	A	RNA processing and modification	GO:0003723	MF	RNA binding	IPR000504|IPR012677|IPR035979	RNA recognition motif domain|Nucleotide-binding alpha-beta plait domain superfamily|RNA-binding domain superfamily
OG01441	ESC1_0108510	ESE1_0308080	1.12	0.56	1	Protein cwh43	T	Signal transduction mechanisms	GO:0016021	CC	integral component of membrane	IPR019402|IPR027317|IPR036691	Frag1/DRAM/Sfk1|PGAP2-interacting protein|Endonuclease/exonuclease/phosphatase superfamily
OG01442	ESC1_0108520	ESE1_0308100	0.4	1	1
OG01443	ESC1_0108530	ESE1_0308090	1.35	0.32	1	Transcription factor	K	Transcription	GO:0000981|GO:0003677|GO:0005634|GO:0006357|GO:0008270|GO:0016020	MF|MF|CC|BP|MF|CC	DNA-binding transcription factor activity, RNA polymerase II-specific|DNA binding|nucleus|regulation of transcription by RNA polymerase II|zinc ion binding|membrane	IPR001138|IPR007219|IPR036864	Zn(2)-C6 fungal-type DNA-binding domain|Transcription factor domain, fungi|Zn(2)-C6 fungal-type DNA-binding domain superfamily
OG01446	ESC1_0108560	ESE1_0308140	1.32	0.38	1	hypothetical protein PV08_10935			GO:0016021	CC	integral component of membrane
OG01448	ESC1_0108580	ESE1_0308170	0.64	1	1
OG01449	ESC1_0108590	ESE1_0308180	1.36	0.24	1	CB domain-containing protein	C	Energy production and conversion	GO:0030071|GO:0042149	BP|BP	regulation of mitotic metaphase/anaphase transition|cellular response to glucose starvation	IPR000644|IPR016711	CBS domain|Sds23
OG01450	ESC1_0108600	ESE1_0308190	1.3	0.39	1		S	Function unknown
OG01452	ESC1_0108620	ESE1_0308210	0.57	1	1	putative MFS-type transporter	G	Carbohydrate transport and metabolism	GO:0016021|GO:0055085	CC|BP	integral component of membrane|transmembrane transport	IPR011701|IPR020846|IPR036259	Major facilitator superfamily|Major facilitator superfamily domain|MFS transporter superfamily
OG01453	ESC1_0108630	ESE1_0308220	0.84	1	1	Carboxymuconolactone decarboxylase			GO:0016021	CC	integral component of membrane	IPR029032	AhpD-like
OG01455	ESC1_0108650	ESE1_0308240	2.63	0	0.01	plc-like phosphodiesterase			GO:0006629|GO:0008081	BP|MF	lipid metabolic process|phosphoric diester hydrolase activity	IPR017946	PLC-like phosphodiesterase, TIM beta/alpha-barrel domain superfamily
OG01457	ESC1_0108690	ESE1_0308280	1.57	0.05	0.3	hypothetical protein PV08_10922	S	Function unknown	GO:0016021	CC	integral component of membrane
OG01462	ESC1_0108780	ESE1_0308340	1.97	0.07	0.39	glycoside hydrolase family 32 protein	G	Carbohydrate transport and metabolism	GO:0004564|GO:0005737|GO:0005982|GO:0005985|GO:0006012	MF|CC|BP|BP|BP	beta-fructofuranosidase activity|cytoplasm|starch metabolic process|sucrose metabolic process|galactose metabolic process	IPR001362|IPR013148|IPR013189|IPR013320|IPR023296	Glycoside hydrolase, family 32|Glycosyl hydrolase family 32, N-terminal|Glycosyl hydrolase family 32, C-terminal|Concanavalin A-like lectin/glucanase domain superfamily|Glycosyl hydrolase, five-bladed beta-propellor domain superfamily
OG01464	ESC1_0108810	ESE1_0308370	0.68	1	1	Glutathione S-transferase, domain-containing protein	O	Posttranslational modification, protein turnover, chaperones	GO:0016740	MF	transferase activity
OG01465	ESC1_0108830	ESE1_0308390	3.67	0	0	MFS transporter, DHA1 family, multidrug resistance protein	G	Carbohydrate transport and metabolism	GO:0016021|GO:0055085	CC|BP	integral component of membrane|transmembrane transport	IPR011701|IPR020846|IPR036259	Major facilitator superfamily|Major facilitator superfamily domain|MFS transporter superfamily
OG01466	ESC1_0108840	ESE1_0308400	3.27	0	0
OG01467	ESC1_0108850	ESE1_0308410	3.22	0	0	Peroxisomal (S)-2-hydroxy-acid oxidase GLO5	C	Energy production and conversion	GO:0010181|GO:0016491|GO:0055114	MF|MF|BP	FMN binding|oxidoreductase activity|oxidation-reduction process	IPR000262|IPR008259|IPR012133|IPR013785|IPR037396	FMN-dependent dehydrogenase|FMN-dependent alpha-hydroxy acid dehydrogenase, active site|Alpha-hydroxy acid dehydrogenase, FMN-dependent|Aldolase-type TIM barrel|FMN hydroxy acid dehydrogenase domain
OG01468	ESC1_0108870	ESE1_0308430	3.7	0	0		S	Function unknown				IPR032054	DNA replication factor Cdt1, C-terminal
OG01469	ESC1_0108880	ESE1_0308440	2.57	0	0	peroxin Pex23-like-Penicillium chrysogenum	S	Function unknown	GO:0016021	CC	integral component of membrane
OG01470	ESC1_0108890	ESE1_0308450	2.45	0	0	calcofluor white hypersensitive protein			GO:0016021	CC	integral component of membrane
OG01472	ESC1_0108930	ESE1_0308500	2.91	0	0	Inositol phosphorylceramide synthase catalytic subunit aur1	I	Lipid transport and metabolism	GO:0016021	CC	integral component of membrane	IPR000326|IPR026841|IPR036938	Phosphatidic acid phosphatase type 2/haloperoxidase|Inositolphosphotransferase Aur1/Ipt1|Phosphatidic acid phosphatase type 2/haloperoxidase superfamily
OG01473	ESC1_0108940	ESE1_0308520	1.39	0.14	0.68	hypothetical protein PV08_10893			GO:0016021	CC	integral component of membrane
OG01474	ESC1_0108950	ESE1_0308530	1.36	0.16	0.77	phospholipid:diacylglycerol acyltransferase	I	Lipid transport and metabolism	GO:0006629|GO:0008374|GO:0016021	BP|MF|CC	lipid metabolic process|O-acyltransferase activity|integral component of membrane	IPR003386|IPR029058	Lecithin:cholesterol/phospholipid:diacylglycerol acyltransferase|Alpha/Beta hydrolase fold
OG01475	ESC1_0108960	ESE1_0308540	1.71	0.01	0.06	SRP receptor beta subunit	U	Intracellular trafficking, secretion, and vesicular transport	GO:0016021	CC	integral component of membrane	IPR019009|IPR027417	Signal recognition particle receptor, beta subunit|P-loop containing nucleoside triphosphate hydrolase
OG01477	ESC1_0108980	ESE1_0308560	1.43	0.07	0.41	putative beta-1,6-glucan boisynthesis protein (Knh1)	S	Function unknown	GO:0006078|GO:0042546	BP|BP	(1->6)-beta-D-glucan biosynthetic process|cell wall biogenesis	IPR008659|IPR018466	Yeast cell wall synthesis Kre9/Knh1, C-terminal|Kre9/Knh1 family
OG01478	ESC1_0108990	ESE1_0308570	1.15	0.69	1	Mitochondrial inner membrane protease atp23	L	Replication, recombination and repair	GO:0004222|GO:0005743|GO:0006508|GO:0046872	MF|CC|BP|MF	metalloendopeptidase activity|mitochondrial inner membrane|proteolysis|metal ion binding	IPR019165	Peptidase M76, ATP23
OG01479	ESC1_0109000	ESE1_0308580	3	0	0	glutamate 5-kinase	E	Amino acid transport and metabolism	GO:0003723|GO:0004349|GO:0005737|GO:0006537|GO:0006561|GO:0016310	MF|MF|CC|BP|BP|BP	RNA binding|glutamate 5-kinase activity|cytoplasm|glutamate biosynthetic process|proline biosynthetic process|phosphorylation	IPR001048|IPR001057|IPR002478|IPR005715|IPR011529|IPR015947|IPR019797|IPR036393|IPR036974	Aspartate/glutamate/uridylate kinase|Glutamate/acetylglutamate kinase|PUA domain|Glutamate 5-kinase/delta-1-pyrroline-5-carboxylate synthase|Glutamate 5-kinase|PUA-like superfamily|Glutamate 5-kinase, conserved site|Acetylglutamate kinase-like superfamily|PUA domain superfamily
OG01480	ESC1_0109010	ESE1_0308590	0.49	1	1	hypothetical protein PV08_10886	S	Function unknown	GO:0016021|GO:0045735	CC|MF	integral component of membrane|nutrient reservoir activity	IPR006045|IPR011051|IPR014710	Cupin 1|RmlC-like cupin domain superfamily|RmlC-like jelly roll fold
OG01481	ESC1_0109020	ESE1_0308600	0.39	1	1		S	Function unknown				IPR007330|IPR036181	MIT|MIT domain superfamily
OG01482	ESC1_0109030	ESE1_0308610	1.23	0.52	1	methylglutaconyl-CoA hydratase	I	Lipid transport and metabolism	GO:0003824	MF	catalytic activity	IPR001753|IPR014748|IPR029045	Enoyl-CoA hydratase/isomerase|Enoyl-CoA hydratase, C-terminal|ClpP/crotonase-like domain superfamily
OG01483	ESC1_0109040	ESE1_0308640	1.19	0.61	1
OG01484	ESC1_0109050	ESE1_0308630	0.86	1	1
OG01485	ESC1_0109060	ESE1_0308660	0.24	1	1	DnaJ like subfamily C member 2	O	Posttranslational modification, protein turnover, chaperones	GO:0000054|GO:0005730|GO:0006364|GO:0006450|GO:0006452|GO:0015934|GO:0015935|GO:0036003|GO:0042788|GO:0043022|GO:0051083|GO:0060548|GO:0071409	BP|CC|BP|BP|BP|CC|CC|BP|CC|MF|BP|BP|BP	ribosomal subunit export from nucleus|nucleolus|rRNA processing|regulation of translational fidelity|translational frameshifting|large ribosomal subunit|small ribosomal subunit|positive regulation of transcription from RNA polymerase II promoter in response to stress|polysomal ribosome|ribosome binding|'de novo' cotranslational protein folding|negative regulation of cell death|cellular response t…	IPR001623|IPR018253|IPR032003|IPR036869	DnaJ domain|DnaJ domain, conserved site|Ribosome-associated complex head domain|Chaperone J-domain superfamily
OG01486	ESC1_0109070	ESE1_0308670	0.39	1	1	Mitochondrial zinc maintenance protein 1, mitochondrial	A	RNA processing and modification	GO:0005759|GO:0006457|GO:0034551|GO:0044183	CC|BP|BP|MF	mitochondrial matrix|protein folding|mitochondrial respiratory chain complex III assembly|protein binding involved in protein folding
OG01487	ESC1_0109080	ESE1_0308680	0.35	1	1	pre-mRNA-splicing factor slt11	A	RNA processing and modification	GO:0000398|GO:0003723	BP|MF	mRNA splicing, via spliceosome|RNA binding	IPR000504|IPR012677|IPR034356|IPR035979|IPR039171	RNA recognition motif domain|Nucleotide-binding alpha-beta plait domain superfamily|Slt11-like, RNA recognition motif|RNA-binding domain superfamily|Pre-mRNA-splicing factor Cwc2/Slt11
OG01488	ESC1_0109100	ESE1_0308700	0.45	1	1	aspartic-type endopeptidase (OpsB)	O	Posttranslational modification, protein turnover, chaperones	GO:0004190|GO:0006508|GO:0016021	MF|BP|CC	aspartic-type endopeptidase activity|proteolysis|integral component of membrane	IPR001461|IPR001969|IPR021109|IPR033121|IPR033876	Aspartic peptidase A1 family|Aspartic peptidase, active site|Aspartic peptidase domain superfamily|Peptidase family A1 domain|Secreted aspartic endopeptidase
OG01491	ESC1_0109130	ESE1_0308730	2.18	0	0	ribosomal protein S2	J	Translation, ribosomal structure and biogenesis	GO:0003735|GO:0006412|GO:0015935|GO:0042254	MF|BP|CC|BP	structural constituent of ribosome|translation|small ribosomal subunit|ribosome biogenesis	IPR001865|IPR005706|IPR023591	Ribosomal protein S2|Ribosomal protein S2, bacteria/mitochondria/plastid|Ribosomal protein S2, flavodoxin-like domain superfamily
OG01493	ESC1_0109150	ESE1_0308750	5.16	0	0
OG01495	ESC1_0109180	ESE1_0308770	0.9	1	1	chlorophyll synthesis pathway protein BchC	O	Posttranslational modification, protein turnover, chaperones	GO:0016491|GO:0033961|GO:0055114	MF|MF|BP	oxidoreductase activity|cis-stilbene-oxide hydrolase activity|oxidation-reduction process	IPR000639|IPR010497|IPR011032|IPR013149|IPR013154|IPR029058|IPR036291	Epoxide hydrolase-like|Epoxide hydrolase, N-terminal|GroES-like superfamily|Alcohol dehydrogenase, C-terminal|Alcohol dehydrogenase, N-terminal|Alpha/Beta hydrolase fold|NAD(P)-binding domain superfamily
OG01496	ESC1_0109190	ESE1_0308780	2.58	0	0.01	MFS transporter, SIT family, siderophore-iron:H+ symporter	G	Carbohydrate transport and metabolism	GO:0016021|GO:0055085	CC|BP	integral component of membrane|transmembrane transport	IPR001411|IPR011701|IPR020846|IPR036259	Tetracycline resistance protein/drug resistance transporter|Major facilitator superfamily|Major facilitator superfamily domain|MFS transporter superfamily
OG01500	ESC1_0109240	ESE1_0308830	0.19	1	1	bicyclomycin resistance protein, putative	G	Carbohydrate transport and metabolism	GO:0005786|GO:0006614|GO:0008312|GO:0016021|GO:0030942|GO:0055085	CC|BP|MF|CC|MF|BP	signal recognition particle, endoplasmic reticulum targeting|SRP-dependent cotranslational protein targeting to membrane|7S RNA binding|integral component of membrane|endoplasmic reticulum signal peptide binding|transmembrane transport	IPR003210|IPR009018|IPR011701|IPR020846|IPR036259	Signal recognition particle, SRP14 subunit|Signal recognition particle, SRP9/SRP14 subunit|Major facilitator superfamily|Major facilitator superfamily domain|MFS transporter superfamily
OG01505	ESC1_0109290	ESE1_0308880	2.23	0	0							IPR013783|IPR014756|IPR032640	Immunoglobulin-like fold|Immunoglobulin E-set|AMP-activated protein kinase, glycogen-binding domain
OG01507	ESC1_0109310	ESE1_0308900	1.02	0.96	1	MFS transporter, DHA1 family, multidrug resistance protein	U	Intracellular trafficking, secretion, and vesicular transport	GO:0016021|GO:0055085	CC|BP	integral component of membrane|transmembrane transport	IPR011701|IPR020846|IPR036259	Major facilitator superfamily|Major facilitator superfamily domain|MFS transporter superfamily
OG01508	ESC1_0109320	ESE1_0308910	0.64	1	1		S	Function unknown				IPR007019|IPR029188|IPR029190	Surfeit locus 6|Ribosomal RNA-processing protein 14, N-terminal|Ribosomal RNA-processing protein 14/surfeit locus protein 6, C-terminal domain
OG01509	ESC1_0109330	ESE1_0308920	-0.58	1	NA	putative RTA1 domain protein	S	Function unknown	GO:0016021	CC	integral component of membrane	IPR007568	RTA-like protein
OG01510	ESC1_0109340	ESE1_0308930	1.3	0.85	NA
OG01511	ESC1_0109350	ESE1_0308950	0.45	1	1		S	Function unknown				IPR019034	Uncharacterised protein family UPF0390
OG01512	ESC1_0109360	ESE1_0308940	0.52	1	1		S	Function unknown				IPR018814	Protein of unknown function DUF5427
OG01521	ESC1_0109470	ESE1_0309060	1.31	0.42	1	uroporphyrinogen-III synthase	H	Coenzyme transport and metabolism	GO:0004852|GO:0006780|GO:0006783|GO:0015994	MF|BP|BP|BP	uroporphyrinogen-III synthase activity|uroporphyrinogen III biosynthetic process|heme biosynthetic process|chlorophyll metabolic process	IPR003754|IPR036108|IPR039793	Tetrapyrrole biosynthesis, uroporphyrinogen III synthase|Tetrapyrrole biosynthesis, uroporphyrinogen III synthase superfamily|Uroporphyrinogen-III synthase
OG01522	ESC1_0109480	ESE1_0309050	1.84	0.02	0.17		S	Function unknown				IPR001279|IPR036866|IPR041516	Metallo-beta-lactamase|Ribonuclease Z/Hydroxyacylglutathione hydrolase-like|LACTB2, winged helix domain
OG01524	ESC1_0109500	ESE1_0309080	1.88	0.87	NA
OG01525	ESC1_0109510	ESE1_0309090	2.25	0	0.03		S	Function unknown
OG01526	ESC1_0109520	ESE1_0309100	0.58	1	1	protein farnesyltransferase subunit beta	O	Posttranslational modification, protein turnover, chaperones	GO:0004660|GO:0005965|GO:0008270|GO:0018343	MF|CC|MF|BP	protein farnesyltransferase activity|protein farnesyltransferase complex|zinc ion binding|protein farnesylation	IPR001330|IPR008930|IPR026872	PFTB repeat|Terpenoid cyclases/protein prenyltransferase alpha-alpha toroid|Protein farnesyltransferase subunit beta
OG01527	ESC1_0109530	ESE1_0309110	0.99	1	1	hypothetical protein PV08_10831	S	Function unknown	GO:0000981|GO:0005634|GO:0006357|GO:0008270	MF|CC|BP|MF	DNA-binding transcription factor activity, RNA polymerase II-specific|nucleus|regulation of transcription by RNA polymerase II|zinc ion binding	IPR001138	Zn(2)-C6 fungal-type DNA-binding domain
OG01530	ESC1_0109570	ESE1_0309150	5.72	0	0	Fungal Zn2-Cys6 binuclear cluster domain-containing protein	S	Function unknown	GO:0000981|GO:0005634|GO:0006357|GO:0008270	MF|CC|BP|MF	DNA-binding transcription factor activity, RNA polymerase II-specific|nucleus|regulation of transcription by RNA polymerase II|zinc ion binding	IPR001138|IPR021833|IPR036864	Zn(2)-C6 fungal-type DNA-binding domain|Protein of unknown function DUF3425|Zn(2)-C6 fungal-type DNA-binding domain superfamily
OG01531	ESC1_0109580	ESE1_0309170	0.57	1	1	NADH-ubiquinone oxidoreductase 40 kDa subunit, mitochondrial	C	Energy production and conversion	GO:0003854|GO:0006694|GO:0008207|GO:0008209|GO:0008210|GO:0050662|GO:0055114	MF|BP|BP|BP|BP|MF|BP	3-beta-hydroxy-delta5-steroid dehydrogenase activity|steroid biosynthetic process|C21-steroid hormone metabolic process|androgen metabolic process|estrogen metabolic process|coenzyme binding|oxidation-reduction process	IPR001509|IPR036291	NAD-dependent epimerase/dehydratase|NAD(P)-binding domain superfamily
OG01532	ESC1_0109590	ESE1_0309180	0.69	1	1		S	Function unknown				IPR001737	Ribosomal RNA adenine methyltransferase KsgA/Erm
OG01534	ESC1_0109610	ESE1_0309200	0.61	1	1	WSC domain-containing protein isoform 2	S	Function unknown	GO:0016021	CC	integral component of membrane	IPR002889	Carbohydrate-binding WSC
OG01536	ESC1_0109640	ESE1_0309220	0.55	1	1		K	Transcription				IPR010770	Ecd family
OG01537	ESC1_0109650	ESE1_0309240	0.48	1	1	protein-tyrosine phosphatase	T	Signal transduction mechanisms	GO:0003993|GO:0004726|GO:0005737|GO:0006570|GO:0006771|GO:0019497|GO:0035335	MF|MF|CC|BP|BP|BP|BP	acid phosphatase activity|non-membrane spanning protein tyrosine phosphatase activity|cytoplasm|tyrosine metabolic process|riboflavin metabolic process|hexachlorocyclohexane metabolic process|peptidyl-tyrosine dephosphorylation	IPR017867|IPR023485|IPR036196	Protein-tyrosine phosphatase, low molecular weight|Phosphotyrosine protein phosphatase I|Phosphotyrosine protein phosphatase I superfamily
OG01540	ESC1_0109680	ESE1_0309270	1.59	0.11	0.59
OG01541	ESC1_0109690	ESE1_0309280	3.72	0	0	hypothetical protein PV08_10815			GO:0016021	CC	integral component of membrane
OG01543	ESC1_0109710	ESE1_0309300	2.53	0	0	phytanoyl-CoA hydroxylase	I	Lipid transport and metabolism	GO:0051213|GO:0055114	MF|BP	dioxygenase activity|oxidation-reduction process	IPR008775	Phytanoyl-CoA dioxygenase
OG01544	ESC1_0109720	ESE1_0309310	2.21	0.14	0.69	3-oxoacyl-[acyl-carrier-protein] reductase FabG1	Q	Secondary metabolites biosynthesis, transport and catabolism	GO:0016491|GO:0055114	MF|BP	oxidoreductase activity|oxidation-reduction process	IPR002347|IPR036291	Short-chain dehydrogenase/reductase SDR|NAD(P)-binding domain superfamily
OG01547	ESC1_0109750	ESE1_0309340	1.9	0.21	0.93	s-adenosylmethionine trna ribosyltransferase	S	Function unknown	GO:0016740|GO:0016853	MF|MF	transferase activity|isomerase activity	IPR021660|IPR036388|IPR036390	Protein of unknown function DUF3253|Winged helix-like DNA-binding domain superfamily|Winged helix DNA-binding domain superfamily
OG01548	ESC1_0109760	ESE1_0309350	3	0	0	solute carrier family 25 member 42	C	Energy production and conversion	GO:0003735|GO:0005840|GO:0006412|GO:0016021|GO:0022857|GO:0042254|GO:0055085	MF|CC|BP|CC|MF|BP|BP	structural constituent of ribosome|ribosome|translation|integral component of membrane|transmembrane transporter activity|ribosome biogenesis|transmembrane transport	IPR002067|IPR018108|IPR021131|IPR021132|IPR023395|IPR036227|IPR040062	Mitochondrial carrier protein|Mitochondrial substrate/solute carrier|Ribosomal protein L18e/L15P|Ribosomal protein L18e, conserved site|Mitochondrial carrier domain superfamily|Ribosomal L18e/L15P superfamily|Mitochondrial carrier domain protein
OG01549	ESC1_0109770	ESE1_0309360	0.86	1	1	RNA recognition motif aka RRM, RBD, or RNP domain-containing protein isoform 2	A	RNA processing and modification	GO:0003723	MF	RNA binding	IPR000504|IPR012677|IPR034403|IPR035979	RNA recognition motif domain|Nucleotide-binding alpha-beta plait domain superfamily|Srp1, RNA recognition motif|RNA-binding domain superfamily
OG01561	ESC1_0109950	ESE1_0309500	1.37	0.31	1	structural maintenance-chromosome 4	D	Cell cycle control, cell division, chromosome partitioning	GO:0005515|GO:0005524|GO:0005634|GO:0005694|GO:0051276	MF|MF|CC|CC|BP	protein binding|ATP binding|nucleus|chromosome|chromosome organization	IPR003395|IPR010935|IPR024704|IPR027417|IPR036277	RecF/RecN/SMC, N-terminal|SMCs flexible hinge|Structural maintenance of chromosomes protein|P-loop containing nucleoside triphosphate hydrolase|SMCs flexible hinge superfamily
OG01562	ESC1_0109980	ESE1_0309530	2.84	0	0
OG01563	ESC1_0109990	ESE1_0309550	3.13	0	0	putative triacylglycerol lipase	T	Signal transduction mechanisms	GO:0016021|GO:0016787	CC|MF	integral component of membrane|hydrolase activity	IPR002018|IPR019819|IPR019826|IPR029058	Carboxylesterase, type B|Carboxylesterase type B, conserved site|Carboxylesterase type B, active site|Alpha/Beta hydrolase fold
OG01566	ESC1_0110030	ESE1_0309590	2.51	0.53	NA
OG01568	ESC1_0110050	ESE1_0309610	0.63	1	1	ML-like domain-containing protein	U	Intracellular trafficking, secretion, and vesicular transport	GO:0016021	CC	integral component of membrane	IPR010308|IPR032800|IPR040241	TRP, C-terminal|ML-like domain|Transient receptor potential channel Flc/Pkd2-like
OG01576	ESC1_0110160	ESE1_0309700	-0.42	1	NA	cytochrome P450	Q	Secondary metabolites biosynthesis, transport and catabolism	GO:0004497|GO:0005506|GO:0016021|GO:0016705|GO:0020037|GO:0055114	MF|MF|CC|MF|MF|BP	monooxygenase activity|iron ion binding|integral component of membrane|oxidoreductase activity, acting on paired donors, with incorporation or reduction of molecular oxygen|heme binding|oxidation-reduction process	IPR001128|IPR002401|IPR017972|IPR036396	Cytochrome P450|Cytochrome P450, E-class, group I|Cytochrome P450, conserved site|Cytochrome P450 superfamily
OG01577	ESC1_0110170	ESE1_0309720	1.62	0.18	0.82
OG01580	ESC1_0110200	ESE1_0309750	1.43	0.22	0.96	isocitrate dehydrogenase [NADP], mitochondrial	C	Energy production and conversion	GO:0000287|GO:0004450|GO:0006102|GO:0006749|GO:0019643|GO:0051287	MF|MF|BP|BP|BP|MF	magnesium ion binding|isocitrate dehydrogenase (NADP+) activity|isocitrate metabolic process|glutathione metabolic process|reductive tricarboxylic acid cycle|NAD binding	IPR004790|IPR019818|IPR024084	Isocitrate dehydrogenase NADP-dependent|Isocitrate/isopropylmalate dehydrogenase, conserved site|Isopropylmalate dehydrogenase-like domain
OG01582	ESC1_0110220	ESE1_0309760	0.36	1	1	SH3 domain-containing protein	T	Signal transduction mechanisms	GO:0005515|GO:0006897|GO:0007015|GO:0007155	MF|BP|BP|BP	protein binding|endocytosis|actin filament organization|cell adhesion	IPR001452|IPR036028	SH3 domain|SH3-like domain superfamily
OG01583	ESC1_0110230	ESE1_0309780	0.49	1	1	hypothetical protein PV08_10750	S	Function unknown	GO:0046872	MF	metal ion binding	IPR000571	Zinc finger, CCCH-type
OG01586	ESC1_0110260	ESE1_0309810	1.3	0.28	1		E	Amino acid transport and metabolism				IPR001926|IPR036052	Pyridoxal-phosphate dependent enzyme|Tryptophan synthase beta subunit-like PLP-dependent enzyme
OG01587	ESC1_0110270	ESE1_0309820	0.77	1	1	ketol-acid reductoisomerase, mitochondrial	E	Amino acid transport and metabolism	GO:0000002|GO:0003690|GO:0004455|GO:0009097|GO:0009098|GO:0009099|GO:0015940|GO:0016853|GO:0042645|GO:0046872|GO:0055114	BP|MF|MF|BP|BP|BP|BP|MF|CC|MF|BP	mitochondrial genome maintenance|double-stranded DNA binding|ketol-acid reductoisomerase activity|isoleucine biosynthetic process|leucine biosynthetic process|valine biosynthetic process|pantothenate biosynthetic process|isomerase activity|mitochondrial nucleoid|metal ion binding|oxidation-reduction process	IPR000506|IPR008927|IPR013023|IPR013116|IPR013328|IPR016207|IPR036291	Ketol-acid reductoisomerase, C-terminal|6-phosphogluconate dehydrogenase-like, C-terminal domain superfamily|Ketol-acid reductoisomerase|Ketol-acid reductoisomerase, N-terminal|6-phosphogluconate dehydrogenase, domain 2|Ketol-acid reductoisomerase, fungi|NAD(P)-binding domain superfamily
OG01593	ESC1_0110340	ESE1_0309890	0	1	NA	short chain dehydrogenase	Q	Secondary metabolites biosynthesis, transport and catabolism	GO:0016491|GO:0055114	MF|BP	oxidoreductase activity|oxidation-reduction process	IPR002347|IPR020904|IPR036291	Short-chain dehydrogenase/reductase SDR|Short-chain dehydrogenase/reductase, conserved site|NAD(P)-binding domain superfamily
OG01597	ESC1_0110380	ESE1_0309930	0.36	1	1		G	Carbohydrate transport and metabolism				IPR032710	NTF2-like domain superfamily
OG01598	ESC1_0110390	ESE1_0309940	0.2	1	1	ATP-dependent RNA helicase has1	A	RNA processing and modification	GO:0003723|GO:0004386|GO:0005524	MF|MF|MF	RNA binding|helicase activity|ATP binding	IPR000629|IPR001650|IPR011545|IPR014001|IPR014014|IPR025313|IPR027417	ATP-dependent RNA helicase DEAD-box, conserved site|Helicase, C-terminal|DEAD/DEAH box helicase domain|Helicase superfamily 1/2, ATP-binding domain|RNA helicase, DEAD-box type, Q motif|Domain of unknown function DUF4217|P-loop containing nucleoside triphosphate hydrolase
OG01599	ESC1_0110400	ESE1_0309950	0.83	1	1	mitogen-activated protein kinase spm1	T	Signal transduction mechanisms	GO:0000165|GO:0004707|GO:0005524|GO:0005634|GO:0005737|GO:0007178|GO:0009069|GO:0050850|GO:1903340|GO:1905665	BP|MF|MF|CC|CC|BP|BP|BP|BP|BP	MAPK cascade|MAP kinase activity|ATP binding|nucleus|cytoplasm|transmembrane receptor protein serine/threonine kinase signaling pathway|serine family amino acid metabolic process|positive regulation of calcium-mediated signaling|positive regulation of cell wall organization or biogenesis|positive regulation of calcium ion import across plasma membrane	IPR000719|IPR003527|IPR008271|IPR011009|IPR017441	Protein kinase domain|Mitogen-activated protein (MAP) kinase, conserved site|Serine/threonine-protein kinase, active site|Protein kinase-like domain superfamily|Protein kinase, ATP binding site
OG01606	ESC1_0110510	ESE1_0310060	2.09	0	0.02	putative peroxisomal catalase protein	P	Inorganic ion transport and metabolism	GO:0004096|GO:0006568|GO:0006979|GO:0015947|GO:0020037|GO:0042744|GO:0046872|GO:0055114|GO:0098869	MF|BP|BP|BP|MF|BP|MF|BP|BP	catalase activity|tryptophan metabolic process|response to oxidative stress|methane metabolic process|heme binding|hydrogen peroxide catabolic process|metal ion binding|oxidation-reduction process|cellular oxidant detoxification	IPR002226|IPR010582|IPR011614|IPR018028|IPR020835|IPR024708|IPR024711|IPR037060	Catalase haem-binding site|Catalase immune-responsive domain|Catalase core domain|Catalase, mono-functional, haem-containing|Catalase superfamily|Catalase active site|Catalase, mono-functional, haem-containing, clades 1 and 3|Catalase core domain superfamily
OG01610	ESC1_0110570	ESE1_0310120	0.9	1	1		K	Transcription
OG01614	ESC1_0110610	ESE1_0310170	0.71	1	1		Q	Secondary metabolites biosynthesis, transport and catabolism				IPR002347|IPR036291	Short-chain dehydrogenase/reductase SDR|NAD(P)-binding domain superfamily
OG01622	ESC1_0110690	ESE1_0310250	0.57	1	1	Peroxisomal biogenesis factor 2	O	Posttranslational modification, protein turnover, chaperones	GO:0016021	CC	integral component of membrane	IPR006845	Pex, N-terminal
OG01628	ESC1_0110780	ESE1_0310370	1.22	0.28	1	arginase	E	Amino acid transport and metabolism	GO:0004053|GO:0006527|GO:0006560|GO:0046872	MF|BP|BP|MF	arginase activity|arginine catabolic process|proline metabolic process|metal ion binding	IPR006035|IPR020855|IPR023696	Ureohydrolase|Ureohydrolase, manganese-binding site|Ureohydrolase domain superfamily
OG01630	ESC1_0110800	ESE1_0310390	0.98	1	1	hypothetical protein PV08_10693	S	Function unknown	GO:0005739	CC	mitochondrion	IPR002838|IPR016031|IPR036983	Mitochondrial biogenesis protein AIM24|Tryptophan RNA-binding attenuator protein-like domain superfamily|Mitochondrial biogenesis AIM24 superfamily
OG01631	ESC1_0110810	ESE1_0310400	0.16	1	1	translation initiation factor 2 subunit 2	J	Translation, ribosomal structure and biogenesis	GO:0003743|GO:0005840|GO:0006446	MF|CC|BP	translation initiation factor activity|ribosome|regulation of translational initiation	IPR002735|IPR016189|IPR016190	Translation initiation factor IF2/IF5|Translation initiation factor IF2/IF5, N-terminal|Translation initiation factor IF2/IF5, zinc-binding
OG01634	ESC1_0110840	ESE1_0310430	1.48	0.65	1
OG01635	ESC1_0110860	ESE1_0310440	1.03	0.91	1	SET domain-containing protein	B	Chromatin structure and dynamics	GO:0005515|GO:0006810|GO:0030117	MF|BP|CC	protein binding|transport|membrane coat	IPR001214	SET domain
OG01638	ESC1_0110900	ESE1_0310490	0.78	1	1	D-tyrosyl-tRNA(Tyr) deacylase	J	Translation, ribosomal structure and biogenesis	GO:0000049|GO:0005737|GO:0051500|GO:0106074	MF|CC|MF|BP	tRNA binding|cytoplasm|D-tyrosyl-tRNA(Tyr) deacylase activity|aminoacyl-tRNA metabolism involved in translational fidelity	IPR003732|IPR023509	D-aminoacyl-tRNA deacylase DTD|D-aminoacyl-tRNA deacylase-like superfamily
OG01639	ESC1_0110910	ESE1_0310500	0.79	1	1	formamidase	C	Energy production and conversion	GO:0006807|GO:0016811	BP|MF	nitrogen compound metabolic process|hydrolase activity, acting on carbon-nitrogen (but not peptide) bonds, in linear amides	IPR004304	Acetamidase/Formamidase
OG01640	ESC1_0110920	ESE1_0310510	1.35	0.31	1		S	Function unknown				IPR010775	Protein of unknown function DUF1365
OG01641	ESC1_0110930	ESE1_0310520	1.31	0.51	1
OG01645	ESC1_0110980	ESE1_0310570	1.91	0.35	1
OG01646	ESC1_0111000	ESE1_0310590	2.06	0	0.03		S	Function unknown				IPR027443	Isopenicillin N synthase-like
OG01647	ESC1_0111010	ESE1_0310600	0.55	1	1		S	Function unknown
OG01648	ESC1_0111020	ESE1_0310610	0.15	1	1		L	Replication, recombination and repair				IPR001279|IPR011084|IPR036866	Metallo-beta-lactamase|DNA repair metallo-beta-lactamase|Ribonuclease Z/Hydroxyacylglutathione hydrolase-like
OG01650	ESC1_0111050	ESE1_0310630	1.45	0.21	0.92	urease	F	Nucleotide transport and metabolism	GO:0003677|GO:0005634|GO:0006144|GO:0009039|GO:0016151|GO:0019381|GO:0043419	MF|CC|BP|MF|MF|BP|BP	DNA binding|nucleus|purine nucleobase metabolic process|urease activity|nickel cation binding|atrazine catabolic process|urea catabolic process	IPR002019|IPR002026|IPR005848|IPR006680|IPR008221|IPR011059|IPR011612|IPR017950|IPR017951|IPR029754|IPR032466|IPR036461|IPR036463	Urease, beta subunit|Urease, gamma/gamma-beta subunit|Urease, alpha subunit|Amidohydrolase-related|Urease|Metal-dependent hydrolase, composite domain superfamily|Urease alpha-subunit, N-terminal domain|Urease active site|Urease alpha subunit, C-terminal|Urease nickel binding site|Metal-dependent hydrolase|Urease, beta subunit superfamily|Urease, gamma subunit superfamily
OG01651	ESC1_0111060	ESE1_0310640	0.7	1	1		S	Function unknown
OG01654	ESC1_0111090	ESE1_0310670	1.64	0.03	0.23	mitochondrial import inner membrane translocase subunit tim10	U	Intracellular trafficking, secretion, and vesicular transport	GO:0042721|GO:0045039|GO:0046872	CC|BP|MF	TIM22 mitochondrial import inner membrane insertion complex|protein import into mitochondrial inner membrane|metal ion binding	IPR004217|IPR035427|IPR037376	Tim10-like|Tim10-like domain superfamily|Mitochondrial import inner membrane translocase subunit Tim10/12
OG01656	ESC1_0111110	ESE1_0310690	NA	NA	NA
OG01659	ESC1_0111160	ESE1_0310730	1.01	0.98	1	60S ribosomal protein L20-B	J	Translation, ribosomal structure and biogenesis	GO:0003735|GO:0005840|GO:0006412|GO:0042254	MF|CC|BP|BP	structural constituent of ribosome|ribosome|translation|ribosome biogenesis	IPR021138|IPR023573|IPR028877	60S ribosomal protein L18a/ L20, eukaryotes|Ribosomal protein 50S-L18Ae/60S-L20/60S-L18A|50S ribosomal protein L18Ae/60S ribosomal protein L20 and L18a
OG01661	ESC1_0111180	ESE1_0310750	1.1	0.77	1	putative WD repeat-containing protein	S	Function unknown	GO:0005515	MF	protein binding	IPR001680|IPR015943|IPR036322|IPR039328	WD40 repeat|WD40/YVTN repeat-like-containing domain superfamily|WD40-repeat-containing domain superfamily|WD repeat-containing protein 89
OG01662	ESC1_0111200	ESE1_0310780	-0.72	1	NA	FAD/NAD(P)-binding domain-containing protein	E	Amino acid transport and metabolism	GO:0016021|GO:0071949	CC|MF	integral component of membrane|FAD binding	IPR002938|IPR036188	FAD-binding domain|FAD/NAD(P)-binding domain superfamily
OG01663	ESC1_0111210	ESE1_0310800	0.53	1	NA	RTA1-domain-containing protein	S	Function unknown	GO:0016021	CC	integral component of membrane	IPR007568	RTA-like protein
OG01665	ESC1_0111240	ESE1_0310830	1	1	1	diaminopropionate ammonia-lyase	E	Amino acid transport and metabolism	GO:0016829	MF	lyase activity	IPR001926|IPR036052	Pyridoxal-phosphate dependent enzyme|Tryptophan synthase beta subunit-like PLP-dependent enzyme
OG01667	ESC1_0111260	ESE1_0310850	0.68	1	1	ribonuclease T2	A	RNA processing and modification	GO:0003723|GO:0033897|GO:0090502	MF|MF|BP	RNA binding|ribonuclease T2 activity|RNA phosphodiester bond hydrolysis, endonucleolytic	IPR001568|IPR018188|IPR033130|IPR036430	Ribonuclease T2-like|Ribonuclease T2, His active site 1|Ribonuclease T2, His active site 2|Ribonuclease T2-like superfamily
OG01671	ESC1_0111310	ESE1_0310910	4.45	0	0	NCS1 family nucleobase:cation symporter-1	P	Inorganic ion transport and metabolism	GO:0016021|GO:0022857|GO:0055085	CC|MF|BP	integral component of membrane|transmembrane transporter activity|transmembrane transport	IPR001248|IPR038271	Purine-cytosine permease|Purine-cytosine permease superfamily
OG01672	ESC1_0111330	ESE1_0310930	2.45	0	0	Putative Hydantoinase/oxoprolinase	E|Q	Amino acid transport and metabolism|Secondary metabolites biosynthesis, transport and catabolism	GO:0016787	MF	hydrolase activity	IPR002821|IPR008040|IPR010318|IPR027479	Hydantoinase A/oxoprolinase|Hydantoinaseoxoprolinase, N-terminal|Protein of unknown function DUF917|Protein of unknown function DUF917, N-terminal
OG01673	ESC1_0111340	ESE1_0310940	-0.11	1	NA	hypothetical protein PV08_10641			GO:0016021	CC	integral component of membrane
OG01675	ESC1_0111360	ESE1_0310960	0.39	1	1	eukaryotic translation initiation factor 3 subunit K	J	Translation, ribosomal structure and biogenesis	GO:0001732|GO:0003743|GO:0003824|GO:0005840|GO:0005852|GO:0006446|GO:0016282|GO:0033290|GO:0043022	BP|MF|MF|CC|CC|BP|CC|CC|MF	formation of cytoplasmic translation initiation complex|translation initiation factor activity|catalytic activity|ribosome|eukaryotic translation initiation factor 3 complex|regulation of translational initiation|eukaryotic 43S preinitiation complex|eukaryotic 48S preinitiation complex|ribosome binding	IPR000717|IPR009374|IPR016020|IPR016024|IPR033464|IPR036388|IPR036390	Proteasome component (PCI) domain|Eukaryotic translation initiation factor 3 subunit K|Translation initiation factor 3, subunit 12, N-terminal, eukaryotic|Armadillo-type fold|CSN8/PSMD8/EIF3K|Winged helix-like DNA-binding domain superfamily|Winged helix DNA-binding domain superfamily
OG01676	ESC1_0111390	ESE1_0310990	2.28	0.01	0.06	hypothetical protein A1O3_08310			GO:0016021	CC	integral component of membrane
OG01678	ESC1_0111410	ESE1_0311010	0.25	1	1		S	Function unknown
OG01679	ESC1_0111430	ESE1_0311030	3.94	0	0.02
OG01680	ESC1_0111440	ESE1_0311020	0.83	1	1		S	Function unknown				IPR027267|IPR028245	AH/BAR domain superfamily|Eisosome component PIL1/LSP1
OG01681	ESC1_0111450	ESE1_0311040	0.81	1	1	putative P450 monooxygenase	Q	Secondary metabolites biosynthesis, transport and catabolism	GO:0004497|GO:0005506|GO:0016021|GO:0016705|GO:0020037|GO:0055114	MF|MF|CC|MF|MF|BP	monooxygenase activity|iron ion binding|integral component of membrane|oxidoreductase activity, acting on paired donors, with incorporation or reduction of molecular oxygen|heme binding|oxidation-reduction process	IPR001128|IPR002401|IPR017972|IPR036396	Cytochrome P450|Cytochrome P450, E-class, group I|Cytochrome P450, conserved site|Cytochrome P450 superfamily
OG01687	ESC1_0111570	ESE1_0311160	0.13	1	1	mannosyl-oligosaccharide alpha-1,2-mannosidase	G	Carbohydrate transport and metabolism	GO:0004571|GO:0005509|GO:0005975|GO:0016021	MF|MF|BP|CC	mannosyl-oligosaccharide 1,2-alpha-mannosidase activity|calcium ion binding|carbohydrate metabolic process|integral component of membrane	IPR001382|IPR012341|IPR036026	Glycoside hydrolase family 47|Six-hairpin glycosidase-like superfamily|Seven-hairpin glycosidases
OG01688	ESC1_0111580	ESE1_0311170	4.93	0	0	alcohol dehydrogenase 1	Q	Secondary metabolites biosynthesis, transport and catabolism	GO:0008270|GO:0016491|GO:0055114	MF|MF|BP	zinc ion binding|oxidoreductase activity|oxidation-reduction process	IPR002328|IPR011032|IPR013149|IPR013154|IPR020843|IPR036291	Alcohol dehydrogenase, zinc-type, conserved site|GroES-like superfamily|Alcohol dehydrogenase, C-terminal|Alcohol dehydrogenase, N-terminal|Polyketide synthase, enoylreductase domain|NAD(P)-binding domain superfamily
OG01692	ESC1_0111620	ESE1_0311230	0.51	1	1
OG01694	ESC1_0111640	ESE1_0311240	2.21	0.02	0.13	hypothetical protein PV08_10611	S	Function unknown	GO:0016021|GO:0070072	CC|BP	integral component of membrane|vacuolar proton-transporting V-type ATPase complex assembly	IPR021013	ATPase, vacuolar ER assembly factor, Vma12
OG01695	ESC1_0111650	ESE1_0311250	0.49	1	1	allantoinase	F	Nucleotide transport and metabolism	GO:0004038|GO:0006144|GO:0006308|GO:0008270|GO:0009442|GO:0016888|GO:0050897	MF|BP|BP|MF|BP|MF|MF	allantoinase activity|purine nucleobase metabolic process|DNA catabolic process|zinc ion binding|allantoin assimilation pathway|endodeoxyribonuclease activity, producing 5'-phosphomonoesters|cobalt ion binding	IPR002195|IPR006680|IPR011059|IPR018228|IPR032466	Dihydroorotase, conserved site|Amidohydrolase-related|Metal-dependent hydrolase, composite domain superfamily|Deoxyribonuclease, TatD-related, conserved site|Metal-dependent hydrolase
OG01696	ESC1_0111660	ESE1_0311260	0.17	1	1	FAD/NAD(P)-binding domain-containing protein	Q	Secondary metabolites biosynthesis, transport and catabolism	GO:0004497|GO:0055114	MF|BP	monooxygenase activity|oxidation-reduction process	IPR023753|IPR036188	FAD/NAD(P)-binding domain|FAD/NAD(P)-binding domain superfamily
OG01697	ESC1_0111670	ESE1_0311270	0.67	1	1	exosome complex component RRP4	J	Translation, ribosomal structure and biogenesis	GO:0000176|GO:0000177|GO:0000467|GO:0000790|GO:0003723|GO:0034427|GO:0034475|GO:0071035|GO:0071038|GO:0071049|GO:0071051	CC|CC|BP|CC|MF|BP|BP|BP|BP|BP|BP	nuclear exosome (RNase complex)|cytoplasmic exosome (RNase complex)|exonucleolytic trimming to generate mature 3'-end of 5.8S rRNA from tricistronic rRNA transcript (SSU-rRNA, 5.8S rRNA, LSU-rRNA)|nuclear chromatin|RNA binding|nuclear-transcribed mRNA catabolic process, exonucleolytic, 3'-5'|U4 snRNA 3'-end processing|nuclear polyadenylation-dependent rRNA catabolic process|nuclear polyadenylatio…	IPR003029|IPR012340|IPR025721|IPR026699|IPR036612	S1 domain|Nucleic acid-binding, OB-fold|Exosome complex component, N-terminal domain|Exosome complex RNA-binding protein 1/RRP40/RRP4|K Homology domain, type 1 superfamily
OG01698	ESC1_0111680	ESE1_0311280	0.44	1	1	pre-rRNA-processing protein TSR3	S	Function unknown	GO:0005634|GO:0005737|GO:0006364	CC|CC|BP	nucleus|cytoplasm|rRNA processing	IPR007177|IPR007209|IPR022968	Ribosome biogenesis protein, C-terminal|RNase L inhibitor RLI, possible metal-binding domain|Ribosome biogenesis protein
OG01701	ESC1_0111740	ESE1_0311340	1.15	0.46	1	D-amino-acid oxidase	E	Amino acid transport and metabolism	GO:0003884|GO:0006525|GO:0006544|GO:0006560|GO:0006563|GO:0006566|GO:0006591|GO:0016021|GO:0046416|GO:0055114|GO:0071949	MF|BP|BP|BP|BP|BP|BP|CC|BP|BP|MF	D-amino-acid oxidase activity|arginine metabolic process|glycine metabolic process|proline metabolic process|L-serine metabolic process|threonine metabolic process|ornithine metabolic process|integral component of membrane|D-amino acid metabolic process|oxidation-reduction process|FAD binding	IPR006076|IPR006181|IPR023209	FAD dependent oxidoreductase|D-amino acid oxidase, conserved site|D-amino-acid oxidase
OG01702	ESC1_0111780	ESE1_0311370	2.14	0.01	0.11		Q	Secondary metabolites biosynthesis, transport and catabolism				IPR002347|IPR036291	Short-chain dehydrogenase/reductase SDR|NAD(P)-binding domain superfamily
OG01703	ESC1_0111790	ESE1_0311390	2.22	0.01	0.09
OG01704	ESC1_0111800	ESE1_0311400	1.8	0.04	0.24	phosphatidate phosphatase	I	Lipid transport and metabolism	GO:0016021	CC	integral component of membrane	IPR000326|IPR036938	Phosphatidic acid phosphatase type 2/haloperoxidase|Phosphatidic acid phosphatase type 2/haloperoxidase superfamily
OG01707	ESC1_0111830	ESE1_0311430	0.76	1	1	hypothetical protein PV08_10588	E	Amino acid transport and metabolism	GO:0016021|GO:0022857|GO:0055085	CC|MF|BP	integral component of membrane|transmembrane transporter activity|transmembrane transport	IPR002293	Amino acid/polyamine transporter I
OG01711	ESC1_0111870	ESE1_0311480	1.15	0.79	1		S	Function unknown				IPR009291	Vacuolar protein sorting-associated protein 62
OG01712	ESC1_0111880	ESE1_0311490	NA	NA	NA
OG01713	ESC1_0111900	ESE1_0311510	0.99	1	1	hypothetical protein PV08_10581	S	Function unknown	GO:0008146	MF	sulfotransferase activity	IPR027417	P-loop containing nucleoside triphosphate hydrolase
OG01714	ESC1_0111910	ESE1_0311520	0.78	1	1		S	Function unknown
OG01720	ESC1_0111990	ESE1_0311590	2.71	0	0		S	Function unknown				IPR014752|IPR022794	Arrestin, C-terminal|Bul1, C-terminal
OG01721	ESC1_0112000	ESE1_0311600	1.48	0.01	0.08	Transmembrane 9 superfamily member 4	U	Intracellular trafficking, secretion, and vesicular transport	GO:0016021	CC	integral component of membrane	IPR000073|IPR004240|IPR020846|IPR029058	Alpha/beta hydrolase fold-1|Nonaspanin (TM9SF)|Major facilitator superfamily domain|Alpha/Beta hydrolase fold
OG01722	ESC1_0112010	ESE1_0311610	0.66	1	1	phosphatase PSR1	K	Transcription	GO:0016311|GO:0016791	BP|MF	dephosphorylation|phosphatase activity	IPR004274|IPR011948|IPR023214|IPR036412	FCP1 homology domain|Dullard phosphatase domain, eukaryotic|HAD superfamily|HAD-like superfamily
OG01723	ESC1_0112030	ESE1_0311640	0.92	1	1		S	Function unknown				IPR019783|IPR036786|IPR039100	Ribosome maturation protein SBDS, N-terminal|Ribosome maturation protein SBDS, N-terminal domain superfamily|Ribosome maturation protein Sdo1/SBDS-like
OG01726	ESC1_0112060	ESE1_0311670	2.86	0	0
OG01733	ESC1_0112140	ESE1_0311740	0.88	1	1	putative integral membrane protein	S	Function unknown	GO:0016021	CC	integral component of membrane	IPR026841	Inositolphosphotransferase Aur1/Ipt1
OG01734	ESC1_0112150	ESE1_0311750	0.14	1	1		S	Function unknown				IPR007701|IPR016024|IPR039777	Interferon-related developmental regulator, N-terminal|Armadillo-type fold|Interferon-related developmental regulator
OG01738	ESC1_0112200	ESE1_0311800	0.13	1	1		T	Signal transduction mechanisms				IPR000648|IPR001849|IPR011993|IPR036598|IPR037239|IPR041680	Oxysterol-binding protein|Pleckstrin homology domain|PH-like domain superfamily|GOLD domain superfamily|Oxysterol-binding protein superfamily|Pleckstrin homology domain 8
OG01739	ESC1_0112220	ESE1_0311820	1.71	0.08	0.44	serine/threonine protein kinase	T	Signal transduction mechanisms	GO:0004672|GO:0005524|GO:0006468	MF|MF|BP	protein kinase activity|ATP binding|protein phosphorylation	IPR000719|IPR008271|IPR011009	Protein kinase domain|Serine/threonine-protein kinase, active site|Protein kinase-like domain superfamily
OG01741	ESC1_0112240	ESE1_0311840	3.63	0	0
OG01743	ESC1_0112260	ESE1_0311860	0.76	1	1	C-1-tetrahydrofolate synthase, mitochondrial	H	Coenzyme transport and metabolism	GO:0004329|GO:0004488|GO:0005524|GO:0009396|GO:0046487|GO:0055114	MF|MF|MF|BP|BP|BP	formate-tetrahydrofolate ligase activity|methylenetetrahydrofolate dehydrogenase (NADP+) activity|ATP binding|folic acid-containing compound biosynthetic process|glyoxylate metabolic process|oxidation-reduction process	IPR000559|IPR000672|IPR020628|IPR020630|IPR020631|IPR020867|IPR027417|IPR036291	Formate-tetrahydrofolate ligase, FTHFS|Tetrahydrofolate dehydrogenase/cyclohydrolase|Formate-tetrahydrofolate ligase, FTHFS, conserved site|Tetrahydrofolate dehydrogenase/cyclohydrolase, catalytic domain|Tetrahydrofolate dehydrogenase/cyclohydrolase, NAD(P)-binding domain|Tetrahydrofolate dehydrogenase/cyclohydrolase, conserved site|P-loop containing nucleoside triphosphate hydrolase|NAD(P)-bindi…
OG01751	ESC1_0112340	ESE1_0311960	0.49	1	1	hypothetical protein PV08_10534	Z	Cytoskeleton	GO:0000981|GO:0005634|GO:0006338|GO:0006357|GO:0008270	MF|CC|BP|BP|MF	DNA-binding transcription factor activity, RNA polymerase II-specific|nucleus|chromatin remodeling|regulation of transcription by RNA polymerase II|zinc ion binding	IPR001138|IPR004000|IPR006683|IPR029069|IPR030054|IPR036864	Zn(2)-C6 fungal-type DNA-binding domain|Actin family|Thioesterase domain|HotDog domain superfamily|Actin-related protein 6|Zn(2)-C6 fungal-type DNA-binding domain superfamily
OG01754	ESC1_0112380	ESE1_0312000	0.85	1	1		S	Function unknown				IPR009078	Ferritin-like superfamily
OG01756	ESC1_0112420	ESE1_0312020	1.86	0.03	0.21	STE/STE11/BCK1 protein kinase	T	Signal transduction mechanisms	GO:0004672|GO:0005524|GO:0006468	MF|MF|BP	protein kinase activity|ATP binding|protein phosphorylation	IPR000719|IPR008271|IPR011009|IPR017441	Protein kinase domain|Serine/threonine-protein kinase, active site|Protein kinase-like domain superfamily|Protein kinase, ATP binding site
OG01757	ESC1_0112430	ESE1_0312040	3.54	0	0	pyruvate decarboxylase	E|H	Amino acid transport and metabolism|Coenzyme transport and metabolism	GO:0000287|GO:0016831|GO:0030976	MF|MF|MF	magnesium ion binding|carboxy-lyase activity|thiamine pyrophosphate binding	IPR011766|IPR012000|IPR012001|IPR012110|IPR029035|IPR029061	Thiamine pyrophosphate enzyme, C-terminal TPP-binding|Thiamine pyrophosphate enzyme, central domain|Thiamine pyrophosphate enzyme, N-terminal TPP-binding domain|Thiamine pyrophosphate (TPP)-dependent enzyme|DHS-like NAD/FAD-binding domain superfamily|Thiamin diphosphate-binding fold
OG01759	ESC1_0112450	ESE1_0312060	3.13	0	0	Fungal Zn2-Cys6 binuclear cluster domain-containing protein isoform 3	K	Transcription	GO:0000981|GO:0005634|GO:0006357|GO:0008270	MF|CC|BP|MF	DNA-binding transcription factor activity, RNA polymerase II-specific|nucleus|regulation of transcription by RNA polymerase II|zinc ion binding	IPR001138|IPR036864	Zn(2)-C6 fungal-type DNA-binding domain|Zn(2)-C6 fungal-type DNA-binding domain superfamily
OG01760	ESC1_0112460	ESE1_0312070	2.42	0	0
OG01761	ESC1_0112580	ESE1_0312120	0.23	1	1	Lethal(2) giant larvae protein SRO7	U	Intracellular trafficking, secretion, and vesicular transport	GO:0003824|GO:0005515	MF|MF	catalytic activity|protein binding	IPR001680|IPR013905|IPR015943|IPR017986|IPR036322	WD40 repeat|Lethal giant larvae (Lgl)-like, C-terminal domain|WD40/YVTN repeat-like-containing domain superfamily|WD40-repeat-containing domain|WD40-repeat-containing domain superfamily
OG01764	ESC1_0112620	ESE1_0312150	3.61	0	0.03
OG01767	ESC1_0112660	ESE1_0312190	0.31	1	1
OG01768	ESC1_0112670	ESE1_0312200	0.6	1	1	hypothetical protein PV08_10507	S	Function unknown	GO:0005886|GO:0016021|GO:0016740|GO:0031225	CC|CC|MF|CC	plasma membrane|integral component of membrane|transferase activity|anchored component of membrane	IPR004886|IPR012946|IPR017853	Glucanosyltransferase|X8 domain|Glycoside hydrolase superfamily
OG01769	ESC1_0112690	ESE1_0312210	0.88	1	1		S	Function unknown				IPR006640|IPR035240	SprT-like|SprT-like, zinc ribbon domain
OG01772	ESC1_0112720	ESE1_0312240	0.39	1	NA	putative MFS transporter	G	Carbohydrate transport and metabolism	GO:0016021|GO:0055085	CC|BP	integral component of membrane|transmembrane transport	IPR011701|IPR020846|IPR036259	Major facilitator superfamily|Major facilitator superfamily domain|MFS transporter superfamily
OG01774	ESC1_0112770	ESE1_0312290	-4.67	0.44	NA	putative -dihydropseudooxynicotine hydrolase protein	S	Function unknown	GO:0003824	MF	catalytic activity	IPR014940|IPR029058	BAAT/Acyl-CoA thioester hydrolase C-terminal|Alpha/Beta hydrolase fold
OG01777	ESC1_0112800	ESE1_0312330	1.44	0.29	1		S	Function unknown				IPR008030|IPR036291	NmrA-like domain|NAD(P)-binding domain superfamily
OG01779	ESC1_0112840	ESE1_0312380	3.05	0	0	galactoside O-acetyltransferase	E	Amino acid transport and metabolism	GO:0016407	MF	acetyltransferase activity	IPR001451|IPR011004	Hexapeptide repeat|Trimeric LpxA-like superfamily
OG01787	ESC1_0112950	ESE1_0312480	0.22	1	1		S	Function unknown
OG01788	ESC1_0112960	ESE1_0312490	0.57	1	1	putative prefoldin subunit 3	O	Posttranslational modification, protein turnover, chaperones	GO:0005737|GO:0005844|GO:0006457|GO:0007021|GO:0015631|GO:0016272|GO:0045298	CC|CC|BP|BP|MF|CC|CC	cytoplasm|polysome|protein folding|tubulin complex assembly|tubulin binding|prefoldin complex|tubulin complex	IPR004127|IPR016655	Prefoldin alpha-like|Prefoldin subunit 3
OG01790	ESC1_0112980	ESE1_0312520	1.36	0.62	1
OG01795	ESC1_0113040	ESE1_0312580	1.74	0.05	0.34	Nsp1-like domain-containing protein	Y	Nuclear structure	GO:0005643|GO:0006913|GO:0017056	CC|BP|MF	nuclear pore|nucleocytoplasmic transport|structural constituent of nuclear pore	IPR007758|IPR026010	Nucleoporin, NSP1-like, C-terminal|Nucleoporin NSP1/NUP62
OG01797	ESC1_0113060	ESE1_0312600	0.21	1	1	putative Zn(II)2Cys6 transcription factor	S	Function unknown	GO:0000981|GO:0003677|GO:0005634|GO:0005838|GO:0006357|GO:0006508|GO:0008270	MF|MF|CC|CC|BP|BP|MF	DNA-binding transcription factor activity, RNA polymerase II-specific|DNA binding|nucleus|proteasome regulatory particle|regulation of transcription by RNA polymerase II|proteolysis|zinc ion binding	IPR000717|IPR001138|IPR006746|IPR033464|IPR036864	Proteasome component (PCI) domain|Zn(2)-C6 fungal-type DNA-binding domain|26S proteasome non-ATPase regulatory subunit Rpn12|CSN8/PSMD8/EIF3K|Zn(2)-C6 fungal-type DNA-binding domain superfamily
OG01798	ESC1_0113070	ESE1_0312610	1.04	0.89	1		E	Amino acid transport and metabolism
OG01801	ESC1_0113100	ESE1_0312640	1.59	0.02	0.14		S	Function unknown				IPR019380|IPR039876	Casein kinase substrate, phosphoprotein PP28|28kDa heat- and acid-stable phosphoprotein
OG01806	ESC1_0113150	ESE1_0312690	0.57	1	1	BTB/POZ domain-containing protein	S	Function unknown	GO:0005515	MF	protein binding	IPR000210|IPR011333	BTB/POZ domain|SKP1/BTB/POZ domain superfamily
OG01807	ESC1_0113160	ESE1_0312700	0.73	1	1	hypothetical protein PV08_10455	S	Function unknown	GO:0016021	CC	integral component of membrane	IPR041622	SMODS and SLOG-associating 2TM effector domain, fungi
OG01810	ESC1_0113200	ESE1_0312740	-1.91	0.77	NA	oxidoreductase, short chain dehydrogenase/reductase family	Q	Secondary metabolites biosynthesis, transport and catabolism	GO:0016021	CC	integral component of membrane	IPR002347|IPR036291	Short-chain dehydrogenase/reductase SDR|NAD(P)-binding domain superfamily
OG01811	ESC1_0113220	ESE1_0312760	NA	NA	NA	subtilisin-like protein	O	Posttranslational modification, protein turnover, chaperones	GO:0008236	MF	serine-type peptidase activity
OG01812	ESC1_0113230	ESE1_0312790	0.12	1	1	ABC transporter A family member 2	Q	Secondary metabolites biosynthesis, transport and catabolism	GO:0005524|GO:0016021|GO:0042626|GO:0055085	MF|CC|MF|BP	ATP binding|integral component of membrane|ATPase activity, coupled to transmembrane movement of substances|transmembrane transport	IPR003439|IPR003593|IPR017871|IPR026082|IPR027417	ABC transporter-like|AAA+ ATPase domain|ABC transporter, conserved site|ABC transporter A|P-loop containing nucleoside triphosphate hydrolase
OG01818	ESC1_0113340	ESE1_0312880	1.75	0.62	1	J domain-containing protein	O	Posttranslational modification, protein turnover, chaperones	GO:0005515	MF	protein binding	IPR001623|IPR036869	DnaJ domain|Chaperone J-domain superfamily
OG01820	ESC1_0113370	ESE1_0312900	0.22	1	1	hypothetical protein PV08_10434	I|Z	Lipid transport and metabolism|Cytoskeleton	GO:0016042|GO:0016787	BP|MF	lipid catabolic process|hydrolase activity	IPR002641|IPR016035	Patatin-like phospholipase domain|Acyl transferase/acyl hydrolase/lysophospholipase
OG01821	ESC1_0113380	ESE1_0312910	0.73	1	1	hypothetical protein PV08_10433			GO:0016021	CC	integral component of membrane
OG01822	ESC1_0113390	ESE1_0312920	0.5	1	NA	DnaJ like subfamily A member 2	O	Posttranslational modification, protein turnover, chaperones	GO:0005515|GO:0043167	MF|MF	protein binding|ion binding	IPR001623|IPR018253|IPR036869	DnaJ domain|DnaJ domain, conserved site|Chaperone J-domain superfamily
OG01823	ESC1_0113400	ESE1_0312930	0.55	1	1	transcription factor CP2 and like protein	K	Transcription	GO:0003700|GO:0005667|GO:0006357	MF|CC|BP	DNA-binding transcription factor activity|transcription factor complex|regulation of transcription by RNA polymerase II	IPR007604|IPR040167	CP2 transcription factor|Transcription factor CP2-like
OG01825	ESC1_0113420	ESE1_0312970	1.39	0.13	0.64		S	Function unknown				IPR013734	Transcription factor Nrm1/Whi5
OG01826	ESC1_0113430	ESE1_0312980	0.49	1	1	Programmed cell death protein 2, C-terminal domain containing protein	S	Function unknown	GO:0005737	CC	cytoplasm	IPR007320	Programmed cell death protein 2, C-terminal
OG01827	ESC1_0113440	ESE1_0312990	0.8	1	1	hypothetical protein PV08_10427	S	Function unknown	GO:0016021	CC	integral component of membrane
OG01829	ESC1_0113480	ESE1_0313060	0.96	1	1	nucleoside transporter	F	Nucleotide transport and metabolism	GO:0005886|GO:0016021|GO:0035461|GO:0090482	CC|CC|BP|MF	plasma membrane|integral component of membrane|vitamin transmembrane transport|vitamin transmembrane transporter activity	IPR001248|IPR026030|IPR038271	Purine-cytosine permease|Purine-cytosine permease Fcy2/21/22|Purine-cytosine permease superfamily
OG01831	ESC1_0113500	ESE1_0313080	0.51	1	1	Vacuolar-sorting protein SNF7	U	Intracellular trafficking, secretion, and vesicular transport	GO:0007034	BP	vacuolar transport	IPR005024	Snf7 family
OG01836	ESC1_0113550	ESE1_0313130	1.16	0.69	1		G	Carbohydrate transport and metabolism				IPR013078|IPR029033	Histidine phosphatase superfamily, clade-1|Histidine phosphatase superfamily
OG01840	ESC1_0113590	ESE1_0313170	0.39	1	1	Fork head domain-containing protein	K	Transcription	GO:0003700|GO:0005515|GO:0005634|GO:0005667|GO:0006355|GO:0043565	MF|MF|CC|CC|BP|MF	DNA-binding transcription factor activity|protein binding|nucleus|transcription factor complex|regulation of transcription, DNA-templated|sequence-specific DNA binding	IPR000253|IPR001766|IPR008984|IPR030456|IPR036388|IPR036390	Forkhead-associated (FHA) domain|Fork head domain|SMAD/FHA domain superfamily|Fork head domain conserved site 2|Winged helix-like DNA-binding domain superfamily|Winged helix DNA-binding domain superfamily
OG01842	ESC1_0113610	ESE1_0313180	0.28	1	1	prenylcysteine oxidase	O	Posttranslational modification, protein turnover, chaperones	GO:0001735|GO:0030328|GO:0055114	MF|BP|BP	prenylcysteine oxidase activity|prenylcysteine catabolic process|oxidation-reduction process	IPR010795|IPR017046|IPR036188	Prenylcysteine lyase|Prenylcysteine oxidase|FAD/NAD(P)-binding domain superfamily
OG01844	ESC1_0113630	ESE1_0313210	0.58	1	1		S	Function unknown				IPR029196	Protein of unknown function DUF4588
OG01846	ESC1_0113650	ESE1_0313230	1.93	0.01	0.09		S	Function unknown				IPR022024	Protein of unknown function DUF3602
OG01848	ESC1_0113690	ESE1_0313260	0.48	1	1
OG01850	ESC1_0113720	ESE1_0313290	0.9	1	NA
OG01851	ESC1_0113730	ESE1_0313310	5.42	0	0		J	Translation, ribosomal structure and biogenesis				IPR006056|IPR006175|IPR035959	RidA family|YjgF/YER057c/UK114 family|RutC-like superfamily
OG01852	ESC1_0113740	ESE1_0313320	4.53	0	0							IPR029063	S-adenosyl-L-methionine-dependent methyltransferase
OG01856	ESC1_0113780	ESE1_0313360	0.37	1	1	saccharopine dehydrogenase [NAD+, L-lysine-forming]	E	Amino acid transport and metabolism	GO:0004754|GO:0006554|GO:0019878|GO:0055114	MF|BP|BP|BP	saccharopine dehydrogenase (NAD+, L-lysine-forming) activity|lysine catabolic process|lysine biosynthetic process via aminoadipic acid|oxidation-reduction process	IPR007698|IPR007886|IPR027281|IPR036291	Alanine dehydrogenase/pyridine nucleotide transhydrogenase, NAD(H)-binding domain|Alanine dehydrogenase/pyridine nucleotide transhydrogenase, N-terminal|Saccharopine dehydrogenase [NAD(+), L-lysine-forming]|NAD(P)-binding domain superfamily
OG01858	ESC1_0113800	ESE1_0313380	1.34	0.3	1	septum formation protein Maf	D	Cell cycle control, cell division, chromosome partitioning	GO:0006144|GO:0006206|GO:0047429	BP|BP|MF	purine nucleobase metabolic process|pyrimidine nucleobase metabolic process|nucleoside-triphosphate diphosphatase activity	IPR003697|IPR029001	Maf-like protein|Inosine triphosphate pyrophosphatase-like
OG01859	ESC1_0113810	ESE1_0313390	1.34	0.17	0.81	succinate dehydrogenase (ubiquinone) membrane anchor subunit	C|U	Energy production and conversion|Intracellular trafficking, secretion, and vesicular transport	GO:0005743|GO:0016021	CC|CC	mitochondrial inner membrane|integral component of membrane	IPR007992|IPR034804	Succinate dehydrogenase [ubiquinone] cytochrome b small subunit, CybS|Fumarate reductase/succinate dehydrogenase, transmembrane subunit
OG01861	ESC1_0113840	ESE1_0313430	0.19	1	1	mitochondrial-processing peptidase subunit beta	O	Posttranslational modification, protein turnover, chaperones	GO:0004222|GO:0006627|GO:0017087|GO:0046872	MF|BP|CC|MF	metalloendopeptidase activity|protein processing involved in protein targeting to mitochondrion|mitochondrial processing peptidase complex|metal ion binding	IPR001431|IPR007863|IPR011249|IPR011765|IPR037718	Peptidase M16, zinc-binding site|Peptidase M16, C-terminal|Metalloenzyme, LuxS/M16 peptidase-like|Peptidase M16, N-terminal|Mitochondrial processing peptidase subunit beta
OG01862	ESC1_0113850	ESE1_0313440	1.74	0.04	0.29	Zinc-type alcohol dehydrogenase-like protein PB24D3.08c	C	Energy production and conversion	GO:0016491|GO:0055114	MF|BP	oxidoreductase activity|oxidation-reduction process	IPR011032|IPR013149|IPR020843|IPR036291|IPR041694	GroES-like superfamily|Alcohol dehydrogenase, C-terminal|Polyketide synthase, enoylreductase domain|NAD(P)-binding domain superfamily|Oxidoreductase, N-terminal domain
OG01864	ESC1_0113870	ESE1_0313460	0.57	1	1	pfkB family kinase	G	Carbohydrate transport and metabolism	GO:0005975|GO:0016301|GO:0016310|GO:0016773	BP|MF|BP|MF	carbohydrate metabolic process|kinase activity|phosphorylation|phosphotransferase activity, alcohol group as acceptor	IPR002173|IPR011611|IPR029056	Carbohydrate/puine kinase, PfkB, conserved site|Carbohydrate kinase PfkB|Ribokinase-like
OG01865	ESC1_0113880	ESE1_0313470	0.85	1	1	NAD(P)-binding protein	V	Defense mechanisms	GO:0004252|GO:0004672|GO:0005524|GO:0006468|GO:0006508|GO:0016620|GO:0046872|GO:0051287|GO:0055114	MF|MF|MF|BP|BP|MF|MF|MF|BP	serine-type endopeptidase activity|protein kinase activity|ATP binding|protein phosphorylation|proteolysis|oxidoreductase activity, acting on the aldehyde or oxo group of donors, NAD or NADP as acceptor|metal ion binding|NAD binding|oxidation-reduction process	IPR000534|IPR036291	Semialdehyde dehydrogenase, NAD-binding|NAD(P)-binding domain superfamily
OG01868	ESC1_0113910	ESE1_0313500	0.17	1	1	C3HC4 type (RING finger) zinc finger containing protein	O	Posttranslational modification, protein turnover, chaperones	GO:0016021	CC	integral component of membrane	IPR001841|IPR013083	Zinc finger, RING-type|Zinc finger, RING/FYVE/PHD-type
OG01869	ESC1_0113920	ESE1_0313510	1.39	0.17	0.8		Z	Cytoskeleton				IPR008999|IPR010414	Actin-crosslinking|Protein FRG1
OG01871	ESC1_0113940	ESE1_0313530	0.38	1	1	ubiquinone biosynthesis monooxygenase Coq7	H	Coenzyme transport and metabolism	GO:0006744|GO:0016709|GO:0031314|GO:0046872|GO:0055114	BP|MF|CC|MF|BP	ubiquinone biosynthetic process|oxidoreductase activity, acting on paired donors, with incorporation or reduction of molecular oxygen, NAD(P)H as one donor, and incorporation of one atom of oxygen|extrinsic component of mitochondrial inner membrane|metal ion binding|oxidation-reduction process	IPR009078|IPR011566	Ferritin-like superfamily|Ubiquinone biosynthesis protein Coq7
OG01875	ESC1_0114000	ESE1_0313590	2.1	0	0		C	Energy production and conversion				IPR023210|IPR036812	NADP-dependent oxidoreductase domain|NADP-dependent oxidoreductase domain superfamily
OG01876	ESC1_0114010	ESE1_0313580	2.13	0.01	0.06
OG01880	ESC1_0114060	ESE1_0313630	0.25	1	1	putative transporter	G	Carbohydrate transport and metabolism	GO:0016021|GO:0055085	CC|BP	integral component of membrane|transmembrane transport	IPR011701|IPR020846|IPR036259	Major facilitator superfamily|Major facilitator superfamily domain|MFS transporter superfamily
OG01884	ESC1_0114120	ESE1_0313690	1.23	0.62	1		G	Carbohydrate transport and metabolism				IPR017853	Glycoside hydrolase superfamily
OG01889	ESC1_0114200	ESE1_0313740	1.13	0.72	1	hypothetical protein PV08_10351	S	Function unknown	GO:0000070|GO:0000776	BP|CC	mitotic sister chromatid segregation|kinetochore	IPR013950	Kinetochore Mis14/Nsl1
OG01890	ESC1_0114220	ESE1_0313760	2.93	0	0	regulatory protein SWI5	S	Function unknown	GO:0003676	MF	nucleic acid binding	IPR013087|IPR036236	Zinc finger C2H2-type|Zinc finger C2H2 superfamily
OG01891	ESC1_0114230	ESE1_0313770	0.91	1	1
OG01892	ESC1_0114240	ESE1_0313790	1.97	0	0.03	hydroxyisourate hydrolase	F	Nucleotide transport and metabolism	GO:0006144|GO:0033971	BP|MF	purine nucleobase metabolic process|hydroxyisourate hydrolase activity	IPR014306|IPR023416|IPR036817	Hydroxyisourate hydrolase|Transthyretin/hydroxyisourate hydrolase domain|Transthyretin/hydroxyisourate hydrolase domain superfamily
OG01894	ESC1_0114280	ESE1_0313830	1.86	0	0.03	RNA-binding domain-containing protein	A	RNA processing and modification	GO:0003723	MF	RNA binding	IPR000504|IPR012677|IPR035979	RNA recognition motif domain|Nucleotide-binding alpha-beta plait domain superfamily|RNA-binding domain superfamily
OG01895	ESC1_0114290	ESE1_0313840	0.27	1	1	rpsU-divergently transcribed protein	S	Function unknown	GO:0006744	BP	ubiquinone biosynthetic process	IPR012762|IPR013718	Ubiquinone biosynthesis protein COQ9|COQ9
OG01896	ESC1_0114300	ESE1_0313860	0.27	1	1	histone-lysine N-methyltransferase ASH1L	B|K	Chromatin structure and dynamics|Transcription	GO:0003682|GO:0005515|GO:0006338|GO:0008168|GO:0016586|GO:0032259	MF|MF|BP|MF|CC|BP	chromatin binding|protein binding|chromatin remodeling|methyltransferase activity|RSC-type complex|methylation	IPR001025|IPR001487|IPR018359|IPR027180|IPR036427|IPR037382	Bromo adjacent homology (BAH) domain|Bromodomain|Bromodomain, conserved site|Chromatin structure-remodeling complex subunit RSC1/RSC2|Bromodomain-like superfamily|Remodelling complex subunit Rsc/polybromo
OG01898	ESC1_0114320	ESE1_0313870	0.12	1	1	putative ubiquitin thioesterase otu1	O	Posttranslational modification, protein turnover, chaperones	GO:0003676|GO:0004843|GO:0005515|GO:0016579|GO:0030433|GO:1904153|GO:1904265	MF|MF|MF|BP|BP|BP|MF	nucleic acid binding|thiol-dependent ubiquitin-specific protease activity|protein binding|protein deubiquitination|ubiquitin-dependent ERAD pathway|negative regulation of retrograde protein transport, ER to cytosol|ubiquitin-specific protease activity involved in negative regulation of retrograde protein transport, ER to cytosol	IPR001012|IPR003323|IPR038765|IPR039138	UBX domain|OTU domain|Papain-like cysteine peptidase superfamily|Ubiquitin thioesterase OTU1
OG01900	ESC1_0114340	ESE1_0313900	2	0	0.01	hypothetical protein PV08_10338	U	Intracellular trafficking, secretion, and vesicular transport	GO:0000139|GO:0006891|GO:0015031|GO:0017119	CC|BP|BP|CC	Golgi membrane|intra-Golgi vesicle-mediated transport|protein transport|Golgi transport complex	IPR010490	Conserved oligomeric Golgi complex subunit 6
OG01902	ESC1_0114360	ESE1_0313920	0.83	1	1	BolA protein	T	Signal transduction mechanisms	GO:0005829|GO:0034396	CC|BP	cytosol|negative regulation of transcription from RNA polymerase II promoter in response to iron	IPR002634|IPR036065	BolA protein|BolA-like superfamily
OG01904	ESC1_0114380	ESE1_0313940	1.27	0.43	1	kinesin family member 22	Z	Cytoskeleton	GO:0003677|GO:0003777|GO:0005524|GO:0005874|GO:0006281|GO:0007018|GO:0008017|GO:0016021|GO:0045298	MF|MF|MF|CC|BP|BP|MF|CC|CC	DNA binding|microtubule motor activity|ATP binding|microtubule|DNA repair|microtubule-based movement|microtubule binding|integral component of membrane|tubulin complex	IPR001752|IPR003583|IPR010994|IPR027417|IPR027640|IPR036961	Kinesin motor domain|Helix-hairpin-helix DNA-binding motif, class 1|RuvA domain 2-like|P-loop containing nucleoside triphosphate hydrolase|Kinesin-like protein|Kinesin motor domain superfamily
OG01905	ESC1_0114390	ESE1_0313950	1.43	0.15	0.72	hypothetical protein PV08_10332	S	Function unknown	GO:0016021	CC	integral component of membrane
OG01906	ESC1_0114400	ESE1_0313960	1.51	0.55	1
OG01907	ESC1_0114410	ESE1_0313970	2.85	0	0		E	Amino acid transport and metabolism				IPR000073|IPR029058	Alpha/beta hydrolase fold-1|Alpha/Beta hydrolase fold
OG01908	ESC1_0114420	ESE1_0313980	4.77	0	0	alpha/beta hydrolase	S	Function unknown	GO:0004601|GO:0006979	MF|BP	peroxidase activity|response to oxidative stress	IPR000073|IPR029058	Alpha/beta hydrolase fold-1|Alpha/Beta hydrolase fold
OG01917	ESC1_0114520	ESE1_0314090	0.6	1	1	2,3-bisphosphoglycerate-independent phosphoglycerate mutase	G	Carbohydrate transport and metabolism	GO:0004619|GO:0005737|GO:0006007|GO:0006094|GO:0006096|GO:0030145	MF|CC|BP|BP|BP|MF	phosphoglycerate mutase activity|cytoplasm|glucose catabolic process|gluconeogenesis|glycolytic process|manganese ion binding	IPR005995|IPR006124|IPR011258|IPR017849|IPR017850|IPR036646	Phosphoglycerate mutase, 2,3-bisphosphoglycerate-independent|Metalloenzyme|BPG-independent PGAM, N-terminal|Alkaline phosphatase-like, alpha/beta/alpha|Alkaline-phosphatase-like, core domain superfamily|BPG-independent phosphoglycerate mutase, domain B superfamily
OG01918	ESC1_0114530	ESE1_0314100	1.49	0.03	0.2	glutamate-5-semialdehyde dehydrogenase	E	Amino acid transport and metabolism	GO:0004350|GO:0006537|GO:0006561|GO:0050661|GO:0055114	MF|BP|BP|MF|BP	glutamate-5-semialdehyde dehydrogenase activity|glutamate biosynthetic process|proline biosynthetic process|NADP binding|oxidation-reduction process	IPR000965|IPR012134|IPR015590|IPR016161|IPR016162|IPR016163	GPR domain|Glutamate-5-semialdehyde dehydrogenase|Aldehyde dehydrogenase domain|Aldehyde/histidinol dehydrogenase|Aldehyde dehydrogenase, N-terminal|Aldehyde dehydrogenase, C-terminal
OG01919	ESC1_0114540	ESE1_0314110	0.27	1	1	hypothetical protein PV08_10319	Q	Secondary metabolites biosynthesis, transport and catabolism	GO:0016491|GO:0055114	MF|BP	oxidoreductase activity|oxidation-reduction process	IPR011032|IPR013149|IPR013154|IPR020843|IPR036291	GroES-like superfamily|Alcohol dehydrogenase, C-terminal|Alcohol dehydrogenase, N-terminal|Polyketide synthase, enoylreductase domain|NAD(P)-binding domain superfamily
OG01920	ESC1_0114550	ESE1_0314120	0.69	1	1	putative short-chain dehydrogenases/reductase	Q	Secondary metabolites biosynthesis, transport and catabolism	GO:0016491|GO:0055114	MF|BP	oxidoreductase activity|oxidation-reduction process	IPR002347|IPR020904|IPR036291	Short-chain dehydrogenase/reductase SDR|Short-chain dehydrogenase/reductase, conserved site|NAD(P)-binding domain superfamily
OG01921	ESC1_0114560	ESE1_0314130	0.44	1	1	delta24-sterol reductase	C	Energy production and conversion	GO:0016491|GO:0055114|GO:0071949	MF|BP|MF	oxidoreductase activity|oxidation-reduction process|FAD binding	IPR006094|IPR016166|IPR016169|IPR036318|IPR040165	FAD linked oxidase, N-terminal|FAD-binding domain, PCMH-type|FAD-binding, type PCMH, subdomain 2|FAD-binding, type PCMH-like superfamily|Delta(24)-sterol reductase
OG01926	ESC1_0114610	ESE1_0314180	0.15	1	1	U2 snRNP component prp10	A	RNA processing and modification	GO:0000245|GO:0003729|GO:0005686|GO:0071004	BP|MF|CC|CC	spliceosomal complex assembly|mRNA binding|U2 snRNP|U2-type prespliceosome	IPR011989|IPR015016|IPR016024|IPR038737	Armadillo-like helical|Splicing factor 3B subunit 1|Armadillo-type fold|Splicing factor 3B subunit 1-like
OG01927	ESC1_0114630	ESE1_0314200	0.67	1	1	hypothetical protein PV08_10312	S	Function unknown	GO:0000981|GO:0005634|GO:0006357|GO:0008270	MF|CC|BP|MF	DNA-binding transcription factor activity, RNA polymerase II-specific|nucleus|regulation of transcription by RNA polymerase II|zinc ion binding	IPR001138|IPR036864	Zn(2)-C6 fungal-type DNA-binding domain|Zn(2)-C6 fungal-type DNA-binding domain superfamily
OG01928	ESC1_0114640	ESE1_0314210	0.14	1	1	hypothetical protein PV08_10311	V	Defense mechanisms	GO:0003824	MF	catalytic activity	IPR007822|IPR012341|IPR020464	Lanthionine synthetase C-like|Six-hairpin glycosidase-like superfamily|LanC-like protein, eukaryotic
OG01929	ESC1_0114660	ESE1_0314230	0.4	1	1	hypothetical protein PV08_10310	S	Function unknown	GO:0003712|GO:0005667|GO:0006357|GO:0016592	MF|CC|BP|CC	transcription coregulator activity|transcription factor complex|regulation of transcription by RNA polymerase II|mediator complex	IPR011425	Mediator of RNA polymerase II transcription subunit 9
OG01936	ESC1_0114750	ESE1_0314410	4.24	0	0.04	putative oxido	G|Q	Carbohydrate transport and metabolism|Secondary metabolites biosynthesis, transport and catabolism	GO:0016491|GO:0055114	MF|BP	oxidoreductase activity|oxidation-reduction process	IPR000683|IPR036291	Oxidoreductase, N-terminal|NAD(P)-binding domain superfamily
OG01940	ESC1_0114800	ESE1_0314470	0.73	1	1							IPR032710	NTF2-like domain superfamily
OG01942	ESC1_0114840	ESE1_0314500	2.28	0	0	Bromodomain associated DNA binding protein	S	Function unknown	GO:0046982	MF	protein heterodimerization activity	IPR019473	Transcription factor TFIID, subunit 8, C-terminal
OG01945	ESC1_0114870	ESE1_0314530	1.18	0.64	1	Delta(8)-fatty-acid desaturase	I	Lipid transport and metabolism	GO:0006629|GO:0016021|GO:0016491|GO:0055114	BP|CC|MF|BP	lipid metabolic process|integral component of membrane|oxidoreductase activity|oxidation-reduction process	IPR001199|IPR005804|IPR012171|IPR036400	Cytochrome b5-like heme/steroid binding domain|Fatty acid desaturase domain|Fatty acid desaturase|Cytochrome b5-like heme/steroid binding domain superfamily
OG01947	ESC1_0114890	ESE1_0314550	0.13	1	1	cystathionine beta-synthase	E	Amino acid transport and metabolism	GO:0004122|GO:0006535|GO:0006544|GO:0006555|GO:0006566|GO:0007089|GO:0010494|GO:0019343|GO:0019346|GO:0070814	MF|BP|BP|BP|BP|BP|CC|BP|BP|BP	cystathionine beta-synthase activity|cysteine biosynthetic process from serine|glycine metabolic process|methionine metabolic process|threonine metabolic process|traversing start control point of mitotic cell cycle|cytoplasmic stress granule|cysteine biosynthetic process via cystathionine|transsulfuration|hydrogen sulfide biosynthetic process	IPR000644|IPR001216|IPR001926|IPR005857|IPR036052	CBS domain|Cysteine synthase/cystathionine beta-synthase, pyridoxal-phosphate attachment site|Pyridoxal-phosphate dependent enzyme|Cystathionine beta-synthase|Tryptophan synthase beta subunit-like PLP-dependent enzyme
OG01948	ESC1_0114900	ESE1_0314560	0.08	1	1		Q	Secondary metabolites biosynthesis, transport and catabolism				IPR002347|IPR036291	Short-chain dehydrogenase/reductase SDR|NAD(P)-binding domain superfamily
OG01950	ESC1_0114920	ESE1_0314590	2.23	0	0	Aspartic proteinase yapsin-3	O	Posttranslational modification, protein turnover, chaperones	GO:0004190|GO:0006508	MF|BP	aspartic-type endopeptidase activity|proteolysis	IPR001461|IPR001969|IPR021109|IPR033121|IPR033876	Aspartic peptidase A1 family|Aspartic peptidase, active site|Aspartic peptidase domain superfamily|Peptidase family A1 domain|Secreted aspartic endopeptidase
OG01955	ESC1_0114980	ESE1_0314660	1.15	0.62	1	serine/threonine-protein kinase ark1	T	Signal transduction mechanisms	GO:0004674|GO:0005524|GO:0006468|GO:0009069	MF|MF|BP|BP	protein serine/threonine kinase activity|ATP binding|protein phosphorylation|serine family amino acid metabolic process	IPR000719|IPR008271|IPR011009|IPR017441|IPR030616	Protein kinase domain|Serine/threonine-protein kinase, active site|Protein kinase-like domain superfamily|Protein kinase, ATP binding site|Aurora kinase
OG01957	ESC1_0115000	ESE1_0314680	2.57	0	0.01	hypothetical protein PV08_10274			GO:0016021	CC	integral component of membrane
OG01958	ESC1_0115010	ESE1_0314690	0.36	1	1	histone acetyltransferase Spt10	K	Transcription	GO:0016740	MF	transferase activity	IPR000182|IPR015416|IPR016181	GNAT domain|Zinc finger, H2C2-type, histone UAS binding|Acyl-CoA N-acyltransferase
OG01960	ESC1_0115050	ESE1_0314730	0.19	1	1	serine/threonine kinase 16	G	Carbohydrate transport and metabolism	GO:0016021|GO:0055085	CC|BP	integral component of membrane|transmembrane transport	IPR011701|IPR020846|IPR036259	Major facilitator superfamily|Major facilitator superfamily domain|MFS transporter superfamily
OG01961	ESC1_0115060	ESE1_0314740	0.84	1	1	T-complex protein 1, eta subunit	O	Posttranslational modification, protein turnover, chaperones	GO:0005524|GO:0005737|GO:0006457|GO:0051082	MF|CC|BP|MF	ATP binding|cytoplasm|protein folding|unfolded protein binding	IPR002194|IPR002423|IPR012720|IPR017998|IPR027409|IPR027410|IPR027413	Chaperonin TCP-1, conserved site|Chaperonin Cpn60/TCP-1 family|T-complex protein 1, eta subunit|Chaperone tailless complex polypeptide 1 (TCP-1)|GroEL-like apical domain superfamily|TCP-1-like chaperonin intermediate domain superfamily|GroEL-like equatorial domain superfamily
OG01962	ESC1_0115070	ESE1_0314750	1.2	0.27	1	metacaspase-1A	O	Posttranslational modification, protein turnover, chaperones	GO:0004197|GO:0006508	MF|BP	cysteine-type endopeptidase activity|proteolysis	IPR029030	Caspase-like domain superfamily
OG01963	ESC1_0115080	ESE1_0314770	0.13	1	1	leucine rich repeat protein	S	Function unknown	GO:0005515	MF	protein binding	IPR036047	F-box-like domain superfamily
OG01964	ESC1_0115090	ESE1_0314760	0.68	1	1	vacuolar protein sorting-associated protein 4	O	Posttranslational modification, protein turnover, chaperones	GO:0005524	MF	ATP binding	IPR003593|IPR003959|IPR003960|IPR007330|IPR015415|IPR027417|IPR036181	AAA+ ATPase domain|ATPase, AAA-type, core|ATPase, AAA-type, conserved site|MIT|Vps4 oligomerisation, C-terminal|P-loop containing nucleoside triphosphate hydrolase|MIT domain superfamily
OG01967	ESC1_0115120	ESE1_0314800	0.49	1	1	Nucleolar protein 9	J	Translation, ribosomal structure and biogenesis	GO:0003723	MF	RNA binding	IPR001313|IPR011989|IPR016024|IPR040000	Pumilio RNA-binding repeat|Armadillo-like helical|Armadillo-type fold|Nucleolar protein 9
OG01968	ESC1_0115130	ESE1_0314810	0.94	1	1	glutamate decarboxylase	E	Amino acid transport and metabolism	GO:0016831|GO:0019752|GO:0030170	MF|BP|MF	carboxy-lyase activity|carboxylic acid metabolic process|pyridoxal phosphate binding	IPR002129|IPR015421|IPR015424|IPR021115	Pyridoxal phosphate-dependent decarboxylase|Pyridoxal phosphate-dependent transferase, major domain|Pyridoxal phosphate-dependent transferase|Pyridoxal-phosphate binding site
OG01970	ESC1_0115150	ESE1_0314830	0.72	1	1	activating transcription factor, other eukaryote	K	Transcription	GO:0003677|GO:0003700|GO:0005667|GO:0006355	MF|MF|CC|BP	DNA binding|DNA-binding transcription factor activity|transcription factor complex|regulation of transcription, DNA-templated	IPR002112|IPR004827|IPR020956|IPR021755|IPR021756	Transcription factor Jun|Basic-leucine zipper domain|Transcription factor Aft1, osmotic stress domain|Transcription factor Aft1, HRA domain|Transcription factor Aft1, HRR domain
OG01971	ESC1_0115160	ESE1_0314840	1.01	0.98	1
OG01972	ESC1_0115170	ESE1_0314850	0.41	1	1	26S protease regulatory subunit 6B	O	Posttranslational modification, protein turnover, chaperones	GO:0005524|GO:0005737|GO:0006511|GO:0008233|GO:0008540|GO:0036402|GO:0042802|GO:0045899|GO:0070682|GO:1901800	MF|CC|BP|MF|CC|MF|MF|BP|BP|BP	ATP binding|cytoplasm|ubiquitin-dependent protein catabolic process|peptidase activity|proteasome regulatory particle, base subcomplex|proteasome-activating ATPase activity|identical protein binding|positive regulation of RNA polymerase II transcriptional preinitiation complex assembly|proteasome regulatory particle assembly|positive regulation of proteasomal protein catabolic process	IPR003593|IPR003959|IPR003960|IPR005937|IPR027417|IPR032501|IPR035256	AAA+ ATPase domain|ATPase, AAA-type, core|ATPase, AAA-type, conserved site|26S proteasome regulatory subunit P45-like|P-loop containing nucleoside triphosphate hydrolase|Proteasomal ATPase OB C-terminal domain|26S Proteasome regulatory subunit 6B
OG01973	ESC1_0115180	ESE1_0314870	0.33	1	1
OG01977	ESC1_0115220	ESE1_0314910	1.41	0.28	1	peptide chain release factor 1	J	Translation, ribosomal structure and biogenesis	GO:0003747|GO:0005840|GO:0006449|GO:0018444|GO:0046872	MF|CC|BP|CC|MF	translation release factor activity|ribosome|regulation of translational termination|translation release factor complex|metal ion binding	IPR000352|IPR005139	Peptide chain release factor class I/class II|Peptide chain release factor
OG01978	ESC1_0115230	ESE1_0314920	2.07	0.74	NA
OG01979	ESC1_0115240	ESE1_0314930	0.21	1	1	hypothetical protein PV08_10252	O	Posttranslational modification, protein turnover, chaperones	GO:0003747|GO:0005840|GO:0006449|GO:0018444|GO:0046872	MF|CC|BP|CC|MF	translation release factor activity|ribosome|regulation of translational termination|translation release factor complex|metal ion binding	IPR000571|IPR036855|IPR041367	Zinc finger, CCCH-type|Zinc finger, CCCH-type superfamily|E3 ligase, CCCH-type zinc finger
OG01980	ESC1_0115250	ESE1_0314950	0.15	1	1	hypothetical protein PV08_10250	G	Carbohydrate transport and metabolism	GO:0016020	CC	membrane	IPR013078|IPR029033	Histidine phosphatase superfamily, clade-1|Histidine phosphatase superfamily
OG01983	ESC1_0115290	ESE1_0314980	1.89	0.68	1	acyl-CoA dehydrogenase	I	Lipid transport and metabolism	GO:0000439|GO:0006289|GO:0006355|GO:0016021|GO:0016627|GO:0022857|GO:0050660|GO:0055085|GO:0055114	CC|BP|BP|CC|MF|MF|MF|BP|BP	transcription factor TFIIH core complex|nucleotide-excision repair|regulation of transcription, DNA-templated|integral component of membrane|oxidoreductase activity, acting on the CH-CH group of donors|transmembrane transporter activity|flavin adenine dinucleotide binding|transmembrane transport|oxidation-reduction process	IPR009075|IPR009100|IPR013786|IPR036250|IPR037069	Acyl-CoA dehydrogenase/oxidase C-terminal|Acyl-CoA dehydrogenase/oxidase, N-terminal and middle domain superfamily|Acyl-CoA dehydrogenase/oxidase, N-terminal|Acyl-CoA dehydrogenase-like, C-terminal|Acyl-CoA dehydrogenase/oxidase, N-terminal domain superfamily
OG01986	ESC1_0115320	ESE1_0315010	1.35	0.25	1	hypothetical protein PV08_10244	S	Function unknown	GO:0005739	CC	mitochondrion	IPR002838|IPR016031|IPR036983	Mitochondrial biogenesis protein AIM24|Tryptophan RNA-binding attenuator protein-like domain superfamily|Mitochondrial biogenesis AIM24 superfamily
OG01987	ESC1_0115330	ESE1_0315020	1.13	0.78	1	putative MFS transporter	G	Carbohydrate transport and metabolism	GO:0005215|GO:0016021|GO:0055085	MF|CC|BP	transporter activity|integral component of membrane|transmembrane transport	IPR001958|IPR011701|IPR020846|IPR036259	Tetracycline resistance protein TetA/multidrug resistance protein MdtG|Major facilitator superfamily|Major facilitator superfamily domain|MFS transporter superfamily
OG01990	ESC1_0115360	ESE1_0315060	0.44	1	1	BTB/POZ domain-containing protein			GO:0005515	MF	protein binding	IPR000210|IPR011333	BTB/POZ domain|SKP1/BTB/POZ domain superfamily
OG01992	ESC1_0115400	ESE1_0315120	0.17	1	1	hypothetical protein PV08_10233	S	Function unknown	GO:0008152|GO:0016787	BP|MF	metabolic process|hydrolase activity	IPR011011	Zinc finger, FYVE/PHD-type
OG01994	ESC1_0115440	ESE1_0315160	1.07	0.85	1	hypothetical protein PV08_10230	S	Function unknown	GO:0003677|GO:0005634|GO:0006351|GO:0008270	MF|CC|BP|MF	DNA binding|nucleus|transcription, DNA-templated|zinc ion binding	IPR007219|IPR013087|IPR036236	Transcription factor domain, fungi|Zinc finger C2H2-type|Zinc finger C2H2 superfamily
OG01996	ESC1_0115460	ESE1_0315190	1.04	0.89	1	hypothetical protein PV08_10228			GO:0016021	CC	integral component of membrane
OG01997	ESC1_0115470	ESE1_0315210	1.02	0.97	1
OG01998	ESC1_0115480	ESE1_0315200	0.19	1	1	condensin complex subunit 1	B	Chromatin structure and dynamics	GO:0000778|GO:0000799|GO:0003690|GO:0003697|GO:0005730|GO:0005737|GO:0007076|GO:0016887|GO:0035327|GO:0051301	CC|CC|MF|MF|CC|CC|BP|MF|CC|BP	condensed nuclear chromosome kinetochore|nuclear condensin complex|double-stranded DNA binding|single-stranded DNA binding|nucleolus|cytoplasm|mitotic chromosome condensation|ATPase activity|transcriptionally active chromatin|cell division	IPR007673|IPR011989|IPR016024|IPR024324|IPR026971|IPR032682	Condensin subunit 1|Armadillo-like helical|Armadillo-type fold|Condensin complex subunit 1, N-terminal|Condensin subunit 1/Condensin-2 complex subunit D3|Condensin complex subunit 1, C-terminal
OG01999	ESC1_0115490	ESE1_0315220	0.16	1	1	CDC7 protein kinase	D	Cell cycle control, cell division, chromosome partitioning	GO:0000082|GO:0004674|GO:0005524|GO:0005634|GO:0006468|GO:0009069|GO:0010620|GO:0031431|GO:0033314|GO:0043392|GO:0048478|GO:0072428|GO:1902975	BP|MF|MF|CC|BP|BP|BP|CC|BP|BP|BP|BP|BP	G1/S transition of mitotic cell cycle|protein serine/threonine kinase activity|ATP binding|nucleus|protein phosphorylation|serine family amino acid metabolic process|negative regulation of transcription by transcription factor catabolism|Dbf4-dependent protein kinase complex|mitotic DNA replication checkpoint|negative regulation of DNA binding|replication fork protection|signal transduction invol…	IPR000719|IPR008271|IPR011009	Protein kinase domain|Serine/threonine-protein kinase, active site|Protein kinase-like domain superfamily
OG02000	ESC1_0115500	ESE1_0315230	0.98	1	1	phosphoglycolate phosphatase	S	Function unknown	GO:0016311|GO:0033883	BP|MF	dephosphorylation|pyridoxal phosphatase activity	IPR023214|IPR036412	HAD superfamily|HAD-like superfamily
OG02002	ESC1_0115520	ESE1_0315250	1.24	0.46	1	short chain dehydrogenase/reductase	Q	Secondary metabolites biosynthesis, transport and catabolism	GO:0016020	CC	membrane	IPR002347|IPR036291	Short-chain dehydrogenase/reductase SDR|NAD(P)-binding domain superfamily
OG02007	ESC1_0115600	ESE1_0315320	2.71	0	0	histone H2B	B	Chromatin structure and dynamics	GO:0000786|GO:0003677|GO:0005634|GO:0046982	CC|MF|CC|MF	nucleosome|DNA binding|nucleus|protein heterodimerization activity	IPR000558|IPR007125|IPR009072	Histone H2B|Histone H2A/H2B/H3|Histone-fold
OG02008	ESC1_0115610	ESE1_0315340	2.86	0	0	histone H2A	B	Chromatin structure and dynamics	GO:0000786|GO:0000790|GO:0003677|GO:0006281|GO:0006325|GO:0046982	CC|CC|MF|BP|BP|MF	nucleosome|nuclear chromatin|DNA binding|DNA repair|chromatin organization|protein heterodimerization activity	IPR002119|IPR007125|IPR009072|IPR032454|IPR032458	Histone H2A|Histone H2A/H2B/H3|Histone-fold|Histone H2A, C-terminal domain|Histone H2A conserved site
OG02009	ESC1_0115620	ESE1_0315350	0.91	1	1	NADH dehydrogenase (ubiquinone) 1 beta subcomplex 9	C	Energy production and conversion	GO:0005747|GO:0006120	CC|BP	mitochondrial respiratory chain complex I|mitochondrial electron transport, NADH to ubiquinone	IPR008011|IPR033034	Complex 1 LYR protein|NADH dehydrogenase [ubiquinone] 1 beta subcomplex subunit 9
OG02010	ESC1_0115630	ESE1_0315360	0.42	1	1	dihydrolipoyllysine-residue succinyltransferase, E2 component	C	Energy production and conversion	GO:0004149|GO:0006099|GO:0006554|GO:0045252	MF|BP|BP|CC	dihydrolipoyllysine-residue succinyltransferase activity|tricarboxylic acid cycle|lysine catabolic process|oxoglutarate dehydrogenase complex	IPR000089|IPR001078|IPR003016|IPR006255|IPR011053|IPR023213	Biotin/lipoyl attachment|2-oxoacid dehydrogenase acyltransferase, catalytic domain|2-oxo acid dehydrogenase, lipoyl-binding site|Dihydrolipoamide succinyltransferase|Single hybrid motif|Chloramphenicol acetyltransferase-like domain superfamily
OG02011	ESC1_0115640	ESE1_0315370	1.81	0.24	1		G	Carbohydrate transport and metabolism				IPR029044	Nucleotide-diphospho-sugar transferases
OG02012	ESC1_0115650	ESE1_0315380	0.53	1	1	Sel1 repeat-containing protein isoform 2	M|O|T	Cell wall/membrane/envelope biogenesis|Posttranslational modification, protein turnover, chaperones|Signal transduction mechanisms	GO:0005515|GO:0016020	MF|CC	protein binding|membrane	IPR006597|IPR011990	Sel1-like repeat|Tetratricopeptide-like helical domain superfamily
OG02014	ESC1_0115670	ESE1_0315400	1.11	0.56	1	60S ribosomal protein L27a	J	Translation, ribosomal structure and biogenesis	GO:0003735|GO:0006412|GO:0015934|GO:0042254	MF|BP|CC|BP	structural constituent of ribosome|translation|large ribosomal subunit|ribosome biogenesis	IPR001196|IPR021131|IPR030878|IPR036227	Ribosomal protein L15, conserved site|Ribosomal protein L18e/L15P|Ribosomal protein L15|Ribosomal L18e/L15P superfamily
OG02016	ESC1_0115690	ESE1_0315420	0.32	1	1	DNA replication regulator SLD2	L	Replication, recombination and repair	GO:0006270	BP	DNA replication initiation	IPR021110|IPR040203	DNA replication/checkpoint protein|DNA replication regulator Sld2
OG02018	ESC1_0115710	ESE1_0315440	1.95	0.03	0.2		S	Function unknown
OG02019	ESC1_0115720	ESE1_0315450	1.94	0	0	hypothetical protein PV08_10203	L	Replication, recombination and repair	GO:0000070|GO:0007062|GO:0016407|GO:0045132	BP|BP|MF|BP	mitotic sister chromatid segregation|sister chromatid cohesion|acetyltransferase activity|meiotic chromosome segregation	IPR028005|IPR028009|IPR033257	N-acetyltransferase ESCO, zinc-finger|N-acetyltransferase ESCO, acetyl-transferase domain|N-acetyltransferase Eco1/Protein CHROMOSOME TRANSMISSION FIDELITY 7
OG02022	ESC1_0115750	ESE1_0315480	0.68	1	1		S	Function unknown				IPR002575|IPR011009	Aminoglycoside phosphotransferase|Protein kinase-like domain superfamily
OG02024	ESC1_0115780	ESE1_0315510	0.65	1	1	alpha/beta-hydrolase	S	Function unknown	GO:0016787	MF	hydrolase activity	IPR013094|IPR029058	Alpha/beta hydrolase fold-3|Alpha/Beta hydrolase fold
OG02027	ESC1_0115810	ESE1_0315540	0.82	1	1	Peptidase A1	O	Posttranslational modification, protein turnover, chaperones	GO:0004190|GO:0006508	MF|BP	aspartic-type endopeptidase activity|proteolysis	IPR001461|IPR001969|IPR021109|IPR033121|IPR034164	Aspartic peptidase A1 family|Aspartic peptidase, active site|Aspartic peptidase domain superfamily|Peptidase family A1 domain|Pepsin-like domain
OG02028	ESC1_0115830	ESE1_0315570	0.5	1	1	Fungal specific transcription factor domain-containing protein	K	Transcription	GO:0000981|GO:0005634|GO:0006357|GO:0008270	MF|CC|BP|MF	DNA-binding transcription factor activity, RNA polymerase II-specific|nucleus|regulation of transcription by RNA polymerase II|zinc ion binding	IPR001138|IPR036864	Zn(2)-C6 fungal-type DNA-binding domain|Zn(2)-C6 fungal-type DNA-binding domain superfamily
OG02029	ESC1_0115850	ESE1_0315580	0.6	1	1	hypothetical protein PV08_10190	S	Function unknown	GO:0016021	CC	integral component of membrane	IPR021514	Protein of unknown function DUF3176
OG02031	ESC1_0115870	ESE1_0315610	1.24	0.39	1		S	Function unknown				IPR014840	Hpc2-related domain
OG02032	ESC1_0115880	ESE1_0315620	0.32	1	1	hypothetical protein PV08_10187	K	Transcription	GO:0006366	BP	transcription by RNA polymerase II	IPR013929|IPR013930|IPR039913	RNA polymerase II-associated protein 1, C-terminal|RNA polymerase II-associated protein 1, N-terminal|RNA polymerase II-associated protein RPAP1/Rba50/MINIYO
OG02033	ESC1_0115920	ESE1_0315670	0.38	1	1
OG02034	ESC1_0115930	ESE1_0315680	0.75	1	1	Delta(3,5)-Delta(2,4)-dienoyl-CoA isomerase, mitochondrial	I	Lipid transport and metabolism	GO:0003860|GO:0005739|GO:0006550|GO:0006552|GO:0006574|GO:0016021|GO:0016853|GO:0019482	MF|CC|BP|BP|BP|CC|MF|BP	3-hydroxyisobutyryl-CoA hydrolase activity|mitochondrion|isoleucine catabolic process|leucine catabolic process|valine catabolic process|integral component of membrane|isomerase activity|beta-alanine metabolic process	IPR001753|IPR014748|IPR029045	Enoyl-CoA hydratase/isomerase|Enoyl-CoA hydratase, C-terminal|ClpP/crotonase-like domain superfamily
OG02035	ESC1_0115940	ESE1_0315690	0.75	1	1	Membrane-associating domain-containing protein	U	Intracellular trafficking, secretion, and vesicular transport	GO:0016021	CC	integral component of membrane	IPR008253	Marvel domain
OG02036	ESC1_0115950	ESE1_0315700	0.55	1	1	dihydrolipoyl dehydrogenase	C	Energy production and conversion	GO:0004148|GO:0004375|GO:0004591|GO:0004738|GO:0005960|GO:0005967|GO:0006094|GO:0006096|GO:0006099|GO:0006103|GO:0006546|GO:0006550|GO:0006552|GO:0006554|GO:0006564|GO:0006566|GO:0006568|GO:0006574|GO:0009055|GO:0009353|GO:0022900|GO:0042645|GO:0042743|GO:0045454|GO:0050660	MF|MF|MF|MF|CC|CC|BP|BP|BP|BP|BP|BP|BP|BP|BP|BP|BP|BP|MF|CC|BP|CC|BP|BP|MF	dihydrolipoyl dehydrogenase activity|glycine dehydrogenase (decarboxylating) activity|oxoglutarate dehydrogenase (succinyl-transferring) activity|pyruvate dehydrogenase activity|glycine cleavage complex|mitochondrial pyruvate dehydrogenase complex|gluconeogenesis|glycolytic process|tricarboxylic acid cycle|2-oxoglutarate metabolic process|glycine catabolic process|isoleucine catabolic process|leu…	IPR001100|IPR004099|IPR006258|IPR012999|IPR016156|IPR023753|IPR036188	Pyridine nucleotide-disulphide oxidoreductase, class I|Pyridine nucleotide-disulphide oxidoreductase, dimerisation domain|Dihydrolipoamide dehydrogenase|Pyridine nucleotide-disulphide oxidoreductase, class I, active site|FAD/NAD-linked reductase, dimerisation domain superfamily|FAD/NAD(P)-binding domain|FAD/NAD(P)-binding domain superfamily
OG02038	ESC1_0115990	ESE1_0315760	0	1	NA	PTR2-domain-containing protein	E	Amino acid transport and metabolism	GO:0016021|GO:0022857|GO:0055085	CC|MF|BP	integral component of membrane|transmembrane transporter activity|transmembrane transport	IPR000109	Proton-dependent oligopeptide transporter family
OG02039	ESC1_0116000	ESE1_0315770	1.2	0.64	1	C6 finger domain-containing protein	S	Function unknown	GO:0000981|GO:0005634|GO:0006357|GO:0008270	MF|CC|BP|MF	DNA-binding transcription factor activity, RNA polymerase II-specific|nucleus|regulation of transcription by RNA polymerase II|zinc ion binding	IPR001138|IPR036864	Zn(2)-C6 fungal-type DNA-binding domain|Zn(2)-C6 fungal-type DNA-binding domain superfamily
OG02040	ESC1_0116010	ESE1_0315780	1.52	0.7	1	integral membrane protein			GO:0016021	CC	integral component of membrane
OG02041	ESC1_0116020	ESE1_0315790	0.31	1	1	asparagine-tRNA ligase	J	Translation, ribosomal structure and biogenesis	GO:0003676|GO:0004816|GO:0005524|GO:0006421|GO:0006522|GO:0006531|GO:0016021	MF|MF|MF|BP|BP|BP|CC	nucleic acid binding|asparagine-tRNA ligase activity|ATP binding|asparaginyl-tRNA aminoacylation|alanine metabolic process|aspartate metabolic process|integral component of membrane	IPR002312|IPR004364|IPR004522|IPR006195|IPR012340	Aspartyl/Asparaginyl-tRNA synthetase, class IIb|Aminoacyl-tRNA synthetase, class II (D/K/N)|Asparagine-tRNA ligase|Aminoacyl-tRNA synthetase, class II|Nucleic acid-binding, OB-fold
OG02042	ESC1_0116030	ESE1_0315800	1.4	0.26	1		G|T	Carbohydrate transport and metabolism|Signal transduction mechanisms				IPR018608	Gti1/Pac2 family
OG02044	ESC1_0116050	ESE1_0315820	0.14	1	1	Spindle pole body component alp6	Z	Cytoskeleton	GO:0000922|GO:0005737|GO:0005815|GO:0005874|GO:0007020|GO:0043015|GO:0045298	CC|CC|CC|CC|BP|MF|CC	spindle pole|cytoplasm|microtubule organizing center|microtubule|microtubule nucleation|gamma-tubulin binding|tubulin complex	IPR007259|IPR040457|IPR041470	Gamma-tubulin complex component protein|Gamma tubulin complex component, C-terminal|Gamma tubulin complex component protein, N-terminal
OG02045	ESC1_0116060	ESE1_0315830	0.61	1	1	KsdD-like steroid dehydrogenase	C	Energy production and conversion	GO:0016627|GO:0055114	MF|BP	oxidoreductase activity, acting on the CH-CH group of donors|oxidation-reduction process	IPR003953|IPR014614|IPR027477|IPR036188	FAD-dependent oxidoreductase 2, FAD binding domain|Uncharacterised conserved protein UCP036654|Succinate dehydrogenase/fumarate reductase flavoprotein, catalytic domain superfamily|FAD/NAD(P)-binding domain superfamily
OG02047	ESC1_0116080	ESE1_0315850	1.21	0.49	1
OG02049	ESC1_0116220	ESE1_0315870	0.18	1	1	acyl carrier protein	C|I|Q	Energy production and conversion|Lipid transport and metabolism|Secondary metabolites biosynthesis, transport and catabolism	GO:0006633	BP	fatty acid biosynthetic process	IPR003231|IPR006162|IPR009081|IPR036736	Acyl carrier protein (ACP)|Phosphopantetheine attachment site|Phosphopantetheine binding ACP domain|ACP-like superfamily
OG02051	ESC1_0116240	ESE1_0315900	0.46	1	1	solute carrier family 25, member 46	C	Energy production and conversion	GO:0016021|GO:0022857|GO:0055085	CC|MF|BP	integral component of membrane|transmembrane transporter activity|transmembrane transport	IPR018108|IPR023395|IPR040062	Mitochondrial substrate/solute carrier|Mitochondrial carrier domain superfamily|Mitochondrial carrier domain protein
OG02056	ESC1_0116300	ESE1_0315980	0.56	1	1	protein phosphatase	K	Transcription	GO:0004190|GO:0005634|GO:0006508|GO:0008287|GO:0008420|GO:0070940	MF|CC|BP|CC|MF|BP	aspartic-type endopeptidase activity|nucleus|proteolysis|protein serine/threonine phosphatase complex|RNA polymerase II CTD heptapeptide repeat phosphatase activity|dephosphorylation of RNA polymerase II C-terminal domain	IPR001357|IPR004274|IPR011947|IPR023214|IPR036412|IPR036420|IPR039189	BRCT domain|FCP1 homology domain|FCP1-like phosphatase, phosphatase domain|HAD superfamily|HAD-like superfamily|BRCT domain superfamily|CTD phosphatase Fcp1
OG02057	ESC1_0116310	ESE1_0315990	0.49	1	1	vacuolar protease A	O	Posttranslational modification, protein turnover, chaperones	GO:0004190|GO:0005634|GO:0006508|GO:0008287|GO:0008420|GO:0070940	MF|CC|BP|CC|MF|BP	aspartic-type endopeptidase activity|nucleus|proteolysis|protein serine/threonine phosphatase complex|RNA polymerase II CTD heptapeptide repeat phosphatase activity|dephosphorylation of RNA polymerase II C-terminal domain	IPR001461|IPR001969|IPR021109|IPR033121	Aspartic peptidase A1 family|Aspartic peptidase, active site|Aspartic peptidase domain superfamily|Peptidase family A1 domain
OG02060	ESC1_0116340	ESE1_0316020	1.68	0.1	0.51		S	Function unknown
OG02061	ESC1_0116350	ESE1_0316030	2.99	0	0	arsenate reductase (Arc2), putative	D	Cell cycle control, cell division, chromosome partitioning	GO:0003824|GO:0044424	MF|CC	catalytic activity|intracellular part	IPR001763|IPR036873	Rhodanese-like domain|Rhodanese-like domain superfamily
OG02062	ESC1_0116360	ESE1_0316040	1.16	0.63	1
OG02067	ESC1_0116410	ESE1_0316090	3.84	0.34	NA	2-hydroxy-3-oxopropionate reductase	I	Lipid transport and metabolism	GO:0016491|GO:0050661|GO:0051287|GO:0055114	MF|MF|MF|BP	oxidoreductase activity|NADP binding|NAD binding|oxidation-reduction process	IPR006115|IPR008927|IPR013328|IPR015815|IPR029154|IPR036291	6-phosphogluconate dehydrogenase, NADP-binding|6-phosphogluconate dehydrogenase-like, C-terminal domain superfamily|6-phosphogluconate dehydrogenase, domain 2|3-hydroxyisobutyrate dehydrogenase-related|3-hydroxyisobutyrate dehydrogenase, NAD-binding domain|NAD(P)-binding domain superfamily
OG02068	ESC1_0116420	ESE1_0316100	1.59	0.24	1	salicylate hydroxylase	C	Energy production and conversion	GO:0004497|GO:0016021|GO:0055114|GO:0071949	MF|CC|BP|MF	monooxygenase activity|integral component of membrane|oxidation-reduction process|FAD binding	IPR002938|IPR036188	FAD-binding domain|FAD/NAD(P)-binding domain superfamily
OG02070	ESC1_0116450	ESE1_0316130	0.49	1	1	2-dehydropantoate 2-reductase	G	Carbohydrate transport and metabolism	GO:0008677|GO:0015940|GO:0016021|GO:0055114	MF|BP|CC|BP	2-dehydropantoate 2-reductase activity|pantothenate biosynthetic process|integral component of membrane|oxidation-reduction process	IPR003710|IPR008927|IPR013328|IPR013332|IPR013752|IPR036291	Ketopantoate reductase ApbA/PanE|6-phosphogluconate dehydrogenase-like, C-terminal domain superfamily|6-phosphogluconate dehydrogenase, domain 2|Ketopantoate reductase, N-terminal domain|Ketopantoate reductase, C-terminal domain|NAD(P)-binding domain superfamily
OG02074	ESC1_0116500	ESE1_0316180	2.7	0	0.03	integral membrane protein			GO:0016021	CC	integral component of membrane
OG02077	ESC1_0116530	ESE1_0316210	NA	NA	NA	subtilisin-like serine protease			GO:0016021	CC	integral component of membrane
OG02078	ESC1_0116550	ESE1_0316230	1.36	0.49	1	MFS transporter, ACS family, allantoate permease	G	Carbohydrate transport and metabolism	GO:0016021|GO:0055085	CC|BP	integral component of membrane|transmembrane transport	IPR011701|IPR020846|IPR036259	Major facilitator superfamily|Major facilitator superfamily domain|MFS transporter superfamily
OG02079	ESC1_0116560	ESE1_0316240	0.64	1	1	putative major facilitator superfamily transporter protein	G	Carbohydrate transport and metabolism	GO:0016021|GO:0055085	CC|BP	integral component of membrane|transmembrane transport	IPR011701|IPR020846|IPR036259	Major facilitator superfamily|Major facilitator superfamily domain|MFS transporter superfamily
OG02080	ESC1_0116590	ESE1_0316280	0.7	1	1	ATP-binding cassette, subfamily B (MDR/TAP), member 1	Q	Secondary metabolites biosynthesis, transport and catabolism	GO:0005524|GO:0016021|GO:0042626|GO:0055085	MF|CC|MF|BP	ATP binding|integral component of membrane|ATPase activity, coupled to transmembrane movement of substances|transmembrane transport	IPR003439|IPR003593|IPR011527|IPR017871|IPR027417|IPR036640|IPR039421	ABC transporter-like|AAA+ ATPase domain|ABC transporter type 1, transmembrane domain|ABC transporter, conserved site|P-loop containing nucleoside triphosphate hydrolase|ABC transporter type 1, transmembrane domain superfamily|Type I protein exporter
OG02083	ESC1_0116630	ESE1_0316330	1.2	0.73	1		S	Function unknown				IPR011032|IPR036291	GroES-like superfamily|NAD(P)-binding domain superfamily
OG02085	ESC1_0116670	ESE1_0316370	0.65	1	1	ATP-dependent RNA helicase DHH1	A	RNA processing and modification	GO:0003676|GO:0004386|GO:0005524	MF|MF|MF	nucleic acid binding|helicase activity|ATP binding	IPR000629|IPR001650|IPR011545|IPR014001|IPR014014|IPR027417	ATP-dependent RNA helicase DEAD-box, conserved site|Helicase, C-terminal|DEAD/DEAH box helicase domain|Helicase superfamily 1/2, ATP-binding domain|RNA helicase, DEAD-box type, Q motif|P-loop containing nucleoside triphosphate hydrolase
OG02087	ESC1_0116690	ESE1_0316390	1.42	0.25	1	MC family mitochondrial carrier protein	C	Energy production and conversion	GO:0016021|GO:0022857|GO:0055085	CC|MF|BP	integral component of membrane|transmembrane transporter activity|transmembrane transport	IPR002067|IPR018108|IPR023395|IPR040062	Mitochondrial carrier protein|Mitochondrial substrate/solute carrier|Mitochondrial carrier domain superfamily|Mitochondrial carrier domain protein
OG02088	ESC1_0116700	ESE1_0316400	0.85	1	1	pre-rRNA processing protein Utp22	S	Function unknown	GO:0003723|GO:0005730|GO:0006364	MF|CC|BP	RNA binding|nucleolus|rRNA processing	IPR005554|IPR035082|IPR035367|IPR035368|IPR035369|IPR035370|IPR035371	Nrap protein|Nrap protein domain 1|Nrap protein, domain 2|Nrap protein, domain 3|Nrap protein, domain 4|Nrap protein, domain 5|Nrap protein, domain 6
OG02089	ESC1_0116720	ESE1_0316420	1.33	0.31	1	cystathionine gamma-synthase	E	Amino acid transport and metabolism	GO:0003824|GO:0030170	MF|MF	catalytic activity|pyridoxal phosphate binding	IPR000277|IPR015421|IPR015422|IPR015424	Cys/Met metabolism, pyridoxal phosphate-dependent enzyme|Pyridoxal phosphate-dependent transferase, major domain|Pyridoxal phosphate-dependent transferase domain 1|Pyridoxal phosphate-dependent transferase
OG02090	ESC1_0116730	ESE1_0316430	0.22	1	1	protein-L-isoaspartate O-methyltransferase	O	Posttranslational modification, protein turnover, chaperones	GO:0004719|GO:0006479|GO:0016021|GO:0046500	MF|BP|CC|BP	protein-L-isoaspartate (D-aspartate) O-methyltransferase activity|protein methylation|integral component of membrane|S-adenosylmethionine metabolic process	IPR000682|IPR029063	Protein-L-isoaspartate(D-aspartate) O-methyltransferase|S-adenosyl-L-methionine-dependent methyltransferase
OG02091	ESC1_0116740	ESE1_0316450	-2.52	0.6	NA	hypothetical protein PV08_07772	G	Carbohydrate transport and metabolism	GO:0016021|GO:0055085	CC|BP	integral component of membrane|transmembrane transport	IPR011701|IPR020846|IPR036259	Major facilitator superfamily|Major facilitator superfamily domain|MFS transporter superfamily
OG02092	ESC1_0116750	ESE1_0316460	2.39	0.03	0.22		S	Function unknown
OG02093	ESC1_0116800	ESE1_0316520	2.83	0	0	Isochorismatase hydrolase	Q	Secondary metabolites biosynthesis, transport and catabolism	GO:0016787	MF	hydrolase activity	IPR000868|IPR036380	Isochorismatase-like|Isochorismatase-like superfamily
OG02094	ESC1_0116810	ESE1_0316510	0.82	1	1		S	Function unknown
OG02095	ESC1_0116820	ESE1_0316530	1.65	0.21	0.93							IPR027843|IPR032710	Domain of unknown function DUF4440|NTF2-like domain superfamily
OG02097	ESC1_0116840	ESE1_0316550	1.13	0.65	1	DnaJ domain-containing protein	O	Posttranslational modification, protein turnover, chaperones	GO:0016021	CC	integral component of membrane	IPR001623|IPR018253|IPR036869	DnaJ domain|DnaJ domain, conserved site|Chaperone J-domain superfamily
OG02098	ESC1_0116850	ESE1_0316570	1.68	0.01	0.11	putative FHA domain protein SNIP1	T	Signal transduction mechanisms	GO:0005515	MF	protein binding	IPR000253|IPR008984	Forkhead-associated (FHA) domain|SMAD/FHA domain superfamily
OG02099	ESC1_0116860	ESE1_0316580	2.32	0	0		S	Function unknown				IPR005645|IPR029058	Serine hydrolase FSH|Alpha/Beta hydrolase fold
OG02100	ESC1_0116870	ESE1_0316560	0.21	1	1	Nuclear GTP-binding protein NUG1	S	Function unknown	GO:0005525	MF	GTP binding	IPR006073|IPR014813|IPR023179|IPR027417|IPR030378	GTP binding domain|Guanine nucleotide-binding protein-like 3, N-terminal domain|GTP-binding protein, orthogonal bundle domain superfamily|P-loop containing nucleoside triphosphate hydrolase|Circularly permuted (CP)-type guanine nucleotide-binding (G) domain
OG02101	ESC1_0116880	ESE1_0316590	1.06	0.87	1	glycerol 3-phosphatase 1	S	Function unknown	GO:0016787	MF	hydrolase activity	IPR006439|IPR023198|IPR023214|IPR036412|IPR041492	HAD hydrolase, subfamily IA|Phosphoglycolate phosphatase-like, domain 2|HAD superfamily|HAD-like superfamily|Haloacid dehalogenase-like hydrolase
OG02102	ESC1_0116900	ESE1_0316610	1.31	0.3	1	Homeobox domain-containing protein	K	Transcription	GO:0003677|GO:0005634	MF|CC	DNA binding|nucleus	IPR001356|IPR009057	Homeobox domain|Homeobox-like domain superfamily
OG02105	ESC1_0116950	ESE1_0316640	0.2	1	1	ubiE/COQ5 methyltransferase	I	Lipid transport and metabolism	GO:0008168|GO:0032259	MF|BP	methyltransferase activity|methylation	IPR025714|IPR029063	Methyltransferase domain|S-adenosyl-L-methionine-dependent methyltransferase
OG02107	ESC1_0116970	ESE1_0316660	0.32	1	1	programmed cell death protein 5	D	Cell cycle control, cell division, chromosome partitioning	GO:0003677	MF	DNA binding	IPR002836|IPR036883	PDCD5-like|PDCD5-like superfamily
OG02108	ESC1_0116980	ESE1_0316670	1.8	0	0.01	ubiquinone biosynthesis protein coq4, mitochondrial	H	Coenzyme transport and metabolism	GO:0006744|GO:0031314	BP|CC	ubiquinone biosynthetic process|extrinsic component of mitochondrial inner membrane	IPR007715|IPR027540	Ubiquinone biosynthesis protein Coq4|Ubiquinone biosynthesis protein Coq4, eukaryotes
OG02109	ESC1_0116990	ESE1_0316680	1.15	0.67	1	hypothetical protein PV08_07796	S	Function unknown	GO:0016021	CC	integral component of membrane	IPR039965	Uncharacterized protein C3H7.08c
OG02110	ESC1_0117000	ESE1_0316690	0.45	1	1	Palmitoyltransferase erf2	S	Function unknown	GO:0016021|GO:0019706	CC|MF	integral component of membrane|protein-cysteine S-palmitoyltransferase activity	IPR001594	Palmitoyltransferase, DHHC domain
OG02112	ESC1_0117030	ESE1_0316710	2.33	0	0.02	glycerate dehydrogenase	C	Energy production and conversion	GO:0016616|GO:0051287|GO:0055114	MF|MF|BP	oxidoreductase activity, acting on the CH-OH group of donors, NAD or NADP as acceptor|NAD binding|oxidation-reduction process	IPR006139|IPR006140|IPR029753|IPR036291	D-isomer specific 2-hydroxyacid dehydrogenase, catalytic domain|D-isomer specific 2-hydroxyacid dehydrogenase, NAD-binding domain|D-isomer specific 2-hydroxyacid dehydrogenase, NAD-binding domain conserved site|NAD(P)-binding domain superfamily
OG02113	ESC1_0117050	ESE1_0316730	2.84	0	0.01
OG02114	ESC1_0117060	ESE1_0316740	-1.14	0.92	NA
OG02115	ESC1_0117080	ESE1_0316760	4.9	0	0	Fungal Zn2-Cys6 binuclear cluster domain-containing protein			GO:0000981|GO:0005634|GO:0006357|GO:0008270	MF|CC|BP|MF	DNA-binding transcription factor activity, RNA polymerase II-specific|nucleus|regulation of transcription by RNA polymerase II|zinc ion binding	IPR001138|IPR036864	Zn(2)-C6 fungal-type DNA-binding domain|Zn(2)-C6 fungal-type DNA-binding domain superfamily
OG02116	ESC1_0117100	ESE1_0316800	3.92	0	0		G	Carbohydrate transport and metabolism				IPR029044	Nucleotide-diphospho-sugar transferases
OG02117	ESC1_0117120	ESE1_0316820	7.22	0	0							IPR008427	Extracellular membrane protein, CFEM domain
OG02118	ESC1_0117150	ESE1_0316860	5.93	0	0
OG02119	ESC1_0117160	ESE1_0316870	1.22	0.36	1	hypothetical protein PV08_07812	O	Posttranslational modification, protein turnover, chaperones	GO:0005634|GO:0005737	CC|CC	nucleus|cytoplasm	IPR006773|IPR038633	Proteasomal ubiquitin receptor Rpn13/ADRM1|Proteasomal ubiquitin receptor Rpn13/ADRM1 superfamily
OG02120	ESC1_0117180	ESE1_0316890	0.85	1	1	large subunit ribosomal protein L6e	J	Translation, ribosomal structure and biogenesis	GO:0003735|GO:0005840|GO:0006412|GO:0042254	MF|CC|BP|BP	structural constituent of ribosome|ribosome|translation|ribosome biogenesis	IPR000915|IPR005824|IPR008991|IPR014722	60S ribosomal protein L6E|KOW|Translation protein SH3-like domain superfamily|Ribosomal protein L2, domain 2
OG02121	ESC1_0117200	ESE1_0316910	2.49	0	0	SulP family sulfate permease	I	Lipid transport and metabolism	GO:0005506|GO:0008610|GO:0016021|GO:0016491|GO:0055114	MF|BP|CC|MF|BP	iron ion binding|lipid biosynthetic process|integral component of membrane|oxidoreductase activity|oxidation-reduction process	IPR006694	Fatty acid hydroxylase
OG02122	ESC1_0117210	ESE1_0316920	1.32	0.65	1	alcohol dehydrogenase	Q	Secondary metabolites biosynthesis, transport and catabolism	GO:0008270|GO:0016491|GO:0055114	MF|MF|BP	zinc ion binding|oxidoreductase activity|oxidation-reduction process	IPR002328|IPR011032|IPR013149|IPR013154|IPR020843|IPR036291	Alcohol dehydrogenase, zinc-type, conserved site|GroES-like superfamily|Alcohol dehydrogenase, C-terminal|Alcohol dehydrogenase, N-terminal|Polyketide synthase, enoylreductase domain|NAD(P)-binding domain superfamily
OG02123	ESC1_0117220	ESE1_0316930	0.16	1	1	zinc finger protein BrlA	K	Transcription	GO:0003676	MF	nucleic acid binding	IPR013087|IPR036236	Zinc finger C2H2-type|Zinc finger C2H2 superfamily
OG02125	ESC1_0117240	ESE1_0316950	0.77	1	1	Cu2+-exporting ATPase	P	Inorganic ion transport and metabolism	GO:0005507|GO:0005524|GO:0016021|GO:0019829|GO:0030001|GO:0099132	MF|MF|CC|MF|BP|BP	copper ion binding|ATP binding|integral component of membrane|cation-transporting ATPase activity|metal ion transport|ATP hydrolysis coupled cation transmembrane transport	IPR001279|IPR001757|IPR006121|IPR006122|IPR008250|IPR018303|IPR023214|IPR023298|IPR023299|IPR027256|IPR036163|IPR036412|IPR036866	Metallo-beta-lactamase|P-type ATPase|Heavy metal-associated domain, HMA|Heavy metal-associated domain, copper ion-binding|P-type ATPase, A domain superfamily|P-type ATPase, phosphorylation site|HAD superfamily|P-type ATPase, transmembrane domain superfamily|P-type ATPase, cytoplasmic domain N|P-type ATPase, subfamily IB|Heavy metal-associated domain superfamily|HAD-like superfamily|Ribonuclease Z…
OG02126	ESC1_0117250	ESE1_0316960	-0.05	1	NA
OG02127	ESC1_0117260	ESE1_0316980	1.88	0	0		O|T	Posttranslational modification, protein turnover, chaperones|Signal transduction mechanisms				IPR000717	Proteasome component (PCI) domain
OG02128	ESC1_0117270	ESE1_0316990	0.45	1	1	putative RGS domain protein (Rax1)	S	Function unknown	GO:0016021	CC	integral component of membrane	IPR016137|IPR036305	RGS domain|RGS domain superfamily
OG02130	ESC1_0117290	ESE1_0317010	1.46	0.2	0.89		S	Function unknown				IPR036236|IPR040025|IPR041661	Zinc finger C2H2 superfamily|Zinc finger protein 622/Rei1/Reh1|ZN622/Rei1/Reh1, zinc finger C2H2-type
OG02132	ESC1_0117330	ESE1_0317040	0.64	1	1		G	Carbohydrate transport and metabolism				IPR011051|IPR013096|IPR014710	RmlC-like cupin domain superfamily|Cupin 2, conserved barrel|RmlC-like jelly roll fold
OG02133	ESC1_0117340	ESE1_0317050	2.32	0	0	protein ssh4	U	Intracellular trafficking, secretion, and vesicular transport	GO:0004115|GO:0005515|GO:0006198|GO:0016021	MF|MF|BP|CC	3',5'-cyclic-AMP phosphodiesterase activity|protein binding|cAMP catabolic process|integral component of membrane	IPR000396|IPR001870|IPR003877|IPR013320|IPR035780|IPR036866	Cyclic-AMP phosphodiesterase, class-II|B30.2/SPRY domain|SPRY domain|Concanavalin A-like lectin/glucanase domain superfamily|Ssh4-like, SPRY domain|Ribonuclease Z/Hydroxyacylglutathione hydrolase-like
OG02135	ESC1_0117360	ESE1_0317080	1.49	0.01	0.07	40S ribosomal protein S20	J	Translation, ribosomal structure and biogenesis	GO:0000462|GO:0003723|GO:0003735|GO:0006412|GO:0022627	BP|MF|MF|BP|CC	maturation of SSU-rRNA from tricistronic rRNA transcript (SSU-rRNA, 5.8S rRNA, LSU-rRNA)|RNA binding|structural constituent of ribosome|translation|cytosolic small ribosomal subunit	IPR001848|IPR005729|IPR027486|IPR036838	Ribosomal protein S10|Ribosomal protein S10, eukaryotic/archaeal|Ribosomal protein S10 domain|Ribosomal protein S10 domain superfamily
OG02140	ESC1_0117410	ESE1_0317130	0.72	1	1	tRNA (guanine(9)-N1)-methyltransferase	U	Intracellular trafficking, secretion, and vesicular transport	GO:0008168|GO:0032259	MF|BP	methyltransferase activity|methylation	IPR007356|IPR016009|IPR016653|IPR028564|IPR038459	tRNA (guanine-N1-)-methyltransferase, eukaryotic|tRNA methyltransferase TRMD/TRM10-type domain|tRNA (guanine(9)-N(1))-methyltransferase TRM10/TRM10A|tRNA methyltransferase TRM10-type domain|tRNA methyltransferase TRM10-type domain superfamily
OG02144	ESC1_0117450	ESE1_0317180	0.17	1	1		L	Replication, recombination and repair				IPR006571	TLDc domain
OG02145	ESC1_0117470	ESE1_0317200	0.98	1	1		U	Intracellular trafficking, secretion, and vesicular transport				IPR014812	Vacuolar protein sorting-associated protein 51
OG02146	ESC1_0117480	ESE1_0317210	1.05	0.89	1	putative RecQ-mediated genome instability protein	S	Function unknown	GO:0000166|GO:0031422	MF|CC	nucleotide binding|RecQ helicase-Topo III complex	IPR013894|IPR033472|IPR039215	RecQ mediated genome instability protein, N-terminal|RecQ mediated genome instability protein, DUF1767|RecQ-mediated genome instability protein 1
OG02148	ESC1_0117500	ESE1_0317230	0.26	1	1		S	Function unknown
OG02149	ESC1_0117510	ESE1_0317240	1.11	0.62	1	Eukaryotic translation initiation factor 2A	J	Translation, ribosomal structure and biogenesis	GO:0003743|GO:0005515|GO:0005840|GO:0006446	MF|MF|CC|BP	translation initiation factor activity|protein binding|ribosome|regulation of translational initiation	IPR011387|IPR013979|IPR015943	Translation initiation factor 2A|Translation initiation factor, beta propellor-like domain|WD40/YVTN repeat-like-containing domain superfamily
OG02151	ESC1_0117550	ESE1_0317280	1.18	0.35	1	40S ribosomal protein S19	J	Translation, ribosomal structure and biogenesis	GO:0003735|GO:0005840|GO:0006412|GO:0042254	MF|CC|BP|BP	structural constituent of ribosome|ribosome|translation|ribosome biogenesis	IPR001266|IPR036390|IPR038111	Ribosomal protein S19e|Winged helix DNA-binding domain superfamily|Ribosomal protein S19e domain superfamily
OG02153	ESC1_0117580	ESE1_0317320	1.57	0.1	0.54	glycosylphosphatidylinositol transamidase	T	Signal transduction mechanisms	GO:0004252|GO:0006508|GO:0042765	MF|BP|CC	serine-type endopeptidase activity|proteolysis|GPI-anchor transamidase complex	IPR022764|IPR035952	Peptidase S54, rhomboid domain|Rhomboid-like superfamily
OG02156	ESC1_0117610	ESE1_0317350	1.88	0.02	0.16	2-dehydropantoate 2-reductase	H	Coenzyme transport and metabolism	GO:0008677|GO:0015940|GO:0055114	MF|BP|BP	2-dehydropantoate 2-reductase activity|pantothenate biosynthetic process|oxidation-reduction process	IPR003710|IPR008927|IPR013328|IPR013332|IPR013752|IPR036291	Ketopantoate reductase ApbA/PanE|6-phosphogluconate dehydrogenase-like, C-terminal domain superfamily|6-phosphogluconate dehydrogenase, domain 2|Ketopantoate reductase, N-terminal domain|Ketopantoate reductase, C-terminal domain|NAD(P)-binding domain superfamily
OG02157	ESC1_0117620	ESE1_0317360	0.78	1	1	chitinase	G	Carbohydrate transport and metabolism	GO:0004553|GO:0005975|GO:0008061	MF|BP|MF	hydrolase activity, hydrolyzing O-glycosyl compounds|carbohydrate metabolic process|chitin binding	IPR001223|IPR001579|IPR011583|IPR017853|IPR029070	Glycoside hydrolase family 18, catalytic domain|Glycoside hydrolase, chitinase active site|Chitinase II|Glycoside hydrolase superfamily|Chitinase insertion domain superfamily
OG02160	ESC1_0117670	ESE1_0317400	1.14	0.64	1	hypothetical protein PV08_07865	S	Function unknown	GO:0005634|GO:0005737|GO:0006355|GO:0007623	CC|CC|BP|BP	nucleus|cytoplasm|regulation of transcription, DNA-templated|circadian rhythm	IPR018554	Frequency clock protein
OG02161	ESC1_0117680	ESE1_0317420	1.14	0.65	1	UMF1 family MFS transporter	G	Carbohydrate transport and metabolism	GO:0005774|GO:0006865|GO:0006914|GO:0016021	CC|BP|BP|CC	vacuolar membrane|amino acid transport|autophagy|integral component of membrane	IPR020846|IPR024671|IPR036259	Major facilitator superfamily domain|Autophagy-related protein 22-like|MFS transporter superfamily
OG02167	ESC1_0117750	ESE1_0317490	2.59	0	0	hypothetical protein PV08_07873	S	Function unknown	GO:0016020	CC	membrane	IPR021838	Protein of unknown function DUF3431
OG02169	ESC1_0117770	ESE1_0317510	0.83	1	1	CRAL/TRIO domain-containing protein isoform 1	I	Lipid transport and metabolism	GO:0016021	CC	integral component of membrane	IPR001251|IPR011074|IPR036273|IPR036865	CRAL-TRIO lipid binding domain|CRAL/TRIO, N-terminal domain|CRAL/TRIO, N-terminal domain superfamily|CRAL-TRIO lipid binding domain superfamily
OG02173	ESC1_0117810	ESE1_0317550	0.41	1	1	protein kinase	A	RNA processing and modification	GO:0005515|GO:0005730|GO:0006364|GO:0016301|GO:0016310|GO:0016491|GO:0055114	MF|CC|BP|MF|BP|MF|BP	protein binding|nucleolus|rRNA processing|kinase activity|phosphorylation|oxidoreductase activity|oxidation-reduction process	IPR001680|IPR015943|IPR017986|IPR018983|IPR019775|IPR020472|IPR036322	WD40 repeat|WD40/YVTN repeat-like-containing domain superfamily|WD40-repeat-containing domain|U3 small nucleolar RNA-associated protein 15, C-terminal|WD40 repeat, conserved site|G-protein beta WD-40 repeat|WD40-repeat-containing domain superfamily
OG02175	ESC1_0117840	ESE1_0317580	1.11	0.66	1	hypothetical protein PV08_07880	J	Translation, ribosomal structure and biogenesis	GO:0003735|GO:0006412|GO:0015934|GO:0042254	MF|BP|CC|BP	structural constituent of ribosome|translation|large ribosomal subunit|ribosome biogenesis	IPR001063|IPR005727|IPR036394	Ribosomal protein L22/L17|Ribosomal protein L22, bacterial/chloroplast-type|Ribosomal protein L22/L17 superfamily
OG02176	ESC1_0117890	ESE1_0317630	0.61	1	1	putative alpha/beta superfamily hydrolase	S	Function unknown	GO:0016021|GO:0016787	CC|MF	integral component of membrane|hydrolase activity	IPR029058	Alpha/Beta hydrolase fold
OG02177	ESC1_0117900	ESE1_0317640	0.34	1	1	alcohol dehydrogenase	Q	Secondary metabolites biosynthesis, transport and catabolism	GO:0010181|GO:0016491|GO:0055114	MF|MF|BP	FMN binding|oxidoreductase activity|oxidation-reduction process	IPR011032|IPR013149|IPR013154|IPR020843|IPR036291	GroES-like superfamily|Alcohol dehydrogenase, C-terminal|Alcohol dehydrogenase, N-terminal|Polyketide synthase, enoylreductase domain|NAD(P)-binding domain superfamily
OG02178	ESC1_0117930	ESE1_0317670	2.4	0	0.01	putative dj-1 family protein	S	Function unknown	GO:0006541|GO:0016740	BP|MF	glutamine metabolic process|transferase activity	IPR002818|IPR029062	DJ-1/PfpI|Class I glutamine amidotransferase-like
OG02181	ESC1_0117970	ESE1_0317710	-0.89	1	NA	DUF89 domain protein	S	Function unknown	GO:0006479|GO:0008757|GO:0051998	BP|MF|MF	protein methylation|S-adenosylmethionine-dependent methyltransferase activity|protein carboxyl O-methyltransferase activity	IPR002791|IPR036075|IPR039763	Domain of unknown function DUF89|AF1104-like superfamily|Protein-glutamate O-methyltransferase
OG02182	ESC1_0117980	ESE1_0317720	0.77	1	1	MFS monosaccharide transporter, putative	G	Carbohydrate transport and metabolism	GO:0008643|GO:0016021|GO:0016846|GO:0022857|GO:0055085	BP|CC|MF|MF|BP	carbohydrate transport|integral component of membrane|carbon-sulfur lyase activity|transmembrane transporter activity|transmembrane transport	IPR003663|IPR005828|IPR005829|IPR020846|IPR036259	Sugar/inositol transporter|Major facilitator, sugar transporter-like|Sugar transporter, conserved site|Major facilitator superfamily domain|MFS transporter superfamily
OG02183	ESC1_0117990	ESE1_0317730	0.17	1	1	nucleoside hydrolase	F	Nucleotide transport and metabolism	GO:0016787	MF	hydrolase activity	IPR001910|IPR023186|IPR036452	Inosine/uridine-preferring nucleoside hydrolase domain|Inosine/uridine-preferring nucleoside hydrolase|Ribonucleoside hydrolase-like
OG02186	ESC1_0118060	ESE1_0317810	5.33	0	0.01	NADPH-dependent FMN reductase	S	Function unknown	GO:0016491|GO:0055114	MF|BP	oxidoreductase activity|oxidation-reduction process	IPR005025|IPR029039	NADPH-dependent FMN reductase-like|Flavoprotein-like superfamily
OG02187	ESC1_0118070	ESE1_0317820	-2	0.52	NA		I	Lipid transport and metabolism
OG02188	ESC1_0118080	ESE1_0317830	-3.07	0.67	NA		S	Function unknown				IPR011051|IPR014710	RmlC-like cupin domain superfamily|RmlC-like jelly roll fold
OG02189	ESC1_0118100	ESE1_0317850	-0.97	1	NA	FAD binding domain-containing protein	C	Energy production and conversion	GO:0016491|GO:0055114|GO:0071949	MF|BP|MF	oxidoreductase activity|oxidation-reduction process|FAD binding	IPR006094|IPR012951|IPR016166|IPR016167|IPR016169|IPR036318	FAD linked oxidase, N-terminal|Berberine/berberine-like|FAD-binding domain, PCMH-type|FAD-binding, type PCMH, subdomain 1|FAD-binding, type PCMH, subdomain 2|FAD-binding, type PCMH-like superfamily
OG02190	ESC1_0118110	ESE1_0317860	-1.04	0.99	NA							IPR009799|IPR011008	EthD domain|Dimeric alpha-beta barrel
OG02193	ESC1_0118140	ESE1_0317890	0.12	1	1	C2H2 type zinc finger domain protein	K	Transcription	GO:0000981|GO:0003677|GO:0005634|GO:0006357|GO:0008270	MF|MF|CC|BP|MF	DNA-binding transcription factor activity, RNA polymerase II-specific|DNA binding|nucleus|regulation of transcription by RNA polymerase II|zinc ion binding	IPR001138|IPR007219|IPR013087|IPR036236|IPR036864	Zn(2)-C6 fungal-type DNA-binding domain|Transcription factor domain, fungi|Zinc finger C2H2-type|Zinc finger C2H2 superfamily|Zn(2)-C6 fungal-type DNA-binding domain superfamily
OG02195	ESC1_0118170	ESE1_0317920	-1.6	0.7	NA
OG02197	ESC1_0200170	ESE1_0200060	0.19	1	1
OG02198	ESC1_0200190	ESE1_0200080	0.83	1	1	PLD-like domain-containing protein	S	Function unknown	GO:0004609|GO:0006544|GO:0006563|GO:0006566|GO:0008654|GO:0046486	MF|BP|BP|BP|BP|BP	phosphatidylserine decarboxylase activity|glycine metabolic process|L-serine metabolic process|threonine metabolic process|phospholipid biosynthetic process|glycerolipid metabolic process	IPR001736|IPR025202	Phospholipase D/Transphosphatidylase|Phospholipase D-like domain
OG02200	ESC1_0200210	ESE1_0200100	1.26	0.67	1	carboxyphosphonoenolpyruvate phosphonomutase-like protein	G	Carbohydrate transport and metabolism	GO:0003824	MF	catalytic activity	IPR015813|IPR039556|IPR040442	Pyruvate/Phosphoenolpyruvate kinase-like domain superfamily|ICL/PEPM domain|Pyruvate kinase-like domain superfamily
OG02203	ESC1_0200240	ESE1_0200130	0	1	NA		Q	Secondary metabolites biosynthesis, transport and catabolism				IPR002347|IPR036291	Short-chain dehydrogenase/reductase SDR|NAD(P)-binding domain superfamily
OG02204	ESC1_0200250	ESE1_0200140	NA	NA	NA	d-lactaldehyde dehydrogenase	V	Defense mechanisms	GO:0003824|GO:0050662	MF|MF	catalytic activity|coenzyme binding	IPR001509|IPR036291	NAD-dependent epimerase/dehydratase|NAD(P)-binding domain superfamily
OG02206	ESC1_0200280	ESE1_0200170	-0.57	1	NA		S	Function unknown				IPR008030|IPR036291	NmrA-like domain|NAD(P)-binding domain superfamily
OG02207	ESC1_0200290	ESE1_0200180	-0.97	1	NA	dimeric dihydrodiol dehydrogenase, putative	G|Q	Carbohydrate transport and metabolism|Secondary metabolites biosynthesis, transport and catabolism	GO:0016491|GO:0055114	MF|BP	oxidoreductase activity|oxidation-reduction process	IPR000683|IPR036291	Oxidoreductase, N-terminal|NAD(P)-binding domain superfamily
OG02208	ESC1_0200310	ESE1_0200210	1.32	0.84	NA	isopropanol dehydrogenase	Q	Secondary metabolites biosynthesis, transport and catabolism	GO:0055114	BP	oxidation-reduction process	IPR011032|IPR013149|IPR013154|IPR036291	GroES-like superfamily|Alcohol dehydrogenase, C-terminal|Alcohol dehydrogenase, N-terminal|NAD(P)-binding domain superfamily
OG02209	ESC1_0200320	ESE1_0200220	0.43	1	1	glutathione-dependent formaldehyde-activating	S	Function unknown	GO:0016846	MF	carbon-sulfur lyase activity	IPR006913|IPR011057	Glutathione-dependent formaldehyde-activating enzyme/centromere protein V|Mss4-like superfamily
OG02210	ESC1_0200330	ESE1_0200230	2.33	0.3	1	CoA-transferase family III	C	Energy production and conversion	GO:0016740|GO:0016787	MF|MF	transferase activity|hydrolase activity	IPR003673|IPR023606	CoA-transferase family III|CoA-transferase family III domain superfamily
OG02212	ESC1_0200350	ESE1_0200250	1.45	0.84	NA	FAD/NAD(P)-binding domain-containing protein	Q	Secondary metabolites biosynthesis, transport and catabolism	GO:0004499|GO:0050660|GO:0050661|GO:0055114	MF|MF|MF|BP	N,N-dimethylaniline monooxygenase activity|flavin adenine dinucleotide binding|NADP binding|oxidation-reduction process	IPR020946|IPR036188	Flavin monooxygenase-like|FAD/NAD(P)-binding domain superfamily
OG02214	ESC1_0200390	ESE1_0200290	0.16	1	1
OG02215	ESC1_0200400	ESE1_0200300	3.52	0.02	0.15	Glyoxalase/Bleomycin resistance protein/Dihydroxybiphenyl dioxygenase	G	Carbohydrate transport and metabolism	GO:0004462|GO:0005975|GO:0006090|GO:0046872	MF|BP|BP|MF	lactoylglutathione lyase activity|carbohydrate metabolic process|pyruvate metabolic process|metal ion binding	IPR004360|IPR018146|IPR029068|IPR037523	Glyoxalase/fosfomycin resistance/dioxygenase domain|Glyoxalase I, conserved site|Glyoxalase/Bleomycin resistance protein/Dihydroxybiphenyl dioxygenase|Vicinal oxygen chelate (VOC) domain
OG02216	ESC1_0200410	ESE1_0200310	-2.99	0.67	NA	glutathione S-transferase	O	Posttranslational modification, protein turnover, chaperones	GO:0003824|GO:0005515	MF|MF	catalytic activity|protein binding	IPR004045|IPR004046|IPR010987|IPR036249|IPR036282|IPR040079	Glutathione S-transferase, N-terminal|Glutathione S-transferase, C-terminal|Glutathione S-transferase, C-terminal-like|Thioredoxin-like superfamily|Glutathione S-transferase, C-terminal domain superfamily|Glutathione Transferase family
OG02218	ESC1_0200440	ESE1_0200350	-1.76	0.8	NA	MFS general substrate transporter	G	Carbohydrate transport and metabolism	GO:0016021|GO:0055085	CC|BP	integral component of membrane|transmembrane transport	IPR011701|IPR020846|IPR036259	Major facilitator superfamily|Major facilitator superfamily domain|MFS transporter superfamily
OG02220	ESC1_0200470	ESE1_0200380	-3.02	0.49	NA	Fungal specific transcription factor domain-containing protein	K	Transcription	GO:0000981|GO:0003677|GO:0005634|GO:0006357|GO:0008270	MF|MF|CC|BP|MF	DNA-binding transcription factor activity, RNA polymerase II-specific|DNA binding|nucleus|regulation of transcription by RNA polymerase II|zinc ion binding	IPR001138|IPR007219|IPR036864	Zn(2)-C6 fungal-type DNA-binding domain|Transcription factor domain, fungi|Zn(2)-C6 fungal-type DNA-binding domain superfamily
OG02221	ESC1_0200490	ESE1_0200400	-4.8	0.22	NA	high-affinity methionine permease	E	Amino acid transport and metabolism	GO:0015179|GO:0016021|GO:1902475	MF|CC|BP	L-amino acid transmembrane transporter activity|integral component of membrane|L-alpha-amino acid transmembrane transport	IPR002293	Amino acid/polyamine transporter I
OG02222	ESC1_0200500	ESE1_0200410	0.21	1	1		S	Function unknown				IPR021833	Protein of unknown function DUF3425
OG02223	ESC1_0200510	ESE1_0200420	-1.99	0.84	NA	benzoate 4-monooxygenase cytochrome P450	Q	Secondary metabolites biosynthesis, transport and catabolism	GO:0005506|GO:0016021|GO:0016705|GO:0020037|GO:0055114	MF|CC|MF|MF|BP	iron ion binding|integral component of membrane|oxidoreductase activity, acting on paired donors, with incorporation or reduction of molecular oxygen|heme binding|oxidation-reduction process	IPR001128|IPR002401|IPR036396	Cytochrome P450|Cytochrome P450, E-class, group I|Cytochrome P450 superfamily
OG02225	ESC1_0200540	ESE1_0200450	0.28	1	1	allantoate permease	G	Carbohydrate transport and metabolism	GO:0016021|GO:0055085	CC|BP	integral component of membrane|transmembrane transport	IPR011701|IPR020846|IPR036259	Major facilitator superfamily|Major facilitator superfamily domain|MFS transporter superfamily
OG02226	ESC1_0200560	ESE1_0200470	-0.32	1	NA	dimethylaniline monooxygenase	Q	Secondary metabolites biosynthesis, transport and catabolism	GO:0004499|GO:0050660|GO:0050661|GO:0055114	MF|MF|MF|BP	N,N-dimethylaniline monooxygenase activity|flavin adenine dinucleotide binding|NADP binding|oxidation-reduction process	IPR000960|IPR020946|IPR036188	Flavin monooxygenase FMO|Flavin monooxygenase-like|FAD/NAD(P)-binding domain superfamily
OG02227	ESC1_0200570	ESE1_0200480	1.85	0.45	1	C6 zinc finger domain protein			GO:0016021	CC	integral component of membrane
OG02228	ESC1_0200580	ESE1_0200490	2.14	0.28	1	glycosyl transferase			GO:0016021	CC	integral component of membrane	IPR029044	Nucleotide-diphospho-sugar transferases
OG02229	ESC1_0200590	ESE1_0200500	3.26	0.19	0.85	glycoside hydrolase family 16 protein	G	Carbohydrate transport and metabolism	GO:0004553|GO:0005975	MF|BP	hydrolase activity, hydrolyzing O-glycosyl compounds|carbohydrate metabolic process	IPR000757|IPR013320	Glycoside hydrolase family 16|Concanavalin A-like lectin/glucanase domain superfamily
OG02234	ESC1_0200660	ESE1_0200580	0.46	1	NA	Putative DUF895 domain membrane protein	S	Function unknown	GO:0016021|GO:0055085	CC|BP	integral component of membrane|transmembrane transport	IPR011701|IPR020846|IPR036259	Major facilitator superfamily|Major facilitator superfamily domain|MFS transporter superfamily
OG02236	ESC1_0200700	ESE1_0200630	2.34	0	0	putative aspartic-type endopeptidase OPSB	O	Posttranslational modification, protein turnover, chaperones	GO:0004190|GO:0006508	MF|BP	aspartic-type endopeptidase activity|proteolysis	IPR001461|IPR021109|IPR033121|IPR033876	Aspartic peptidase A1 family|Aspartic peptidase domain superfamily|Peptidase family A1 domain|Secreted aspartic endopeptidase
OG02244	ESC1_0200780	ESE1_0200690	0.32	1	1	3-ketosphinganine reductase	Q	Secondary metabolites biosynthesis, transport and catabolism	GO:0016021	CC	integral component of membrane	IPR002347|IPR036291	Short-chain dehydrogenase/reductase SDR|NAD(P)-binding domain superfamily
OG02245	ESC1_0200790	ESE1_0200710	0.63	1	1	sphingolipid delta-4 desaturase	I	Lipid transport and metabolism	GO:0016021|GO:0030148|GO:0042284|GO:0055114	CC|BP|MF|BP	integral component of membrane|sphingolipid biosynthetic process|sphingolipid delta-4 desaturase activity|oxidation-reduction process	IPR005804|IPR011388|IPR013866	Fatty acid desaturase domain|Sphingolipid delta4-desaturase|Sphingolipid delta4-desaturase, N-terminal
OG02248	ESC1_0200820	ESE1_0200740	1.63	0.02	0.14	RNA-binding protein 8A	A	RNA processing and modification	GO:0003729|GO:0005634|GO:0005737|GO:0006396	MF|CC|CC|BP	mRNA binding|nucleus|cytoplasm|RNA processing	IPR000504|IPR008111|IPR012677|IPR033744|IPR035979	RNA recognition motif domain|RNA-binding motif protein 8|Nucleotide-binding alpha-beta plait domain superfamily|RBM8, RNA recognition motif|RNA-binding domain superfamily
OG02250	ESC1_0200850	ESE1_0200770	0.04	1	NA
OG02251	ESC1_0200860	ESE1_0200780	4.14	0	0
OG02252	ESC1_0200870	ESE1_0200790	0.64	1	1	Mitochondrial phosphate carrier protein	C	Energy production and conversion	GO:0003824|GO:0005975|GO:0016021|GO:0022857|GO:0055085	MF|BP|CC|MF|BP	catalytic activity|carbohydrate metabolic process|integral component of membrane|transmembrane transporter activity|transmembrane transport	IPR018108|IPR023395|IPR040062	Mitochondrial substrate/solute carrier|Mitochondrial carrier domain superfamily|Mitochondrial carrier domain protein
OG02253	ESC1_0200880	ESE1_0200800	0.82	1	1
OG02255	ESC1_0200900	ESE1_0200820	0.64	1	1	Transcriptional activator	K	Transcription	GO:0000981|GO:0003677|GO:0005634|GO:0006355|GO:0008270	MF|MF|CC|BP|MF	DNA-binding transcription factor activity, RNA polymerase II-specific|DNA binding|nucleus|regulation of transcription, DNA-templated|zinc ion binding	IPR001138|IPR007219|IPR036864	Zn(2)-C6 fungal-type DNA-binding domain|Transcription factor domain, fungi|Zn(2)-C6 fungal-type DNA-binding domain superfamily
OG02256	ESC1_0200910	ESE1_0200830	-1.52	0.77	NA
OG02257	ESC1_0200940	ESE1_0200850	0.37	1	1	tRNA(His) guanylyltransferase	S	Function unknown	GO:0000166|GO:0000287|GO:0006400|GO:0008193	MF|MF|BP|MF	nucleotide binding|magnesium ion binding|tRNA modification|tRNA guanylyltransferase activity	IPR007537|IPR024956|IPR025845	tRNAHis guanylyltransferase Thg1|tRNAHis guanylyltransferase catalytic domain|Thg1 C-terminal domain
OG02258	ESC1_0200950	ESE1_0200860	0.23	1	1	hypothetical protein PV08_09914	S	Function unknown	GO:0016020	CC	membrane
OG02260	ESC1_0200970	ESE1_0200880	1.24	0.33	1	transcription initiation factor TFIID subunit 9B	K	Transcription	GO:0003743|GO:0005840|GO:0006352|GO:0006446|GO:0046982	MF|CC|BP|BP|MF	translation initiation factor activity|ribosome|DNA-templated transcription, initiation|regulation of translational initiation|protein heterodimerization activity	IPR003162|IPR009072	Transcription initiation factor TAFII31|Histone-fold
OG02262	ESC1_0200990	ESE1_0200900	0.67	1	1	putative integral membrane protein	S	Function unknown	GO:0016020	CC	membrane	IPR019595|IPR037119	Domain of unknown function DUF2470|Haem oxygenase HugZ-like superfamily
OG02263	ESC1_0201000	ESE1_0200910	0.39	1	1	cell division control protein 24	T	Signal transduction mechanisms	GO:0005089|GO:0035023|GO:0043087|GO:0051301	MF|BP|BP|BP	Rho guanyl-nucleotide exchange factor activity|regulation of Rho protein signal transduction|regulation of GTPase activity|cell division	IPR000219|IPR000270|IPR001331|IPR001849|IPR010481|IPR011993|IPR033511|IPR035899|IPR036872	Dbl homology (DH) domain|PB1 domain|Guanine-nucleotide dissociation stimulator, CDC24, conserved site|Pleckstrin homology domain|Cdc24/Scd1, N-terminal|PH-like domain superfamily|Rho guanine nucleotide exchange factor Cdc24/Scd1, PH domain|Dbl homology (DH) domain superfamily|CH domain superfamily
OG02264	ESC1_0201020	ESE1_0200930	0.74	1	1	putative U3 small nucleolar RNA-associated protein Utp11	S	Function unknown	GO:0005730|GO:0006364|GO:0032040	CC|BP|CC	nucleolus|rRNA processing|small-subunit processome	IPR007144	Small-subunit processome, Utp11
OG02266	ESC1_0201040	ESE1_0200950	1.06	0.79	1	potassium uptake protein	P	Inorganic ion transport and metabolism	GO:0015079|GO:0016021|GO:0071805	MF|CC|BP	potassium ion transmembrane transporter activity|integral component of membrane|potassium ion transmembrane transport	IPR003855	Potassium transporter
OG02267	ESC1_0201050	ESE1_0200960	1.02	0.96	1	hypothetical protein PV08_09903			GO:0016021	CC	integral component of membrane
OG02268	ESC1_0201080	ESE1_0201000	0.31	1	1	short chain dehydrogenase/reductase	Q	Secondary metabolites biosynthesis, transport and catabolism	GO:0016491|GO:0055114	MF|BP	oxidoreductase activity|oxidation-reduction process	IPR002347|IPR020904|IPR036291	Short-chain dehydrogenase/reductase SDR|Short-chain dehydrogenase/reductase, conserved site|NAD(P)-binding domain superfamily
OG02269	ESC1_0201090	ESE1_0201010	0.38	1	1		S	Function unknown				IPR039604	Nuclear segregation protein Bfr1
OG02270	ESC1_0201100	ESE1_0201020	0.29	1	1	DNA-directed RNA polymerase I, II, and III subunit RPABC1	K	Transcription	GO:0003677|GO:0003899|GO:0005730|GO:0006144|GO:0006206|GO:0006351	MF|MF|CC|BP|BP|BP	DNA binding|DNA-directed 5'-3' RNA polymerase activity|nucleolus|purine nucleobase metabolic process|pyrimidine nucleobase metabolic process|transcription, DNA-templated	IPR000783|IPR005571|IPR014381|IPR020608|IPR020609|IPR035913|IPR036710|IPR039531	RNA polymerase, subunit H/Rpb5 C-terminal|RNA polymerase, Rpb5, N-terminal|DNA-directed RNA polymerase RPB5 subunit, eukaryote/virus|RNA polymerase, subunit H/Rpb5, conserved site|Archaeal RpoH /eukaryotic RPB5 RNA polymerase subunit|RPB5-like RNA polymerase subunit superfamily|RNA polymerase Rpb5, N-terminal domain superfamily|DNA-directed RNA polymerase subunit Rpb5-like
OG02272	ESC1_0201120	ESE1_0201040	1.05	0.91	1	C-terminal binding protein	E	Amino acid transport and metabolism	GO:0016616|GO:0051287|GO:0055114	MF|MF|BP	oxidoreductase activity, acting on the CH-OH group of donors, NAD or NADP as acceptor|NAD binding|oxidation-reduction process	IPR006139|IPR006140|IPR029753|IPR036291	D-isomer specific 2-hydroxyacid dehydrogenase, catalytic domain|D-isomer specific 2-hydroxyacid dehydrogenase, NAD-binding domain|D-isomer specific 2-hydroxyacid dehydrogenase, NAD-binding domain conserved site|NAD(P)-binding domain superfamily
OG02273	ESC1_0201130	ESE1_0201050	0.88	1	1	p-hydroxylaminobenzoate lyase			GO:0016829	MF	lyase activity	IPR032345	Protein of unknown function DUF4863
OG02275	ESC1_0201150	ESE1_0201070	0.27	1	1	methyltransferase (Ncl1)	J	Translation, ribosomal structure and biogenesis	GO:0003723|GO:0016428|GO:0030488	MF|MF|BP	RNA binding|tRNA (cytosine-5-)-methyltransferase activity|tRNA methylation	IPR001678|IPR018314|IPR023267|IPR023270|IPR029063|IPR036188	SAM-dependent methyltransferase RsmB/NOP2-type|Bacterial Fmu (Sun)/eukaryotic nucleolar NOL1/Nop2p, conserved site|RNA (C5-cytosine) methyltransferase|tRNA (C5-cytosine) methyltransferase, NCL1|S-adenosyl-L-methionine-dependent methyltransferase|FAD/NAD(P)-binding domain superfamily
OG02277	ESC1_0201170	ESE1_0201090	0.82	1	1	amine oxidase	Q	Secondary metabolites biosynthesis, transport and catabolism	GO:0016491|GO:0055114	MF|BP	oxidoreductase activity|oxidation-reduction process	IPR001613|IPR002937|IPR036188	Flavin amine oxidase|Amine oxidase|FAD/NAD(P)-binding domain superfamily
OG02283	ESC1_0201260	ESE1_0201200	0.8	1	1	N-acyl-phosphatidylethanolamine-hydrolyzing phospholipase D	S	Function unknown	GO:0008270|GO:0070290	MF|MF	zinc ion binding|N-acylphosphatidylethanolamine-specific phospholipase D activity	IPR001279|IPR024884|IPR036866	Metallo-beta-lactamase|N-acyl-phosphatidylethanolamine-hydrolysing phospholipase D|Ribonuclease Z/Hydroxyacylglutathione hydrolase-like
OG02285	ESC1_0201280	ESE1_0201210	2.11	0.83	1	amt family ammonium transporter	P	Inorganic ion transport and metabolism	GO:0003677|GO:0008270|GO:0008519|GO:0016021|GO:0072488	MF|MF|MF|CC|BP	DNA binding|zinc ion binding|ammonium transmembrane transporter activity|integral component of membrane|ammonium transmembrane transport	IPR001905|IPR002229|IPR018047|IPR024041|IPR029020	Ammonium transporter|Blood group Rhesus C/E/D polypeptide|Ammonium transporter, conserved site|Ammonium transporter AmtB-like domain|Ammonium/urea transporter
OG02286	ESC1_0201290	ESE1_0201220	3.74	0.17	0.78	cytoplasm protein	S	Function unknown	GO:0016787	MF	hydrolase activity	IPR002925|IPR029058	Dienelactone hydrolase|Alpha/Beta hydrolase fold
OG02287	ESC1_0201300	ESE1_0201240	0.42	1	1	hypothetical protein PV08_09876	S	Function unknown	GO:0016021	CC	integral component of membrane	IPR006593	Cytochrome b561/ferric reductase transmembrane
OG02288	ESC1_0201310	ESE1_0201250	0.38	1	1	NAD binding Rossmann fold oxidoreductase	S	Function unknown	GO:0016021|GO:0016491|GO:0055114	CC|MF|BP	integral component of membrane|oxidoreductase activity|oxidation-reduction process	IPR000683|IPR036291	Oxidoreductase, N-terminal|NAD(P)-binding domain superfamily
OG02289	ESC1_0201320	ESE1_0201260	1.59	0.17	0.81		S	Function unknown				IPR007400	PrpF protein
OG02295	ESC1_0201390	ESE1_0201320	0.2	1	1	Fungal specific transcription factor domain-containing protein	S	Function unknown	GO:0000981|GO:0005634|GO:0006357|GO:0008270	MF|CC|BP|MF	DNA-binding transcription factor activity, RNA polymerase II-specific|nucleus|regulation of transcription by RNA polymerase II|zinc ion binding	IPR001138|IPR021858|IPR036864	Zn(2)-C6 fungal-type DNA-binding domain|Fungal transcription factor|Zn(2)-C6 fungal-type DNA-binding domain superfamily
OG02297	ESC1_0201410	ESE1_0201350	0.69	1	1	alpha-glucuronidase A	G	Carbohydrate transport and metabolism	GO:0005576|GO:0045493|GO:0046559	CC|BP|MF	extracellular region|xylan catabolic process|alpha-glucuronidase activity	IPR005154|IPR011099|IPR011100|IPR011395|IPR017853|IPR029018|IPR037054	Alpha glucuronidase, N-terminal|Glycosyl hydrolase family 67, C-terminal|Glycosyl hydrolase family 67, catalytic domain|Alpha glucuronidase|Glycoside hydrolase superfamily|Beta-hexosaminidase-like, domain 2|Alpha-glucuronidase, C-terminal domain superfamily
OG02300	ESC1_0201460	ESE1_0201380	1.34	0.42	1		F	Nucleotide transport and metabolism				IPR032466	Metal-dependent hydrolase
OG02301	ESC1_0201470	ESE1_0201390	NA	NA	NA
OG02302	ESC1_0201480	ESE1_0201400	0.31	1	1
OG02305	ESC1_0201530	ESE1_0201450	0.32	1	1	phosphoacetylglucosamine mutase	G	Carbohydrate transport and metabolism	GO:0000287|GO:0004610|GO:0005975|GO:0006048	MF|MF|BP|BP	magnesium ion binding|phosphoacetylglucosamine mutase activity|carbohydrate metabolic process|UDP-N-acetylglucosamine biosynthetic process	IPR005843|IPR005844|IPR016055|IPR016066|IPR016657|IPR036900	Alpha-D-phosphohexomutase, C-terminal|Alpha-D-phosphohexomutase, alpha/beta/alpha domain I|Alpha-D-phosphohexomutase, alpha/beta/alpha I/II/III|Alpha-D-phosphohexomutase, conserved site|Phosphoacetylglucosamine mutase|Alpha-D-phosphohexomutase, C-terminal domain superfamily
OG02306	ESC1_0201550	ESE1_0201470	0.16	1	1	protein arginine N-methyltransferase 1	K|O|T	Transcription|Posttranslational modification, protein turnover, chaperones|Signal transduction mechanisms	GO:0006479|GO:0008168	BP|MF	protein methylation|methyltransferase activity	IPR025714|IPR025799|IPR029063	Methyltransferase domain|Protein arginine N-methyltransferase|S-adenosyl-L-methionine-dependent methyltransferase
OG02307	ESC1_0201560	ESE1_0201480	0.82	1	1	glycosyltransferase family 91 protein	S	Function unknown	GO:0000030|GO:0000136|GO:0097502	MF|CC|BP	mannosyltransferase activity|alpha-1,6-mannosyltransferase complex|mannosylation	IPR021988	Beta-mannosyltransferase
OG02308	ESC1_0201570	ESE1_0201500	2.8	0	0	Beta-phenylalanine transaminase	S	Function unknown	GO:0006506|GO:0008483|GO:0016021|GO:0030170|GO:0031227	BP|MF|CC|MF|CC	GPI anchor biosynthetic process|transaminase activity|integral component of membrane|pyridoxal phosphate binding|intrinsic component of endoplasmic reticulum membrane	IPR005814|IPR007217|IPR015421|IPR015422|IPR015424	Aminotransferase class-III|Per1-like|Pyridoxal phosphate-dependent transferase, major domain|Pyridoxal phosphate-dependent transferase domain 1|Pyridoxal phosphate-dependent transferase
OG02309	ESC1_0201580	ESE1_0201510	0.47	1	1	aminotransferase, classes I and II	E	Amino acid transport and metabolism	GO:0008483|GO:0009058|GO:0030170	MF|BP|MF	transaminase activity|biosynthetic process|pyridoxal phosphate binding	IPR004839|IPR015421|IPR015424	Aminotransferase, class I/classII|Pyridoxal phosphate-dependent transferase, major domain|Pyridoxal phosphate-dependent transferase
OG02312	ESC1_0201620	ESE1_0201560	1.24	0.75	1	hypothetical protein PV08_09846	S	Function unknown	GO:0005576	CC	extracellular region	IPR001283|IPR014044|IPR018244|IPR035940	Cysteine-rich secretory protein-related|CAP domain|Allergen V5/Tpx-1-related, conserved site|CAP superfamily
OG02314	ESC1_0201640	ESE1_0201580	0.35	1	1	hypothetical protein PV08_09844			GO:0005634	CC	nucleus
OG02321	ESC1_0201750	ESE1_0201690	1.34	0.2	0.88		S	Function unknown				IPR010422	Coiled-coil domain-containing protein 124/Oxs1
OG02324	ESC1_0201780	ESE1_0201720	1.05	0.85	1	RNA recognition motif aka RRM, RBD, or RNP domain-containing protein isoform 4	A	RNA processing and modification	GO:0003723	MF	RNA binding	IPR000504|IPR012677|IPR035979	RNA recognition motif domain|Nucleotide-binding alpha-beta plait domain superfamily|RNA-binding domain superfamily
OG02327	ESC1_0201840	ESE1_0201790	1.1	0.82	1	related to FMN-dependent 2-nitropropane dioxygenase	C	Energy production and conversion	GO:0006807|GO:0018580|GO:0051213|GO:0055114	BP|MF|MF|BP	nitrogen compound metabolic process|nitronate monooxygenase activity|dioxygenase activity|oxidation-reduction process	IPR004136|IPR013785	Nitronate monooxygenase|Aldolase-type TIM barrel
OG02328	ESC1_0201850	ESE1_0201800	1.71	0.24	1	APA family basic amino acid/polyamine antiporter	E	Amino acid transport and metabolism	GO:0016021|GO:0022857|GO:0055085	CC|MF|BP	integral component of membrane|transmembrane transporter activity|transmembrane transport	IPR002293	Amino acid/polyamine transporter I
OG02329	ESC1_0201860	ESE1_0201810	0.37	1	1	Fungal Zn2-Cys6 binuclear cluster domain-containing protein isoform 1	S	Function unknown	GO:0000981|GO:0005634|GO:0006357|GO:0008270	MF|CC|BP|MF	DNA-binding transcription factor activity, RNA polymerase II-specific|nucleus|regulation of transcription by RNA polymerase II|zinc ion binding	IPR001138|IPR036864	Zn(2)-C6 fungal-type DNA-binding domain|Zn(2)-C6 fungal-type DNA-binding domain superfamily
OG02330	ESC1_0201870	ESE1_0201820	0.08	1	1	Protoporphyrin uptake protein 1	S	Function unknown	GO:0016021	CC	integral component of membrane	IPR007568	RTA-like protein
OG02332	ESC1_0201890	ESE1_0201840	0.59	1	1	V-type proton ATPase subunit D	C	Energy production and conversion	GO:0000329|GO:0003743|GO:0005840|GO:0006119|GO:0006446|GO:0007034|GO:0015991|GO:0016614|GO:0033179|GO:0046961|GO:0050660|GO:0055114	CC|MF|CC|BP|BP|BP|BP|MF|CC|MF|MF|BP	fungal-type vacuole membrane|translation initiation factor activity|ribosome|oxidative phosphorylation|regulation of translational initiation|vacuolar transport|ATP hydrolysis coupled proton transport|oxidoreductase activity, acting on CH-OH group of donors|proton-transporting V-type ATPase, V0 domain|proton-transporting ATPase activity, rotational mechanism|flavin adenine dinucleotide binding|ox…	IPR002843|IPR016727|IPR035067|IPR036079	ATPase, V0 complex, c/d subunit|ATPase, V0 complex, subunit d|V-type ATPase subunit c|V-type ATP synthase subunit C-like
OG02335	ESC1_0201920	ESE1_0201870	1.54	0.03	0.2		S	Function unknown				IPR006461	PLAC8 motif-containing protein
OG02337	ESC1_0201950	ESE1_0201910	0.49	1	1	hypothetical protein PV08_09812	I	Lipid transport and metabolism	GO:0016021|GO:0016747	CC|MF	integral component of membrane|transferase activity, transferring acyl groups other than amino-acyl groups	IPR002656	Acyltransferase 3
OG02339	ESC1_0201970	ESE1_0201920	3.29	0	0	ubiquitin-conjugating enzyme E2 2	O	Posttranslational modification, protein turnover, chaperones	GO:0000209|GO:0000790|GO:0005524|GO:0005737|GO:0006281|GO:0006325|GO:0008171|GO:0016874|GO:0030435|GO:0032259|GO:0033503|GO:0043161|GO:0061631	BP|CC|MF|CC|BP|BP|MF|MF|BP|BP|CC|BP|MF	protein polyubiquitination|nuclear chromatin|ATP binding|cytoplasm|DNA repair|chromatin organization|O-methyltransferase activity|ligase activity|sporulation resulting in formation of a cellular spore|methylation|HULC complex|proteasome-mediated ubiquitin-dependent protein catabolic process|ubiquitin conjugating enzyme activity	IPR000608|IPR001077|IPR016135|IPR016461|IPR023313|IPR029063|IPR036388|IPR036390	Ubiquitin-conjugating enzyme E2|O-methyltransferase domain|Ubiquitin-conjugating enzyme/RWD-like|O-methyltransferase COMT-type|Ubiquitin-conjugating enzyme, active site|S-adenosyl-L-methionine-dependent methyltransferase|Winged helix-like DNA-binding domain superfamily|Winged helix DNA-binding domain superfamily
OG02340	ESC1_0201980	ESE1_0201940	1.43	0.2	0.88	acetyl-CoA C-acetyltransferase	I	Lipid transport and metabolism	GO:0016747	MF	transferase activity, transferring acyl groups other than amino-acyl groups	IPR002155|IPR016039|IPR020610|IPR020615|IPR020616|IPR020617	Thiolase|Thiolase-like|Thiolase, active site|Thiolase, acyl-enzyme intermediate active site|Thiolase, N-terminal|Thiolase, C-terminal
OG02341	ESC1_0201990	ESE1_0201950	0.3	1	1	hypothetical protein PV08_09808			GO:0016021	CC	integral component of membrane
OG02343	ESC1_0202010	ESE1_0201970	2.47	0	0	glutamyl-tRNA (Gln) amidotransferase	I|J|T	Lipid transport and metabolism|Translation, ribosomal structure and biogenesis|Signal transduction mechanisms	GO:0004040|GO:0006525|GO:0006558|GO:0006560|GO:0006568|GO:0018874|GO:0042207	MF|BP|BP|BP|BP|BP|BP	amidase activity|arginine metabolic process|L-phenylalanine metabolic process|proline metabolic process|tryptophan metabolic process|benzoate metabolic process|styrene catabolic process	IPR000120|IPR020556|IPR023631|IPR036928	Amidase|Amidase, conserved site|Amidase signature domain|Amidase signature (AS) superfamily
OG02344	ESC1_0202020	ESE1_0201980	0.61	1	1	alpha/beta hydrolase	I	Lipid transport and metabolism	GO:0016787	MF	hydrolase activity	IPR000073|IPR000639|IPR029058	Alpha/beta hydrolase fold-1|Epoxide hydrolase-like|Alpha/Beta hydrolase fold
OG02346	ESC1_0202040	ESE1_0202000	2.04	0.01	0.05	40S ribosomal protein S0	J	Translation, ribosomal structure and biogenesis	GO:0000028|GO:0003735|GO:0006412|GO:0022627	BP|MF|BP|CC	ribosomal small subunit assembly|structural constituent of ribosome|translation|cytosolic small ribosomal subunit	IPR001865|IPR005707|IPR018130|IPR023591|IPR027498|IPR032281	Ribosomal protein S2|Ribosomal protein S2, eukaryotic/archaeal|Ribosomal protein S2, conserved site|Ribosomal protein S2, flavodoxin-like domain superfamily|Ribosomal protein S2, eukaryotic|40S ribosomal protein SA, C-terminal domain
OG02347	ESC1_0202050	ESE1_0202010	1.27	0.65	1	hypothetical protein PV08_09802			GO:0016021	CC	integral component of membrane
OG02348	ESC1_0202060	ESE1_0202020	0.95	1	1	3-phosphoshikimate 1-carboxyvinyltransferase	H	Coenzyme transport and metabolism	GO:0000162|GO:0003855|GO:0003856|GO:0003866|GO:0004754|GO:0004764|GO:0004765|GO:0005524|GO:0005737|GO:0006571|GO:0009085|GO:0009094|GO:0009423|GO:0016310|GO:0046872|GO:0055114	BP|MF|MF|MF|MF|MF|MF|MF|CC|BP|BP|BP|BP|BP|MF|BP	tryptophan biosynthetic process|3-dehydroquinate dehydratase activity|3-dehydroquinate synthase activity|3-phosphoshikimate 1-carboxyvinyltransferase activity|saccharopine dehydrogenase (NAD+, L-lysine-forming) activity|shikimate 3-dehydrogenase (NADP+) activity|shikimate kinase activity|ATP binding|cytoplasm|tyrosine biosynthetic process|lysine biosynthetic process|L-phenylalanine biosynthetic p…	IPR000623|IPR001381|IPR001986|IPR006264|IPR008289|IPR010110|IPR013708|IPR013785|IPR013792|IPR016037|IPR023000|IPR023193|IPR027417|IPR030960|IPR031322|IPR036291|IPR036968	Shikimate kinase/Threonine synthase-like 1|3-dehydroquinate dehydratase type I|Enolpyruvate transferase domain|3-phosphoshikimate 1-carboxyvinyltransferase|Pentafunctional AroM protein|Shikimate dehydrogenase, AroM-type|Shikimate dehydrogenase substrate binding, N-terminal|Aldolase-type TIM barrel|RNA 3'-terminal phosphate cyclase/enolpyruvate transferase, alpha/beta|3-dehydroquinate synthase Aro…
OG02349	ESC1_0202070	ESE1_0202030	1.29	0.48	1	Gar1/Naf1 RNA binding domain-containing protein	S	Function unknown	GO:0000493|GO:0001522|GO:0003723|GO:0005732|GO:0042254	BP|BP|MF|CC|BP	box H/ACA snoRNP assembly|pseudouridine synthesis|RNA binding|small nucleolar ribonucleoprotein complex|ribosome biogenesis	IPR007504|IPR009000|IPR038664|IPR040309	H/ACA ribonucleoprotein complex, subunit Gar1/Naf1|Translation protein, beta-barrel domain superfamily|H/ACA RNP complex subunit Gar1/Naf1, Cbf5-binding domain|H/ACA ribonucleoprotein complex non-core subunit Naf1
OG02350	ESC1_0202100	ESE1_0202050	0.5	1	1	AGC/RSK/RSKP70 protein kinase	T	Signal transduction mechanisms	GO:0004711|GO:0005524|GO:0006468|GO:0009069|GO:0038202	MF|MF|BP|BP|BP	ribosomal protein S6 kinase activity|ATP binding|protein phosphorylation|serine family amino acid metabolic process|TORC1 signaling	IPR000719|IPR000961|IPR008271|IPR011009	Protein kinase domain|AGC-kinase, C-terminal|Serine/threonine-protein kinase, active site|Protein kinase-like domain superfamily
OG02352	ESC1_0202120	ESE1_0202080	3.99	0	0	hypothetical protein PV08_09794	G	Carbohydrate transport and metabolism	GO:0004553|GO:0005975|GO:0016021|GO:0055085	MF|BP|CC|BP	hydrolase activity, hydrolyzing O-glycosyl compounds|carbohydrate metabolic process|integral component of membrane|transmembrane transport	IPR000757|IPR011701|IPR013320|IPR020846|IPR036259	Glycoside hydrolase family 16|Major facilitator superfamily|Concanavalin A-like lectin/glucanase domain superfamily|Major facilitator superfamily domain|MFS transporter superfamily
OG02353	ESC1_0202130	ESE1_0202100	1	0.98	1		S	Function unknown
OG02354	ESC1_0202140	ESE1_0202110	1.39	0.05	0.32	non-histone chromosomal protein 6	K	Transcription	GO:0003677|GO:0005634	MF|CC	DNA binding|nucleus	IPR009071|IPR036910	High mobility group box domain|High mobility group box domain superfamily
OG02355	ESC1_0202150	ESE1_0202130	1.33	0.3	1	hypothetical protein PV08_09790	S	Function unknown	GO:0016021	CC	integral component of membrane	IPR021848	Protein of unknown function DUF3445
OG02357	ESC1_0202170	ESE1_0202140	1.25	0.35	1	homoserine dehydrogenase	E	Amino acid transport and metabolism	GO:0004412|GO:0006544|GO:0006563|GO:0009085|GO:0009086|GO:0009088|GO:0009097|GO:0016021|GO:0050661|GO:0055114	MF|BP|BP|BP|BP|BP|BP|CC|MF|BP	homoserine dehydrogenase activity|glycine metabolic process|L-serine metabolic process|lysine biosynthetic process|methionine biosynthetic process|threonine biosynthetic process|isoleucine biosynthetic process|integral component of membrane|NADP binding|oxidation-reduction process	IPR001342|IPR005106|IPR019811|IPR036291	Homoserine dehydrogenase, catalytic|Aspartate/homoserine dehydrogenase, NAD-binding|Homoserine dehydrogenase, conserved site|NAD(P)-binding domain superfamily
OG02359	ESC1_0202190	ESE1_0202160	0.57	1	1	hypothetical protein PV08_09785			GO:0016021	CC	integral component of membrane	IPR021858	Fungal transcription factor
OG02360	ESC1_0202200	ESE1_0202170	2.27	0	0
OG02361	ESC1_0202210	ESE1_0202180	0.38	1	1		S	Function unknown				IPR036291	NAD(P)-binding domain superfamily
OG02365	ESC1_0202320	ESE1_0202290	2.75	0	0	early growth response protein	S	Function unknown	GO:0003677|GO:0005634|GO:0006351|GO:0008270	MF|CC|BP|MF	DNA binding|nucleus|transcription, DNA-templated|zinc ion binding	IPR007219|IPR013087|IPR036236	Transcription factor domain, fungi|Zinc finger C2H2-type|Zinc finger C2H2 superfamily
OG02366	ESC1_0202330	ESE1_0202300	1.54	0.16	0.77
OG02367	ESC1_0202340	ESE1_0202310	1.08	0.98	NA
OG02370	ESC1_0202400	ESE1_0202450	0	1	NA
OG02375	ESC1_0202460	ESE1_0202510	0.29	1	1	peroxisomal AMP binding enzyme	I	Lipid transport and metabolism	GO:0003824	MF	catalytic activity	IPR000873|IPR020845|IPR025110	AMP-dependent synthetase/ligase|AMP-binding, conserved site|AMP-binding enzyme, C-terminal domain
OG02379	ESC1_0202500	ESE1_0202540	1.37	0.61	1	Serine threonine kinase (Kin4) protein			GO:0016021	CC	integral component of membrane
OG02381	ESC1_0202530	ESE1_0202570	2.7	0	0							IPR007727	Spo12
OG02384	ESC1_0202560	ESE1_0202610	0.62	1	1	hypothetical protein PV08_09746	U	Intracellular trafficking, secretion, and vesicular transport	GO:0016021|GO:0016787|GO:0046856	CC|MF|BP	integral component of membrane|hydrolase activity|phosphatidylinositol dephosphorylation	IPR000300|IPR036691	Inositol polyphosphate-related phosphatase|Endonuclease/exonuclease/phosphatase superfamily
OG02387	ESC1_0202590	ESE1_0202640	1.18	0.91	NA
OG02388	ESC1_0202600	ESE1_0202650	1.15	0.55	1	transcription factor STE12	S	Function unknown	GO:0003677|GO:0005634|GO:0006351|GO:0008270	MF|CC|BP|MF	DNA binding|nucleus|transcription, DNA-templated|zinc ion binding	IPR007219|IPR013087|IPR036236	Transcription factor domain, fungi|Zinc finger C2H2-type|Zinc finger C2H2 superfamily
OG02392	ESC1_0202640	ESE1_0202690	0.42	1	1	40S ribosomal protein S30	J	Translation, ribosomal structure and biogenesis	GO:0003735|GO:0005840|GO:0006412|GO:0042254	MF|CC|BP|BP	structural constituent of ribosome|ribosome|translation|ribosome biogenesis	IPR006846	Ribosomal protein S30
OG02393	ESC1_0202650	ESE1_0202700	-1.5	0.89	NA	GAL4-like transcription factor-like protein	S	Function unknown	GO:0005488	MF	binding
OG02395	ESC1_0202690	ESE1_0202730	0.8	1	1	hypothetical protein PV06_00149	S	Function unknown	GO:0016021	CC	integral component of membrane	IPR029069	HotDog domain superfamily
OG02396	ESC1_0202700	ESE1_0202740	0.52	1	1	putative MFS drug efflux pump	G	Carbohydrate transport and metabolism	GO:0016021|GO:0022857|GO:0055085	CC|MF|BP	integral component of membrane|transmembrane transporter activity|transmembrane transport	IPR001411|IPR010573|IPR020846|IPR036259	Tetracycline resistance protein/drug resistance transporter|Siderophore iron transporter 1/trichothecene efflux pump Tri12|Major facilitator superfamily domain|MFS transporter superfamily
OG02397	ESC1_0202710	ESE1_0202750	2.53	0	0	SET domain-containing protein	B	Chromatin structure and dynamics	GO:0005515	MF	protein binding	IPR001214	SET domain
OG02399	ESC1_0202730	ESE1_0202770	1.35	0.08	0.44	AMID-like mitochondrial oxidoreductase	O	Posttranslational modification, protein turnover, chaperones	GO:0016491|GO:0055114	MF|BP	oxidoreductase activity|oxidation-reduction process	IPR023753|IPR036188	FAD/NAD(P)-binding domain|FAD/NAD(P)-binding domain superfamily
OG02401	ESC1_0202750	ESE1_0202790	2.8	0	0	argininosuccinate lyase	E	Amino acid transport and metabolism	GO:0004056|GO:0006522|GO:0006531|GO:0006560|GO:0042450	MF|BP|BP|BP|BP	argininosuccinate lyase activity|alanine metabolic process|aspartate metabolic process|proline metabolic process|arginine biosynthetic process via ornithine	IPR000362|IPR008948|IPR009049|IPR020557|IPR022761|IPR024083|IPR029419	Fumarate lyase family|L-Aspartase-like|Argininosuccinate lyase|Fumarate lyase, conserved site|Fumarate lyase, N-terminal|Fumarase/histidase, N-terminal|Argininosuccinate lyase, C-terminal
OG02407	ESC1_0202810	ESE1_0202850	0.18	1	1		S	Function unknown				IPR001279|IPR036866|IPR039344	Metallo-beta-lactamase|Ribonuclease Z/Hydroxyacylglutathione hydrolase-like|Metallo-beta-lactamase domain-containing protein
OG02408	ESC1_0202820	ESE1_0202870	1.75	0.07	0.4	Cutinase transcription factor 1 alpha	K	Transcription	GO:0000981|GO:0003677|GO:0005634|GO:0006357|GO:0008270|GO:0016491|GO:0055114	MF|MF|CC|BP|MF|MF|BP	DNA-binding transcription factor activity, RNA polymerase II-specific|DNA binding|nucleus|regulation of transcription by RNA polymerase II|zinc ion binding|oxidoreductase activity|oxidation-reduction process	IPR003767|IPR007219|IPR036111	Malate/L-lactate dehydrogenase-like|Transcription factor domain, fungi|Malate/L-sulfolactate/L-lactate dehydrogenase-like superfamily
OG02411	ESC1_0202890	ESE1_0202940	0	1	NA
OG02412	ESC1_0202900	ESE1_0202950	0.8	1	1		S	Function unknown				IPR021833	Protein of unknown function DUF3425
OG02413	ESC1_0202910	ESE1_0202960	0.68	1	1		Q	Secondary metabolites biosynthesis, transport and catabolism				IPR002347|IPR036291	Short-chain dehydrogenase/reductase SDR|NAD(P)-binding domain superfamily
OG02415	ESC1_0202930	ESE1_0202990	1.32	0.42	1
OG02417	ESC1_0202950	ESE1_0203010	1.44	0.1	0.51	60S ribosomal protein L11	J	Translation, ribosomal structure and biogenesis	GO:0003735|GO:0005840|GO:0006412|GO:0042254	MF|CC|BP|BP	structural constituent of ribosome|ribosome|translation|ribosome biogenesis	IPR002132|IPR020929|IPR022803|IPR031309|IPR031310	Ribosomal protein L5|Ribosomal protein L5, conserved site|Ribosomal protein L5 domain superfamily|Ribosomal protein L5, C-terminal|Ribosomal protein L5, N-terminal
OG02418	ESC1_0202960	ESE1_0203020	1.75	0.02	0.12	small nuclear ribonucleoprotein B and B'	A	RNA processing and modification	GO:0005509|GO:0005544|GO:0005743|GO:0006850	MF|MF|CC|BP	calcium ion binding|calcium-dependent phospholipid binding|mitochondrial inner membrane|mitochondrial pyruvate transmembrane transport	IPR001163|IPR010920	LSM domain, eukaryotic/archaea-type|LSM domain superfamily
OG02420	ESC1_0203000	ESE1_0203060	2.89	0	0	hypothetical protein PV08_09703	S	Function unknown	GO:0003700|GO:0005667|GO:0006355	MF|CC|BP	DNA-binding transcription factor activity|transcription factor complex|regulation of transcription, DNA-templated	IPR004827	Basic-leucine zipper domain
OG02423	ESC1_0203050	ESE1_0203110	0.54	1	1	Spt5 nonapeptide repeat-containing protein	K	Transcription	GO:0005515|GO:0032044|GO:0032968|GO:0060195	MF|CC|BP|BP	protein binding|DSIF complex|positive regulation of transcription elongation from RNA polymerase II promoter|negative regulation of antisense RNA transcription	IPR005100|IPR005824|IPR008991|IPR014722|IPR017071|IPR022581|IPR024945|IPR036735|IPR039385|IPR039659	NGN domain|KOW|Translation protein SH3-like domain superfamily|Ribosomal protein L2, domain 2|Transcription elongation factor Spt5, eukaryote|Spt5 transcription elongation factor, N-terminal|Spt5 C-terminal domain|NusG, N-terminal domain superfamily|NGN domain, eukaryotic|Transcription elongation factor SPT5
OG02424	ESC1_0203060	ESE1_0203120	0.88	1	1		Q	Secondary metabolites biosynthesis, transport and catabolism				IPR002347|IPR036291	Short-chain dehydrogenase/reductase SDR|NAD(P)-binding domain superfamily
OG02427	ESC1_0203090	ESE1_0203150	1.43	0.49	1	hypothetical protein PV08_09695			GO:0016021	CC	integral component of membrane
OG02431	ESC1_0203130	ESE1_0203190	0.97	1	1	hypothetical protein PV08_09691	S	Function unknown	GO:0016021	CC	integral component of membrane
OG02441	ESC1_0203250	ESE1_0203320	-4.86	0.06	NA
OG02442	ESC1_0203260	ESE1_0203340	0.47	1	NA
OG02447	ESC1_0203320	ESE1_0203410	-0.97	1	NA
OG02448	ESC1_0203330	ESE1_0203420	1.88	0	0	cytochrome c peroxidase	O	Posttranslational modification, protein turnover, chaperones	GO:0004601|GO:0006979|GO:0016021|GO:0020037|GO:0046872|GO:0055114|GO:0098869	MF|BP|CC|MF|MF|BP|BP	peroxidase activity|response to oxidative stress|integral component of membrane|heme binding|metal ion binding|oxidation-reduction process|cellular oxidant detoxification	IPR002016|IPR002207|IPR010255|IPR019793|IPR019794	Haem peroxidase|Class I peroxidase|Haem peroxidase superfamily|Peroxidases heam-ligand binding site|Peroxidase, active site
OG02450	ESC1_0203370	ESE1_0203450	1.83	0.05	0.32	retrograde regulation protein 2	G	Carbohydrate transport and metabolism	GO:0016021|GO:0055085	CC|BP	integral component of membrane|transmembrane transport	IPR011701|IPR020846|IPR036259	Major facilitator superfamily|Major facilitator superfamily domain|MFS transporter superfamily
OG02451	ESC1_0203400	ESE1_0203470	0.46	1	1		S	Function unknown
OG02452	ESC1_0203410	ESE1_0203480	0.4	1	1	Fasciclin domain-containing protein	M|W	Cell wall/membrane/envelope biogenesis|Extracellular structures	GO:0016020	CC	membrane	IPR000782|IPR036378	FAS1 domain|FAS1 domain superfamily
OG02455	ESC1_0203450	ESE1_0203530	1.18	0.59	1	Sodium/calcium exchanger family protein	P	Inorganic ion transport and metabolism	GO:0016021|GO:0055085	CC|BP	integral component of membrane|transmembrane transport	IPR004837	Sodium/calcium exchanger membrane region
OG02456	ESC1_0203460	ESE1_0203540	0.37	1	1							IPR029069	HotDog domain superfamily
OG02457	ESC1_0203470	ESE1_0203550	1.01	0.98	1		S	Function unknown				IPR008427	Extracellular membrane protein, CFEM domain
OG02458	ESC1_0203480	ESE1_0203560	-3.77	0.41	NA	probable maltase	G	Carbohydrate transport and metabolism	GO:0003824|GO:0005975	MF|BP	catalytic activity|carbohydrate metabolic process	IPR017853	Glycoside hydrolase superfamily
OG02459	ESC1_0203490	ESE1_0203570	-3.25	0.67	NA
OG02460	ESC1_0203500	ESE1_0203580	NA	NA	NA
OG02465	ESC1_0203560	ESE1_0203640	0.54	1	1	acyltransferase family-domain-containing protein	I	Lipid transport and metabolism	GO:0016021|GO:0016747	CC|MF	integral component of membrane|transferase activity, transferring acyl groups other than amino-acyl groups	IPR002656	Acyltransferase 3
OG02466	ESC1_0203570	ESE1_0203650	NA	NA	NA
OG02467	ESC1_0203580	ESE1_0203660	1.44	0.03	0.2	AMP-binding enzyme domain-containing protein	I	Lipid transport and metabolism	GO:0000038|GO:0005324|GO:0005777|GO:0005783|GO:0005811|GO:0016021|GO:0031235|GO:0031957|GO:0044539	BP|MF|CC|CC|CC|CC|CC|MF|BP	very long-chain fatty acid metabolic process|long-chain fatty acid transporter activity|peroxisome|endoplasmic reticulum|lipid droplet|integral component of membrane|intrinsic component of the cytoplasmic side of the plasma membrane|very long-chain fatty acid-CoA ligase activity|long-chain fatty acid import	IPR000873|IPR020845|IPR025110	AMP-dependent synthetase/ligase|AMP-binding, conserved site|AMP-binding enzyme, C-terminal domain
OG02468	ESC1_0203590	ESE1_0203680	2.47	0.06	0.38
OG02469	ESC1_0203600	ESE1_0203690	1.92	0.01	0.07	hypothetical protein PV08_09648	S	Function unknown	GO:0016021	CC	integral component of membrane
OG02475	ESC1_0204100	ESE1_0203730	2.02	0.01	0.09
OG02476	ESC1_0204110	ESE1_0203740	1.17	0.78	1	putative tannase	S	Function unknown	GO:0004190|GO:0006508	MF|BP	aspartic-type endopeptidase activity|proteolysis	IPR001995|IPR011118|IPR029058	Peptidase A2A, retrovirus, catalytic|Tannase/feruloyl esterase|Alpha/Beta hydrolase fold
OG02478	ESC1_0204140	ESE1_0203780	2.65	0	0	hypothetical protein PV08_09640			GO:0016021	CC	integral component of membrane	IPR018815	Increased loss of mitochondrial DNA protein 1
OG02480	ESC1_0204160	ESE1_0203790	1.33	0.45	1		S	Function unknown				IPR010730	Heterokaryon incompatibility
OG02482	ESC1_0204210	ESE1_0203830	1.45	0.85	NA		Q	Secondary metabolites biosynthesis, transport and catabolism				IPR002347|IPR036291	Short-chain dehydrogenase/reductase SDR|NAD(P)-binding domain superfamily
OG02485	ESC1_0204240	ESE1_0203860	0.6	1	1
OG02486	ESC1_0204250	ESE1_0203880	0.25	1	1	WD domain-containing protein isoform 1	S	Function unknown	GO:0005515	MF	protein binding	IPR001680|IPR017986|IPR019775|IPR036322	WD40 repeat|WD40-repeat-containing domain|WD40 repeat, conserved site|WD40-repeat-containing domain superfamily
OG02488	ESC1_0204270	ESE1_0203890	1.63	0.05	0.31	hypothetical protein PV08_09628	S	Function unknown	GO:0016021	CC	integral component of membrane	IPR024461	Coiled-coil domain-containing protein 90-like
OG02489	ESC1_0204280	ESE1_0203900	2.11	0	0	ER membrane protein SH3	U	Intracellular trafficking, secretion, and vesicular transport	GO:0016021	CC	integral component of membrane	IPR013248	Secretory component protein Psh3/Shr3
OG02495	ESC1_0204350	ESE1_0203960	0.93	1	1	hypothetical protein PV08_09619	K	Transcription	GO:0000981|GO:0003677|GO:0005634|GO:0006357|GO:0008270|GO:0016021	MF|MF|CC|BP|MF|CC	DNA-binding transcription factor activity, RNA polymerase II-specific|DNA binding|nucleus|regulation of transcription by RNA polymerase II|zinc ion binding|integral component of membrane	IPR001138|IPR007219|IPR036864	Zn(2)-C6 fungal-type DNA-binding domain|Transcription factor domain, fungi|Zn(2)-C6 fungal-type DNA-binding domain superfamily
OG02498	ESC1_0204380	ESE1_0203990	0.27	1	1	transcriptional regulatory protein AMDR	K	Transcription	GO:0000981|GO:0003677|GO:0005634|GO:0006357|GO:0008270	MF|MF|CC|BP|MF	DNA-binding transcription factor activity, RNA polymerase II-specific|DNA binding|nucleus|regulation of transcription by RNA polymerase II|zinc ion binding	IPR001138|IPR007219|IPR036864	Zn(2)-C6 fungal-type DNA-binding domain|Transcription factor domain, fungi|Zn(2)-C6 fungal-type DNA-binding domain superfamily
OG02499	ESC1_0204390	ESE1_0204000	0.19	1	1	bifunctional purine biosynthesis protein ADE17	F	Nucleotide transport and metabolism	GO:0003937|GO:0004643|GO:0006144|GO:0006164|GO:0042720	MF|MF|BP|BP|CC	IMP cyclohydrolase activity|phosphoribosylaminoimidazolecarboxamide formyltransferase activity|purine nucleobase metabolic process|purine nucleotide biosynthetic process|mitochondrial inner membrane peptidase complex	IPR002695|IPR011607|IPR016193|IPR024050|IPR024051|IPR036914	Bifunctional purine biosynthesis protein PurH-like|Methylglyoxal synthase-like domain|Cytidine deaminase-like|AICAR transformylase, insert domain superfamily|AICAR transformylase, duplicated domain superfamily|Methylglyoxal synthase-like domain superfamily
OG02503	ESC1_0204430	ESE1_0204040	0.34	1	1	Presequence translocated-associated motor subunit pam17, mitochondrial	U	Intracellular trafficking, secretion, and vesicular transport	GO:0016021	CC	integral component of membrane	IPR013875	Mitochondrial import protein Pam17
OG02505	ESC1_0204450	ESE1_0204060	0.42	1	1	integral membrane protein, putative	W	Extracellular structures	GO:0016021	CC	integral component of membrane	IPR006838	FAR-17a/AIG1-like protein
OG02506	ESC1_0204470	ESE1_0204080	2.08	0	0	mevalonate kinase	I	Lipid transport and metabolism	GO:0004496|GO:0005524|GO:0005737|GO:0016021|GO:0016126|GO:0016310|GO:0019287	MF|MF|CC|CC|BP|BP|BP	mevalonate kinase activity|ATP binding|cytoplasm|integral component of membrane|sterol biosynthetic process|phosphorylation|isopentenyl diphosphate biosynthetic process, mevalonate pathway	IPR006203|IPR006204|IPR006205|IPR013750|IPR014721|IPR020568|IPR036554	GHMP kinase, ATP-binding, conserved site|GHMP kinase N-terminal domain|Mevalonate kinase|GHMP kinase, C-terminal domain|Ribosomal protein S5 domain 2-type fold, subgroup|Ribosomal protein S5 domain 2-type fold|GHMP kinase, C-terminal domain superfamily
OG02507	ESC1_0204480	ESE1_0204090	1.17	0.71	1	Protein prenyltransferase alpha subunit repeat-containing protein	O	Posttranslational modification, protein turnover, chaperones	GO:0008318|GO:0018342	MF|BP	protein prenyltransferase activity|protein prenylation	IPR002088	Protein prenyltransferase, alpha subunit
OG02510	ESC1_0204510	ESE1_0204120	0.94	1	1	small nuclear ribonucleoprotein B and B'	S	Function unknown	GO:0005743|GO:0006850	CC|BP	mitochondrial inner membrane|mitochondrial pyruvate transmembrane transport	IPR005336	Mitochondrial pyruvate carrier
OG02514	ESC1_0204560	ESE1_0204180	-0.45	1	NA	Major facilitator superfamily domain, general substrate transporter	G	Carbohydrate transport and metabolism	GO:0016020	CC	membrane	IPR020846|IPR036259	Major facilitator superfamily domain|MFS transporter superfamily
OG02515	ESC1_0204580	ESE1_0204190	0.43	1	1	cytidylate kinase	F	Nucleotide transport and metabolism	GO:0004127|GO:0005524|GO:0005634|GO:0005737|GO:0006207|GO:0006221|GO:0009041|GO:0016310|GO:0046940	MF|MF|CC|CC|BP|BP|MF|BP|BP	cytidylate kinase activity|ATP binding|nucleus|cytoplasm|'de novo' pyrimidine nucleobase biosynthetic process|pyrimidine nucleotide biosynthetic process|uridylate kinase activity|phosphorylation|nucleoside monophosphate phosphorylation	IPR000850|IPR006266|IPR027417|IPR033690	Adenylate kinase/UMP-CMP kinase|UMP-CMP kinase|P-loop containing nucleoside triphosphate hydrolase|Adenylate kinase, conserved site
OG02516	ESC1_0204590	ESE1_0204200	0.62	1	1	WD domain-containing protein	G	Carbohydrate transport and metabolism	GO:0005515	MF	protein binding	IPR001680|IPR015943|IPR036322	WD40 repeat|WD40/YVTN repeat-like-containing domain superfamily|WD40-repeat-containing domain superfamily
OG02517	ESC1_0204600	ESE1_0204210	0.3	1	1	chromatin modification-like protein VID21	B	Chromatin structure and dynamics	GO:0003677	MF	DNA binding	IPR001005|IPR009057|IPR014012|IPR017877	SANT/Myb domain|Homeobox-like domain superfamily|Helicase/SANT-associated domain|Myb-like domain
OG02518	ESC1_0204610	ESE1_0204220	2.16	0	0	PCI domain-containing protein	J	Translation, ribosomal structure and biogenesis	GO:0001732|GO:0003743|GO:0005840|GO:0006446|GO:0016282|GO:0033290|GO:0071541	BP|MF|CC|BP|CC|CC|CC	formation of cytoplasmic translation initiation complex|translation initiation factor activity|ribosome|regulation of translational initiation|eukaryotic 43S preinitiation complex|eukaryotic 48S preinitiation complex|eukaryotic translation initiation factor 3 complex, eIF3m	IPR000717|IPR001841|IPR013083|IPR015877|IPR017907|IPR027528|IPR040750	Proteasome component (PCI) domain|Zinc finger, RING-type|Zinc finger, RING/FYVE/PHD-type|Cdk-activating kinase assembly factor MAT1, centre|Zinc finger, RING-type, conserved site|Eukaryotic translation initiation factor 3 subunit M|eIF3 subunit M, C-terminal helix domain
OG02523	ESC1_0204660	ESE1_0204280	0.37	1	1	hypothetical protein PV08_09587			GO:0003677|GO:0016021	MF|CC	DNA binding|integral component of membrane
OG02527	ESC1_0204700	ESE1_0204320	1.05	0.89	1		S	Function unknown
OG02530	ESC1_0204730	ESE1_0204350	0.99	1	1	biotin synthase	H	Coenzyme transport and metabolism	GO:0004076|GO:0004222|GO:0009102|GO:0016021|GO:0046872|GO:0051537|GO:0051539|GO:0071586	MF|MF|BP|CC|MF|MF|MF|BP	biotin synthase activity|metalloendopeptidase activity|biotin biosynthetic process|integral component of membrane|metal ion binding|2 iron, 2 sulfur cluster binding|4 iron, 4 sulfur cluster binding|CAAX-box protein processing	IPR002684|IPR006638|IPR007197|IPR010722|IPR013785|IPR024177	Biotin synthase/Biotin biosynthesis bifunctional protein BioAB|Elp3/MiaB/NifB|Radical SAM|Biotin and thiamin synthesis-associated domain|Aldolase-type TIM barrel|Biotin synthase
OG02531	ESC1_0204740	ESE1_0204360	0.33	1	1							IPR000182|IPR016181	GNAT domain|Acyl-CoA N-acyltransferase
OG02532	ESC1_0204750	ESE1_0204370	0.65	1	1	hypothetical protein PV08_09577	G	Carbohydrate transport and metabolism	GO:0005215|GO:0016021|GO:0055085	MF|CC|BP	transporter activity|integral component of membrane|transmembrane transport	IPR011701|IPR020846|IPR022025|IPR036259	Major facilitator superfamily|Major facilitator superfamily domain|Putative amidoligase enzyme|MFS transporter superfamily
OG02546	ESC1_0204930	ESE1_0204540	1.29	0.5	1	hypothetical protein PV08_09556	S	Function unknown	GO:0016021	CC	integral component of membrane	IPR010640	Low temperature requirement A
OG02549	ESC1_0205010	ESE1_0204580	0.65	1	1	Bladder cancer-related BC10-like	S	Function unknown	GO:0016021	CC	integral component of membrane	IPR009598	Bladder cancer-related BC10
OG02550	ESC1_0205020	ESE1_0204590	2.39	0	0	hypothetical protein PV08_09547	S	Function unknown	GO:0016021	CC	integral component of membrane	IPR022057	Chitin synthase export chaperone
OG02551	ESC1_0205030	ESE1_0204600	0.72	1	1		S	Function unknown				IPR032675	Leucine-rich repeat domain superfamily
OG02552	ESC1_0205040	ESE1_0204610	2.75	0	0	ubiquinol-cytochrome c reductase core subunit 2	C	Energy production and conversion	GO:0003824|GO:0046872	MF|MF	catalytic activity|metal ion binding	IPR007863|IPR011249|IPR011765	Peptidase M16, C-terminal|Metalloenzyme, LuxS/M16 peptidase-like|Peptidase M16, N-terminal
OG02554	ESC1_0205060	ESE1_0204640	1.69	0	0.01	putative amino-acid N-acetyltransferase subunit Mak10	S	Function unknown	GO:0000275|GO:0015986|GO:0017196|GO:0031417|GO:0046933	CC|BP|BP|CC|MF	mitochondrial proton-transporting ATP synthase complex, catalytic core F(1)|ATP synthesis coupled proton transport|N-terminal peptidyl-methionine acetylation|NatC complex|proton-transporting ATP synthase activity, rotational mechanism	IPR006721|IPR007244|IPR036742	ATP synthase, F1 complex, epsilon subunit, mitochondrial|-alpha-acetyltransferase 35, NatC auxiliary subunit|ATP synthase, F1 complex, epsilon subunit superfamily, mitochondrial
OG02557	ESC1_0205090	ESE1_0204670	0.64	1	1	phosphate system cyclin PHO80	S	Function unknown	GO:0000079|GO:0019901	BP|MF	regulation of cyclin-dependent protein serine/threonine kinase activity|protein kinase binding	IPR013922|IPR036915	Cyclin PHO80-like|Cyclin-like superfamily
OG02558	ESC1_0205100	ESE1_0204680	0.72	1	1	Ras-like protein Rab-11B	U	Intracellular trafficking, secretion, and vesicular transport	GO:0003924|GO:0005525	MF|MF	GTPase activity|GTP binding	IPR001806|IPR005225|IPR027417	Small GTPase|Small GTP-binding protein domain|P-loop containing nucleoside triphosphate hydrolase
OG02561	ESC1_0205160	ESE1_0204740	-4.47	0.08	NA	Transcriptional activator protein acu-15	K	Transcription	GO:0000981|GO:0005634|GO:0006357|GO:0008270	MF|CC|BP|MF	DNA-binding transcription factor activity, RNA polymerase II-specific|nucleus|regulation of transcription by RNA polymerase II|zinc ion binding	IPR001138|IPR036864	Zn(2)-C6 fungal-type DNA-binding domain|Zn(2)-C6 fungal-type DNA-binding domain superfamily
OG02563	ESC1_0205190	ESE1_0204770	-2.47	0.5	NA	Metallo-dependent hydrolase	F	Nucleotide transport and metabolism	GO:0006807|GO:0016810	BP|MF	nitrogen compound metabolic process|hydrolase activity, acting on carbon-nitrogen (but not peptide) bonds	IPR006680|IPR011059|IPR032466	Amidohydrolase-related|Metal-dependent hydrolase, composite domain superfamily|Metal-dependent hydrolase
OG02564	ESC1_0205200	ESE1_0204790	-5.84	0.01	NA							IPR011009|IPR025213	Protein kinase-like domain superfamily|Kinetochore Sim4 complex subunit Fta2
OG02566	ESC1_0205220	ESE1_0204810	4.31	0	0	glycosyl transferase, putative			GO:0016021	CC	integral component of membrane	IPR007577|IPR029044	Glycosyltransferase, DXD sugar-binding motif|Nucleotide-diphospho-sugar transferases
OG02568	ESC1_0205270	ESE1_0204870	0.13	1	1	histone-binding protein RBBP4	S	Function unknown	GO:0005730|GO:0042254|GO:0051082	CC|BP|MF	nucleolus|ribosome biogenesis|unfolded protein binding	IPR001680|IPR015943|IPR017986|IPR019775|IPR022052|IPR036322	WD40 repeat|WD40/YVTN repeat-like-containing domain superfamily|WD40-repeat-containing domain|WD40 repeat, conserved site|Histone-binding protein RBBP4, N-terminal|WD40-repeat-containing domain superfamily
OG02569	ESC1_0205290	ESE1_0204890	-4.18	0.23	NA	3-oxoacyl-[acyl-carrier-protein] reductase	I	Lipid transport and metabolism	GO:0004312|GO:0005835|GO:0006633|GO:0016616|GO:0055114	MF|CC|BP|MF|BP	fatty acid synthase activity|fatty acid synthase complex|fatty acid biosynthetic process|oxidoreductase activity, acting on the CH-OH group of donors, NAD or NADP as acceptor|oxidation-reduction process	IPR002347|IPR020904|IPR036291	Short-chain dehydrogenase/reductase SDR|Short-chain dehydrogenase/reductase, conserved site|NAD(P)-binding domain superfamily
OG02571	ESC1_0205350	ESE1_0204950	3.49	0.01	0.12	major royal jelly protein	G	Carbohydrate transport and metabolism	GO:0016021|GO:0055085	CC|BP	integral component of membrane|transmembrane transport	IPR011042|IPR017996	Six-bladed beta-propeller, TolB-like|Major royal jelly protein/protein yellow
OG02572	ESC1_0205370	ESE1_0204970	0.64	1	1		Q	Secondary metabolites biosynthesis, transport and catabolism				IPR002347|IPR036291	Short-chain dehydrogenase/reductase SDR|NAD(P)-binding domain superfamily
OG02574	ESC1_0205390	ESE1_0204990	2.1	0	0.01	ERCC4 domain-containing protein	S	Function unknown	GO:0003677|GO:0004518|GO:0005634|GO:0006281|GO:0048476|GO:0090305	MF|MF|CC|BP|CC|BP	DNA binding|nuclease activity|nucleus|DNA repair|Holliday junction resolvase complex|nucleic acid phosphodiester bond hydrolysis	IPR006166|IPR033310	ERCC4 domain|Mms4/EME1/EME2
OG02576	ESC1_0205410	ESE1_0205010	1.18	0.46	1	1,3-beta-glucanosyltransferase gel2	S	Function unknown	GO:0005886|GO:0016740|GO:0031225	CC|MF|CC	plasma membrane|transferase activity|anchored component of membrane	IPR004886|IPR017853	Glucanosyltransferase|Glycoside hydrolase superfamily
OG02577	ESC1_0205420	ESE1_0205020	0.4	1	1	hypothetical protein PV08_09502	S	Function unknown	GO:0016021	CC	integral component of membrane
OG02580	ESC1_0205460	ESE1_0205070	1.38	0.24	1	DNA repair protein RAD50	J	Translation, ribosomal structure and biogenesis	GO:0016021|GO:0055085	CC|BP	integral component of membrane|transmembrane transport	IPR001411|IPR011701|IPR020846|IPR036259	Tetracycline resistance protein/drug resistance transporter|Major facilitator superfamily|Major facilitator superfamily domain|MFS transporter superfamily
OG02581	ESC1_0205470	ESE1_0205080	2.84	0.73	NA
OG02584	ESC1_0205500	ESE1_0205120	0	1	NA
OG02585	ESC1_0205510	ESE1_0205130	4.49	0	0.01	Beta-ketoacyl synthase	I	Lipid transport and metabolism	GO:0005506|GO:0016705|GO:0016740|GO:0020037|GO:0031177|GO:0055114	MF|MF|MF|MF|MF|BP	iron ion binding|oxidoreductase activity, acting on paired donors, with incorporation or reduction of molecular oxygen|transferase activity|heme binding|phosphopantetheine binding|oxidation-reduction process	IPR001227|IPR006162|IPR009081|IPR011032|IPR013149|IPR013154|IPR013968|IPR014030|IPR014031|IPR014043|IPR016035|IPR016036|IPR016039|IPR018201|IPR020801|IPR020806|IPR020807|IPR020841|IPR020843|IPR029063|IPR032821|IPR036291|IPR036736	Acyl transferase domain superfamily|Phosphopantetheine attachment site|Phosphopantetheine binding ACP domain|GroES-like superfamily|Alcohol dehydrogenase, C-terminal|Alcohol dehydrogenase, N-terminal|Polyketide synthase, ketoreductase domain|Beta-ketoacyl synthase, N-terminal|Beta-ketoacyl synthase, C-terminal|Acyl transferase|Acyl transferase/acyl hydrolase/lysophospholipase|Malonyl-CoA ACP tran…
OG02586	ESC1_0205540	ESE1_0205140	1.48	0.36	1	UDP-glucosyl transferase family protein	C|G	Energy production and conversion|Carbohydrate transport and metabolism	GO:0016021|GO:0016758	CC|MF	integral component of membrane|transferase activity, transferring hexosyl groups	IPR002213|IPR035595	UDP-glucuronosyl/UDP-glucosyltransferase|UDP-glycosyltransferase family, conserved site
OG02588	ESC1_0205560	ESE1_0205160	4.46	0	0	polyketide synthase	I	Lipid transport and metabolism	GO:0009058|GO:0016740|GO:0016788|GO:0031177	BP|MF|MF|MF	biosynthetic process|transferase activity|hydrolase activity, acting on ester bonds|phosphopantetheine binding	IPR001031|IPR001227|IPR006162|IPR009081|IPR014030|IPR014031|IPR014043|IPR016035|IPR016036|IPR016039|IPR018201|IPR020801|IPR020806|IPR020807|IPR020841|IPR029058|IPR030918|IPR032088|IPR036736	Thioesterase|Acyl transferase domain superfamily|Phosphopantetheine attachment site|Phosphopantetheine binding ACP domain|Beta-ketoacyl synthase, N-terminal|Beta-ketoacyl synthase, C-terminal|Acyl transferase|Acyl transferase/acyl hydrolase/lysophospholipase|Malonyl-CoA ACP transacylase, ACP-binding|Thiolase-like|Beta-ketoacyl synthase, active site|Polyketide synthase, acyl transferase domain|Pol…
OG02591	ESC1_0205600	ESE1_0205220	1.07	0.81	1	C6 finger domain protein	S	Function unknown	GO:0000981|GO:0003677|GO:0005634|GO:0006355|GO:0008270	MF|MF|CC|BP|MF	DNA-binding transcription factor activity, RNA polymerase II-specific|DNA binding|nucleus|regulation of transcription, DNA-templated|zinc ion binding	IPR001138|IPR007219|IPR036864	Zn(2)-C6 fungal-type DNA-binding domain|Transcription factor domain, fungi|Zn(2)-C6 fungal-type DNA-binding domain superfamily
OG02592	ESC1_0205610	ESE1_0205210	1.57	0.09	0.48		S	Function unknown
OG02593	ESC1_0205620	ESE1_0205240	1.88	0.85	NA	NAD(P)-binding protein	V	Defense mechanisms	GO:0003824|GO:0050662	MF|MF	catalytic activity|coenzyme binding	IPR001509|IPR036291	NAD-dependent epimerase/dehydratase|NAD(P)-binding domain superfamily
OG02595	ESC1_0205640	ESE1_0205260	0.29	1	1	putative peptidase a1 protein			GO:0016021	CC	integral component of membrane	IPR021109|IPR033121	Aspartic peptidase domain superfamily|Peptidase family A1 domain
OG02598	ESC1_0205670	ESE1_0205290	1.87	0	0.03	ceramide glucosyltransferase	I	Lipid transport and metabolism	GO:0016021|GO:0016757	CC|MF	integral component of membrane|transferase activity, transferring glycosyl groups	IPR025993|IPR029044	Ceramide glucosyltransferase|Nucleotide-diphospho-sugar transferases
OG02600	ESC1_0205690	ESE1_0205320	0.88	1	1	dolichol-phosphate mannosyltransferase	M	Cell wall/membrane/envelope biogenesis	GO:0000136|GO:0004582|GO:0005783|GO:0006486|GO:0097502	CC|MF|CC|BP|BP	alpha-1,6-mannosyltransferase complex|dolichyl-phosphate beta-D-mannosyltransferase activity|endoplasmic reticulum|protein glycosylation|mannosylation	IPR001173|IPR029044|IPR039528	Glycosyltransferase 2-like|Nucleotide-diphospho-sugar transferases|DPM1-like
OG02602	ESC1_0205710	ESE1_0205340	1.12	0.75	1	putative hemolysin-III channel protein Izh2	T	Signal transduction mechanisms	GO:0016021	CC	integral component of membrane	IPR004254	AdipoR/Haemolysin-III-related
OG02603	ESC1_0205720	ESE1_0205350	1.7	0.01	0.12		S	Function unknown
OG02604	ESC1_0205730	ESE1_0205360	2.03	0.02	0.16
OG02605	ESC1_0205740	ESE1_0205370	1.96	0.75	NA	DNA repair protein RAD50	G	Carbohydrate transport and metabolism	GO:0016021|GO:0055085	CC|BP	integral component of membrane|transmembrane transport	IPR001411	Tetracycline resistance protein/drug resistance transporter
OG02608	ESC1_0205770	ESE1_0205410	1.85	0.06	0.36	NUDIX domain-containing protein	L	Replication, recombination and repair	GO:0016021|GO:0016787	CC|MF	integral component of membrane|hydrolase activity
OG02609	ESC1_0205790	ESE1_0205430	1.35	0.33	1	Fungal Zn2-Cys6 binuclear cluster domain-containing protein isoform 1	K	Transcription	GO:0000981|GO:0003677|GO:0005634|GO:0006357|GO:0008270	MF|MF|CC|BP|MF	DNA-binding transcription factor activity, RNA polymerase II-specific|DNA binding|nucleus|regulation of transcription by RNA polymerase II|zinc ion binding	IPR001138|IPR007219|IPR036864	Zn(2)-C6 fungal-type DNA-binding domain|Transcription factor domain, fungi|Zn(2)-C6 fungal-type DNA-binding domain superfamily
OG02611	ESC1_0205830	ESE1_0205470	0.15	1	1	hypothetical protein PV08_09461	S	Function unknown	GO:0005743|GO:0009060|GO:0016021|GO:0033617	CC|BP|CC|BP	mitochondrial inner membrane|aerobic respiration|integral component of membrane|mitochondrial respiratory chain complex IV assembly	IPR022533	Cox20
OG02613	ESC1_0205870	ESE1_0205500	0.87	1	1	T-complex protein 1, zeta subunit	O	Posttranslational modification, protein turnover, chaperones	GO:0005524|GO:0005737|GO:0006457|GO:0051082	MF|CC|BP|MF	ATP binding|cytoplasm|protein folding|unfolded protein binding	IPR002194|IPR002423|IPR012722|IPR017998|IPR027409|IPR027410|IPR027413	Chaperonin TCP-1, conserved site|Chaperonin Cpn60/TCP-1 family|T-complex protein 1, zeta subunit|Chaperone tailless complex polypeptide 1 (TCP-1)|GroEL-like apical domain superfamily|TCP-1-like chaperonin intermediate domain superfamily|GroEL-like equatorial domain superfamily
OG02614	ESC1_0205880	ESE1_0205510	1.4	0.19	0.85	CAMK/CAMK1 protein kinase	T	Signal transduction mechanisms	GO:0004674|GO:0005524|GO:0006468|GO:0009069	MF|MF|BP|BP	protein serine/threonine kinase activity|ATP binding|protein phosphorylation|serine family amino acid metabolic process	IPR000719|IPR008271|IPR011009|IPR017441	Protein kinase domain|Serine/threonine-protein kinase, active site|Protein kinase-like domain superfamily|Protein kinase, ATP binding site
OG02615	ESC1_0205900	ESE1_0205550	3.77	0	0
OG02616	ESC1_0205910	ESE1_0205560	1.2	0.37	1		S	Function unknown				IPR029063	S-adenosyl-L-methionine-dependent methyltransferase
OG02618	ESC1_0205940	ESE1_0205600	0.34	1	1	citrate synthase	G	Carbohydrate transport and metabolism	GO:0016021|GO:0055085	CC|BP	integral component of membrane|transmembrane transport	IPR011701|IPR020846|IPR036259	Major facilitator superfamily|Major facilitator superfamily domain|MFS transporter superfamily
OG02620	ESC1_0205960	ESE1_0205620	0.19	1	1	translation initiation factor 4G	J	Translation, ribosomal structure and biogenesis	GO:0003743|GO:0005515|GO:0005840|GO:0006446	MF|MF|CC|BP	translation initiation factor activity|protein binding|ribosome|regulation of translational initiation	IPR003890|IPR016021|IPR016024|IPR022745|IPR036211	MIF4G-like, type 3|MIF4G-like domain superfamily|Armadillo-type fold|Eukaryotic translation initiation factor 4G1, eIF4E-binding domain|eIF4G, eIF4e-binding domain superfamily
OG02621	ESC1_0205970	ESE1_0205630	1.47	0.28	1		O	Posttranslational modification, protein turnover, chaperones				IPR001623|IPR018253|IPR036869	DnaJ domain|DnaJ domain, conserved site|Chaperone J-domain superfamily
OG02622	ESC1_0205980	ESE1_0205640	1.47	0.61	1							IPR032710	NTF2-like domain superfamily
OG02624	ESC1_0206000	ESE1_0205660	1.95	0	0.01	Cytidine and deoxycytidylate deaminase zinc-binding domain-containing protein	F	Nucleotide transport and metabolism	GO:0003824	MF	catalytic activity	IPR002125|IPR016193	Cytidine and deoxycytidylate deaminase domain|Cytidine deaminase-like
OG02625	ESC1_0206010	ESE1_0205670	1.39	0.28	1	WD domain-containing protein	S	Function unknown	GO:0005515	MF	protein binding	IPR001680|IPR015943|IPR017986|IPR036322	WD40 repeat|WD40/YVTN repeat-like-containing domain superfamily|WD40-repeat-containing domain|WD40-repeat-containing domain superfamily
OG02626	ESC1_0206020	ESE1_0205680	0.77	1	1	hypothetical protein PV08_09443	S	Function unknown	GO:0003700|GO:0005667|GO:0006355	MF|CC|BP	DNA-binding transcription factor activity|transcription factor complex|regulation of transcription, DNA-templated	IPR004827	Basic-leucine zipper domain
OG02627	ESC1_0206030	ESE1_0205690	0.38	1	1
OG02632	ESC1_0206120	ESE1_0205800	1.21	0.58	1	hypothetical protein PV08_09434			GO:0016021	CC	integral component of membrane
OG02634	ESC1_0206150	ESE1_0205840	1.3	0.32	1		S	Function unknown				IPR011008|IPR013097	Dimeric alpha-beta barrel|Stress responsive alpha-beta barrel
OG02639	ESC1_0206210	ESE1_0205900	2.91	0	0	histidine acid phosphatase-like protein	S	Function unknown	GO:0016021|GO:0016311|GO:0016791	CC|BP|MF	integral component of membrane|dephosphorylation|phosphatase activity	IPR000560|IPR016274|IPR029033	Histidine phosphatase superfamily, clade-2|Histidine acid phosphatase, eukaryotic|Histidine phosphatase superfamily
OG02640	ESC1_0206220	ESE1_0205910	1.69	0.09	0.49	hypothetical protein PV08_09424			GO:0016021	CC	integral component of membrane
OG02641	ESC1_0206230	ESE1_0205920	2.91	0	0	acyl-CoA desaturase	I	Lipid transport and metabolism	GO:0004768|GO:0006636|GO:0016021|GO:0020037|GO:0046872|GO:0055114	MF|BP|CC|MF|MF|BP	stearoyl-CoA 9-desaturase activity|unsaturated fatty acid biosynthetic process|integral component of membrane|heme binding|metal ion binding|oxidation-reduction process	IPR001199|IPR001522|IPR005804|IPR009160|IPR015876|IPR018506|IPR036400	Cytochrome b5-like heme/steroid binding domain|Fatty acid desaturase type 1, conserved site|Fatty acid desaturase domain|Acyl-CoA desaturase, haem/steroid binding domain-containing|Acyl-CoA desaturase|Cytochrome b5, heme-binding site|Cytochrome b5-like heme/steroid binding domain superfamily
OG02642	ESC1_0206240	ESE1_0205930	2.89	0	0	STIP1 and U-box containing protein 1	O	Posttranslational modification, protein turnover, chaperones	GO:0000062|GO:0004842|GO:0005515|GO:0016567	MF|MF|MF|BP	fatty-acyl-CoA binding|ubiquitin-protein transferase activity|protein binding|protein ubiquitination	IPR000582|IPR003613|IPR011990|IPR013026|IPR013083|IPR014352|IPR019734|IPR035984	Acyl-CoA-binding protein, ACBP|U box domain|Tetratricopeptide-like helical domain superfamily|Tetratricopeptide repeat-containing domain|Zinc finger, RING/FYVE/PHD-type|FERM/acyl-CoA-binding protein superfamily|Tetratricopeptide repeat|Acyl-CoA binding protein superfamily
OG02643	ESC1_0206250	ESE1_0205960	0.89	1	1		S	Function unknown				IPR008551	Transport and Golgi organisation protein 2
OG02648	ESC1_0206320	ESE1_0206000	0.44	1	1	putative set domain-containing protein	S	Function unknown	GO:0005515	MF	protein binding	IPR001214	SET domain
OG02649	ESC1_0206340	ESE1_0206020	0.44	1	1	arylalkylamine N-acetyltransferase	K	Transcription	GO:0016740	MF	transferase activity	IPR000182|IPR016181	GNAT domain|Acyl-CoA N-acyltransferase
OG02651	ESC1_0206360	ESE1_0206040	0.29	1	1	NOT2 family protein	D|K	Cell cycle control, cell division, chromosome partitioning|Transcription	GO:0005634|GO:0006355|GO:0030015	CC|BP|CC	nucleus|regulation of transcription, DNA-templated|CCR4-NOT core complex	IPR007282|IPR038635|IPR040168	NOT2/NOT3/NOT5, C-terminal|CCR4-NOT complex subunit 2/3/5, N-terminal domain superfamily|Not2/Not3/Not5
OG02653	ESC1_0206380	ESE1_0206060	0.53	1	1	cytidine and deoxycytidylate deaminase zinc-binding region	S	Function unknown	GO:0003824	MF	catalytic activity	IPR002125|IPR016193	Cytidine and deoxycytidylate deaminase domain|Cytidine deaminase-like
OG02654	ESC1_0206400	ESE1_0206080	1.67	0.01	0.09	enoyl-CoA hydratase	I	Lipid transport and metabolism	GO:0003824	MF	catalytic activity	IPR001753|IPR014748|IPR018376|IPR029045	Enoyl-CoA hydratase/isomerase|Enoyl-CoA hydratase, C-terminal|Enoyl-CoA hydratase/isomerase, conserved site|ClpP/crotonase-like domain superfamily
OG02659	ESC1_0206480	ESE1_0206150	0.81	1	1	MFS transporter, MCP family, solute carrier family 16 (monocarboxylic acid transporters), member 10	G	Carbohydrate transport and metabolism	GO:0016021|GO:0055085	CC|BP	integral component of membrane|transmembrane transport	IPR011701|IPR020846|IPR036259	Major facilitator superfamily|Major facilitator superfamily domain|MFS transporter superfamily
OG02661	ESC1_0206530	ESE1_0206200	0.64	1	1	CAMK protein kinase	T	Signal transduction mechanisms	GO:0004672|GO:0005524|GO:0006468	MF|MF|BP	protein kinase activity|ATP binding|protein phosphorylation	IPR000719|IPR008271|IPR011009	Protein kinase domain|Serine/threonine-protein kinase, active site|Protein kinase-like domain superfamily
OG02662	ESC1_0206540	ESE1_0206210	1.94	0	0.01							IPR037525|IPR038491	Velvet domain|Velvet domain superfamily
OG02663	ESC1_0206560	ESE1_0206230	0.51	1	1	RNA interference and protein silencing protein	J	Translation, ribosomal structure and biogenesis	GO:0003676|GO:0005515|GO:0031047	MF|MF|BP	nucleic acid binding|protein binding|gene silencing by RNA	IPR003100|IPR003165|IPR012337|IPR014811|IPR032472|IPR032474|IPR036085	PAZ domain|Piwi domain|Ribonuclease H-like superfamily|Argonaute, linker 1 domain|Argonaute linker 2 domain|Protein argonaute, N-terminal|PAZ domain superfamily
OG02665	ESC1_0206590	ESE1_0206250	1.23	0.55	1
OG02670	ESC1_0206640	ESE1_0206300	1.12	0.71	1	hypothetical protein PV08_09384			GO:0016021	CC	integral component of membrane
OG02672	ESC1_0206670	ESE1_0206330	1.51	0.04	0.28	putative fad dependent oxidoreductase protein	E	Amino acid transport and metabolism	GO:0016491|GO:0055114	MF|BP	oxidoreductase activity|oxidation-reduction process	IPR006076|IPR036188	FAD dependent oxidoreductase|FAD/NAD(P)-binding domain superfamily
OG02674	ESC1_0206690	ESE1_0206350	0.53	1	1		C	Energy production and conversion				IPR019401	Zinc finger, CHCC-type
OG02676	ESC1_0206710	ESE1_0206370	0.85	1	1		J	Translation, ribosomal structure and biogenesis				IPR006175|IPR035959	YjgF/YER057c/UK114 family|RutC-like superfamily
OG02678	ESC1_0206730	ESE1_0206390	0.15	1	1	hypothetical protein PV08_09375	S	Function unknown	GO:0016021	CC	integral component of membrane	IPR010699	Protein of unknown function DUF1275
OG02680	ESC1_0206750	ESE1_0206410	0.57	1	1
OG02681	ESC1_0206760	ESE1_0206420	1.88	0	0.02	histone H2A.Z	B	Chromatin structure and dynamics	GO:0000786|GO:0003677|GO:0005634|GO:0046982	CC|MF|CC|MF	nucleosome|DNA binding|nucleus|protein heterodimerization activity	IPR002119|IPR007125|IPR009072|IPR032454	Histone H2A|Histone H2A/H2B/H3|Histone-fold|Histone H2A, C-terminal domain
OG02682	ESC1_0206770	ESE1_0206430	0.24	1	1	RNA-binding protein PIN4	A	RNA processing and modification	GO:0003723	MF	RNA binding	IPR000504|IPR001374|IPR012677|IPR034069|IPR034186|IPR035979|IPR036867	RNA recognition motif domain|R3H domain|Nucleotide-binding alpha-beta plait domain superfamily|R3H domain, Cip2-type|Pin4-like, RNA recognition motif|RNA-binding domain superfamily|R3H domain superfamily
OG02685	ESC1_0206800	ESE1_0206470	0.37	1	1	MFS transporter, FHS family, glucose/mannose:H+ symporter	G	Carbohydrate transport and metabolism	GO:0016021|GO:0055085	CC|BP	integral component of membrane|transmembrane transport	IPR011701|IPR020846|IPR036259	Major facilitator superfamily|Major facilitator superfamily domain|MFS transporter superfamily
OG02686	ESC1_0206810	ESE1_0206480	5.12	0.09	NA	secretory lipase, putative	O	Posttranslational modification, protein turnover, chaperones	GO:0004806|GO:0016020|GO:0016042|GO:0046486	MF|CC|BP|BP	triglyceride lipase activity|membrane|lipid catabolic process|glycerolipid metabolic process	IPR000073|IPR005152|IPR029058	Alpha/beta hydrolase fold-1|Lipase, secreted|Alpha/Beta hydrolase fold
OG02687	ESC1_0206820	ESE1_0206500	0.79	1	1							IPR002575|IPR011009	Aminoglycoside phosphotransferase|Protein kinase-like domain superfamily
OG02688	ESC1_0206830	ESE1_0206510	-1.93	0.86	NA
OG02690	ESC1_0206850	ESE1_0206530	1.22	0.52	1	alcohol dehydrogenase	C	Energy production and conversion	GO:0016491|GO:0055114|GO:0071949	MF|BP|MF	oxidoreductase activity|oxidation-reduction process|FAD binding	IPR004113|IPR006094|IPR016164|IPR016166|IPR016167|IPR016169|IPR016171|IPR029058|IPR036318	FAD-linked oxidase, C-terminal|FAD linked oxidase, N-terminal|FAD-linked oxidase-like, C-terminal|FAD-binding domain, PCMH-type|FAD-binding, type PCMH, subdomain 1|FAD-binding, type PCMH, subdomain 2|Vanillyl-alcohol oxidase, C-terminal subdomain 2|Alpha/Beta hydrolase fold|FAD-binding, type PCMH-like superfamily
OG02692	ESC1_0206870	ESE1_0206560	2.23	0.04	0.28
OG02696	ESC1_0206930	ESE1_0206620	1.82	0.01	0.09	hypothetical protein PV08_09353	K	Transcription	GO:0005634|GO:0006367|GO:0046982	CC|BP|MF	nucleus|transcription initiation from RNA polymerase II promoter|protein heterodimerization activity	IPR006809|IPR009072	TAFII28-like protein|Histone-fold
OG02697	ESC1_0206940	ESE1_0206630	0.77	1	1	ureidoglycolate hydrolase	S	Function unknown	GO:0000256|GO:0004848|GO:0006144|GO:0050385	BP|MF|BP|MF	allantoin catabolic process|ureidoglycolate hydrolase activity|purine nucleobase metabolic process|ureidoglycolate lyase activity	IPR007247|IPR011051|IPR024060	Ureidoglycolate lyase|RmlC-like cupin domain superfamily|Ureidoglycolate lyase domain superfamily
OG02698	ESC1_0206950	ESE1_0206640	2.1	0	0.03	peroxisomal membrane protein pex16	U	Intracellular trafficking, secretion, and vesicular transport	GO:0005778|GO:0007031	CC|BP	peroxisomal membrane|peroxisome organization	IPR013919	Peroxisome membrane protein, Pex16
OG02702	ESC1_0207000	ESE1_0206680	1.92	0.01	0.11	integral membrane protein	S	Function unknown	GO:0003676|GO:0008270|GO:0016021|GO:0055114	MF|MF|CC|BP	nucleic acid binding|zinc ion binding|integral component of membrane|oxidation-reduction process	IPR006593	Cytochrome b561/ferric reductase transmembrane
OG02703	ESC1_0207010	ESE1_0206690	0.73	1	1		S	Function unknown
OG02704	ESC1_0207020	ESE1_0206700	0.54	1	1	hypothetical protein PV08_09345	K	Transcription	GO:0005515	MF	protein binding	IPR036322	WD40-repeat-containing domain superfamily
OG02706	ESC1_0207040	ESE1_0206720	0.22	1	1	Brix domain-containing protein	J	Translation, ribosomal structure and biogenesis	GO:0000027|GO:0000464|GO:0000465|GO:0005730|GO:0008097|GO:0030687|GO:0042134	BP|BP|BP|CC|MF|CC|MF	ribosomal large subunit assembly|endonucleolytic cleavage in ITS1 upstream of 5.8S rRNA from tricistronic rRNA transcript (SSU-rRNA, 5.8S rRNA, LSU-rRNA)|exonucleolytic trimming to generate mature 5'-end of 5.8S rRNA from tricistronic rRNA transcript (SSU-rRNA, 5.8S rRNA, LSU-rRNA)|nucleolus|5S rRNA binding|preribosome, large subunit precursor|rRNA primary transcript binding	IPR007109|IPR026532	Brix domain|Ribosome biogenesis protein BRX1
OG02708	ESC1_0207060	ESE1_0206740	1.11	0.69	1	hypothetical protein DV736_g5510, partial	U	Intracellular trafficking, secretion, and vesicular transport	GO:0000329|GO:0004190|GO:0006508|GO:0006886|GO:0006904|GO:0007032|GO:0016740|GO:0030674|GO:0030897|GO:0033263	CC|MF|BP|BP|BP|BP|MF|MF|CC|CC	fungal-type vacuole membrane|aspartic-type endopeptidase activity|proteolysis|intracellular protein transport|vesicle docking involved in exocytosis|endosome organization|transferase activity|protein binding, bridging|HOPS complex|CORVET complex	IPR000547|IPR001461|IPR001841|IPR011990|IPR013026|IPR013083|IPR016024|IPR016528|IPR019734|IPR021109|IPR024763|IPR033121|IPR034164|IPR036322	Clathrin, heavy chain/VPS, 7-fold repeat|Aspartic peptidase A1 family|Zinc finger, RING-type|Tetratricopeptide-like helical domain superfamily|Tetratricopeptide repeat-containing domain|Zinc finger, RING/FYVE/PHD-type|Armadillo-type fold|Vacuolar protein sorting-associated protein 11|Tetratricopeptide repeat|Aspartic peptidase domain superfamily|Vacuolar protein sorting protein 11, C-terminal|Pep…
OG02709	ESC1_0207080	ESE1_0206760	0.98	1	1
OG02710	ESC1_0207090	ESE1_0206770	1.11	0.75	1	pyruvate formate lyase activating enzyme	S	Function unknown	GO:0016021|GO:0016829	CC|MF	integral component of membrane|lyase activity	IPR002794	Protein of unknown function DUF92, TMEM19
OG02714	ESC1_0207130	ESE1_0206810	1.34	0.77	1		S	Function unknown				IPR008775	Phytanoyl-CoA dioxygenase
OG02716	ESC1_0207170	ESE1_0206850	-1.51	0.72	NA	hypothetical protein PV08_09330			GO:0005524	MF	ATP binding
OG02717	ESC1_0207180	ESE1_0206870	0	1	NA							IPR027377	Zinc-binding domain
OG02722	ESC1_0207250	ESE1_0206940	2.28	0	0.01	putative P450 monooxygenase	I	Lipid transport and metabolism	GO:0004497|GO:0005506|GO:0006672|GO:0016021|GO:0016705|GO:0016811|GO:0020037|GO:0055114	MF|MF|BP|CC|MF|MF|MF|BP	monooxygenase activity|iron ion binding|ceramide metabolic process|integral component of membrane|oxidoreductase activity, acting on paired donors, with incorporation or reduction of molecular oxygen|hydrolase activity, acting on carbon-nitrogen (but not peptide) bonds, in linear amides|heme binding|oxidation-reduction process	IPR008901	Ceramidase
OG02723	ESC1_0207260	ESE1_0206950	2.03	0.01	0.07	cytochrome P450	Q	Secondary metabolites biosynthesis, transport and catabolism	GO:0004497|GO:0005506|GO:0006672|GO:0016021|GO:0016705|GO:0016811|GO:0020037|GO:0055114	MF|MF|BP|CC|MF|MF|MF|BP	monooxygenase activity|iron ion binding|ceramide metabolic process|integral component of membrane|oxidoreductase activity, acting on paired donors, with incorporation or reduction of molecular oxygen|hydrolase activity, acting on carbon-nitrogen (but not peptide) bonds, in linear amides|heme binding|oxidation-reduction process	IPR001128|IPR002403|IPR017972|IPR036396	Cytochrome P450|Cytochrome P450, E-class, group IV|Cytochrome P450, conserved site|Cytochrome P450 superfamily
OG02724	ESC1_0207280	ESE1_0206970	1.25	0.47	1	NmrA-like family protein	S	Function unknown	GO:0016020	CC	membrane	IPR008030|IPR036291	NmrA-like domain|NAD(P)-binding domain superfamily
OG02728	ESC1_0207340	ESE1_0207020	1.93	0.01	0.07	hypothetical protein PV08_09313			GO:0016021	CC	integral component of membrane	IPR029069	HotDog domain superfamily
OG02729	ESC1_0207350	ESE1_0207030	2.19	0	0	Hypoxia induced protein conserved domain-containing protein	S	Function unknown	GO:0016021	CC	integral component of membrane	IPR007667|IPR040153	Hypoxia induced protein, domain|Respiratory supercomplex factor 2, mitochondrial
OG02730	ESC1_0207370	ESE1_0207040	0.73	1	1
OG02732	ESC1_0207390	ESE1_0207070	2.32	0.16	0.74	iron reductase domain protein			GO:0016021|GO:0055114	CC|BP	integral component of membrane|oxidation-reduction process	IPR005018|IPR006593|IPR015920|IPR038697	DOMON domain|Cytochrome b561/ferric reductase transmembrane|Cellobiose dehydrogenase, cytochrome domain|CHD, cytochrome domain superfamily
OG02735	ESC1_0207430	ESE1_0207110	3.68	0	0	hypothetical protein PV06_08820	G	Carbohydrate transport and metabolism	GO:0004553|GO:0005975|GO:0016020	MF|BP|CC	hydrolase activity, hydrolyzing O-glycosyl compounds|carbohydrate metabolic process|membrane	IPR001579|IPR017853	Glycoside hydrolase, chitinase active site|Glycoside hydrolase superfamily
OG02736	ESC1_0207440	ESE1_0207120	0.18	1	1	Choline transport protein	E	Amino acid transport and metabolism	GO:0016021|GO:0022857|GO:0055085	CC|MF|BP	integral component of membrane|transmembrane transporter activity|transmembrane transport	IPR002293	Amino acid/polyamine transporter I
OG02737	ESC1_0207450	ESE1_0207140	0.52	1	1	syntaxin-t-SNAREs protein	U	Intracellular trafficking, secretion, and vesicular transport	GO:0016021|GO:0048193	CC|BP	integral component of membrane|Golgi vesicle transport	IPR000727|IPR010989|IPR015260	Target SNARE coiled-coil homology domain|SNARE|Syntaxin 6, N-terminal
OG02740	ESC1_0207480	ESE1_0207160	2.04	0	0.03	ribosomal protein L19	J	Translation, ribosomal structure and biogenesis	GO:0003735|GO:0005840|GO:0006412|GO:0042254	MF|CC|BP|BP	structural constituent of ribosome|ribosome|translation|ribosome biogenesis	IPR001857|IPR008991|IPR038657	Ribosomal protein L19|Translation protein SH3-like domain superfamily|Ribosomal protein L19 superfamily
OG02743	ESC1_0207520	ESE1_0207200	0.1	1	1							IPR027921	Protein of unknown function DUF4598
OG02744	ESC1_0207530	ESE1_0207210	2.09	0	0.04	kinesin family member 1/13/14	Z	Cytoskeleton	GO:0003777|GO:0005524|GO:0005874|GO:0007018|GO:0008017|GO:0045298	MF|MF|CC|BP|MF|CC	microtubule motor activity|ATP binding|microtubule|microtubule-based movement|microtubule binding|tubulin complex	IPR001752|IPR019821|IPR027417|IPR027640|IPR036961	Kinesin motor domain|Kinesin motor domain, conserved site|P-loop containing nucleoside triphosphate hydrolase|Kinesin-like protein|Kinesin motor domain superfamily
OG02746	ESC1_0207550	ESE1_0207230	0.82	1	1		S	Function unknown				IPR001279|IPR036866	Metallo-beta-lactamase|Ribonuclease Z/Hydroxyacylglutathione hydrolase-like
OG02748	ESC1_0207580	ESE1_0207270	0.67	1	1							IPR026195|IPR029058	P-selectin glycoprotein ligand 1|Alpha/Beta hydrolase fold
OG02749	ESC1_0207590	ESE1_0207280	0.16	1	1	putative monooxygenase			GO:0004497	MF	monooxygenase activity
OG02752	ESC1_0207640	ESE1_0207330	0.43	1	1	translation initiation factor eIF-2B subunit delta	J	Translation, ribosomal structure and biogenesis	GO:0003743|GO:0005840|GO:0006446	MF|CC|BP	translation initiation factor activity|ribosome|regulation of translational initiation	IPR000649|IPR037171	Initiation factor 2B-related|NagB/RpiA transferase-like
OG02755	ESC1_0207670	ESE1_0207370	1.28	0.37	1		S	Function unknown				IPR024629	Mitochondrial homologous recombination protein 1
OG02761	ESC1_0207750	ESE1_0207430	0.67	1	1	small monomeric GTPase	U	Intracellular trafficking, secretion, and vesicular transport	GO:0005634|GO:0006355|GO:0046907	CC|BP|BP	nucleus|regulation of transcription, DNA-templated|intracellular transport	IPR000156|IPR011993	Ran binding domain|PH-like domain superfamily
OG02763	ESC1_0207770	ESE1_0207440	1.66	0.05	0.33	hypothetical protein PV08_09274	E|G	Amino acid transport and metabolism|Carbohydrate transport and metabolism	GO:0016021	CC	integral component of membrane	IPR025016	Protein of unknown function DUF3955
OG02765	ESC1_0207790	ESE1_0207470	0.71	1	1	hypothetical protein PV08_09272	O	Posttranslational modification, protein turnover, chaperones	GO:0016491|GO:0046872|GO:0055114	MF|MF|BP	oxidoreductase activity|metal ion binding|oxidation-reduction process
OG02766	ESC1_0207800	ESE1_0207480	0.8	1	1	DUF423-domain-containing protein	S	Function unknown	GO:0016021	CC	integral component of membrane	IPR006696	Protein of unknown function DUF423
OG02767	ESC1_0207810	ESE1_0207490	0.29	1	1	guanine nucleotide-binding protein subunit beta	S	Function unknown	GO:0005515|GO:0007165	MF|BP	protein binding|signal transduction	IPR001632|IPR001680|IPR015943|IPR016346|IPR017986|IPR019775|IPR020472|IPR036322	G-protein, beta subunit|WD40 repeat|WD40/YVTN repeat-like-containing domain superfamily|Guanine nucleotide-binding protein, beta subunit|WD40-repeat-containing domain|WD40 repeat, conserved site|G-protein beta WD-40 repeat|WD40-repeat-containing domain superfamily
OG02768	ESC1_0207820	ESE1_0207500	2.34	0	0	Ras-like protein Rab7	U	Intracellular trafficking, secretion, and vesicular transport	GO:0003924|GO:0005525	MF|MF	GTPase activity|GTP binding	IPR001806|IPR005225|IPR027417	Small GTPase|Small GTP-binding protein domain|P-loop containing nucleoside triphosphate hydrolase
OG02769	ESC1_0207830	ESE1_0207510	0.5	1	1		U	Intracellular trafficking, secretion, and vesicular transport				IPR013923	Autophagy-related protein 16
OG02773	ESC1_0207870	ESE1_0207550	1.6	0.13	0.64		A	RNA processing and modification				IPR008610	Eukaryotic rRNA processing
OG02786	ESC1_0208040	ESE1_0207680	1.98	0.01	0.07	putative 2-amino-3-carboxymuconate-6-semialdehyde decarboxylase	Q	Secondary metabolites biosynthesis, transport and catabolism	GO:0016787|GO:0016831	MF|MF	hydrolase activity|carboxy-lyase activity	IPR006680|IPR032465|IPR032466	Amidohydrolase-related|2-amino-3-carboxymuconate-6-semialdehyde decarboxylase|Metal-dependent hydrolase
OG02787	ESC1_0208070	ESE1_0207710	0.2	1	1	golgi apparatus membrane protein TVP18	U	Intracellular trafficking, secretion, and vesicular transport	GO:0000139|GO:0016021	CC|CC	Golgi membrane|integral component of membrane	IPR019365	TVP18/Calcium channel flower
OG02790	ESC1_0208100	ESE1_0207740	0.41	1	1	hydroxymethylglutaryl-CoA synthase	I	Lipid transport and metabolism	GO:0004421|GO:0006084|GO:0006550|GO:0006552|GO:0006574|GO:0008299|GO:0016126|GO:0046950	MF|BP|BP|BP|BP|BP|BP|BP	hydroxymethylglutaryl-CoA synthase activity|acetyl-CoA metabolic process|isoleucine catabolic process|leucine catabolic process|valine catabolic process|isoprenoid biosynthetic process|sterol biosynthetic process|cellular ketone body metabolic process	IPR000590|IPR010122|IPR013528|IPR013746|IPR016039	Hydroxymethylglutaryl-coenzyme A synthase, active site|Hydroxymethylglutaryl-CoA synthase, eukaryotic|Hydroxymethylglutaryl-coenzyme A synthase, N-terminal|Hydroxymethylglutaryl-coenzyme A synthase C-terminal domain|Thiolase-like
OG02792	ESC1_0208120	ESE1_0207760	0.71	1	1
OG02796	ESC1_0208160	ESE1_0207800	0.26	1	1	hypothetical protein PV08_09239	O	Posttranslational modification, protein turnover, chaperones	GO:0004185|GO:0006508	MF|BP	serine-type carboxypeptidase activity|proteolysis	IPR001563|IPR029058	Peptidase S10, serine carboxypeptidase|Alpha/Beta hydrolase fold
OG02798	ESC1_0208180	ESE1_0207820	0.55	1	1	thioredoxin	O	Posttranslational modification, protein turnover, chaperones	GO:0005623|GO:0006662|GO:0015035|GO:0045454|GO:0055114	CC|BP|MF|BP|BP	cell|glycerol ether metabolic process|protein disulfide oxidoreductase activity|cell redox homeostasis|oxidation-reduction process	IPR005746|IPR013766|IPR017937|IPR036249	Thioredoxin|Thioredoxin domain|Thioredoxin, conserved site|Thioredoxin-like superfamily
OG02801	ESC1_0208210	ESE1_0207850	2.28	0	0	GATA-binding protein, other eukaryote	K	Transcription	GO:0003700|GO:0005667|GO:0006355|GO:0008270|GO:0043565	MF|CC|BP|MF|MF	DNA-binding transcription factor activity|transcription factor complex|regulation of transcription, DNA-templated|zinc ion binding|sequence-specific DNA binding	IPR000679|IPR013088|IPR039355	Zinc finger, GATA-type|Zinc finger, NHR/GATA-type|Transcription factor GATA
OG02802	ESC1_0208220	ESE1_0207860	0.3	1	1	Golgi apparatus membrane protein tvp15	U	Intracellular trafficking, secretion, and vesicular transport	GO:0016021	CC	integral component of membrane	IPR013714	Golgi apparatus membrane protein TVP15
OG02804	ESC1_0208240	ESE1_0207880	0.63	1	1	kinetochore protein nuf2	D	Cell cycle control, cell division, chromosome partitioning	GO:0031262	CC	Ndc80 complex	IPR005549|IPR038275|IPR041112	Kinetochore protein Nuf2|Nuf2, N-terminal domain superfamily|Nuf2, DHR10 domain
OG02809	ESC1_0208340	ESE1_0207950	0.15	1	1	importin subunit alpha-1	U	Intracellular trafficking, secretion, and vesicular transport	GO:0005515|GO:0005634|GO:0005737|GO:0006606|GO:0008565|GO:0061608	MF|CC|CC|BP|MF|MF	protein binding|nucleus|cytoplasm|protein import into nucleus|protein transporter activity|nuclear import signal receptor activity	IPR000225|IPR002652|IPR011989|IPR016024|IPR024931|IPR032413|IPR036975	Armadillo|Importin-alpha, importin-beta-binding domain|Armadillo-like helical|Armadillo-type fold|Importin subunit alpha|Atypical Arm repeat|Importin-alpha, importin-beta-binding domain superfamily
OG02811	ESC1_0208360	ESE1_0207980	1.8	0.01	0.06	hypothetical protein PV08_09220	S	Function unknown	GO:0006629|GO:0008081|GO:0016021	BP|MF|CC	lipid metabolic process|phosphoric diester hydrolase activity|integral component of membrane	IPR017946|IPR039559	PLC-like phosphodiesterase, TIM beta/alpha-barrel domain superfamily|Altered inheritance of mitochondria protein 6, PI-PLC-like catalytic domain
OG02815	ESC1_0208420	ESE1_0208040	4.57	0	0	alcohol dehydrogenase	Q	Secondary metabolites biosynthesis, transport and catabolism	GO:0008270|GO:0016491|GO:0055114	MF|MF|BP	zinc ion binding|oxidoreductase activity|oxidation-reduction process	IPR011032|IPR013149|IPR013154|IPR036291	GroES-like superfamily|Alcohol dehydrogenase, C-terminal|Alcohol dehydrogenase, N-terminal|NAD(P)-binding domain superfamily
OG02818	ESC1_0208460	ESE1_0208080	0.69	1	1	ATP-citrate synthase subunit 1	C	Energy production and conversion	GO:0046912|GO:0048037	MF|MF	transferase activity, transferring acyl groups, acyl groups converted into alkyl on transfer|cofactor binding	IPR002020|IPR003781|IPR005811|IPR016102|IPR016142|IPR016143|IPR017440|IPR017866|IPR033847|IPR036291|IPR036969	Citrate synthase|CoA-binding|ATP-citrate lyase/succinyl-CoA ligase|Succinyl-CoA synthetase-like|Citrate synthase-like, large alpha subdomain|Citrate synthase-like, small alpha subdomain|ATP-citrate lyase/succinyl-CoA ligase, active site|Succinyl-CoA synthetase, beta subunit, conserved site|ATP-citrate lyase/succinyl-CoA ligase, conserved site|NAD(P)-binding domain superfamily|Citrate synthase sup…
OG02819	ESC1_0208470	ESE1_0208090	0.76	1	1	ATP-citrate synthase subunit 2	C	Energy production and conversion	GO:0005524	MF	ATP binding	IPR013650|IPR016102|IPR032263	ATP-grasp fold, succinyl-CoA synthetase-type|Succinyl-CoA synthetase-like|ATP-citrate synthase, citrate-binding domain
OG02822	ESC1_0208500	ESE1_0208120	0.63	1	1	prefoldin, alpha subunit	O	Posttranslational modification, protein turnover, chaperones	GO:0006457|GO:0016272|GO:0051082	BP|CC|MF	protein folding|prefoldin complex|unfolded protein binding	IPR004127|IPR009053|IPR011599	Prefoldin alpha-like|Prefoldin|Prefoldin alpha subunit, archaea-type
OG02826	ESC1_0208540	ESE1_0208170	0.5	1	1	hypothetical protein PV08_09204	T	Signal transduction mechanisms	GO:0004252|GO:0006508|GO:0016021	MF|BP|CC	serine-type endopeptidase activity|proteolysis|integral component of membrane	IPR002610|IPR022764|IPR035952	Peptidase S54, rhomboid|Peptidase S54, rhomboid domain|Rhomboid-like superfamily
OG02827	ESC1_0208550	ESE1_0208180	2.15	0	0		S	Function unknown				IPR018959	Protein of unknown function DUF1989
OG02830	ESC1_0208580	ESE1_0208220	0.19	1	1							IPR016024	Armadillo-type fold
OG02841	ESC1_0208690	ESE1_0208330	0.47	1	1	DASH complex subunit DAD3	S	Function unknown	GO:0008608|GO:0042729|GO:0072686	BP|CC|CC	attachment of spindle microtubules to kinetochore|DASH complex|mitotic spindle	IPR013965	DASH complex subunit Dad3
OG02843	ESC1_0208710	ESE1_0208350	1.28	0.32	1	protein arginine N-methyltransferase 5	D	Cell cycle control, cell division, chromosome partitioning	GO:0008168|GO:0035246	MF|BP	methyltransferase activity|peptidyl-arginine N-methylation	IPR007857|IPR025799|IPR029063|IPR035075|IPR035247|IPR035248	Protein arginine N-methyltransferase PRMT5|Protein arginine N-methyltransferase|S-adenosyl-L-methionine-dependent methyltransferase|PRMT5 arginine-N-methyltransferase|PRMT5, TIM barrel domain|PRMT5, oligomerisation domain
OG02845	ESC1_0208730	ESE1_0208370	0.15	1	1	serine/threonine-protein kinase nrc-2	T	Signal transduction mechanisms	GO:0004672|GO:0005524|GO:0006468	MF|MF|BP	protein kinase activity|ATP binding|protein phosphorylation	IPR000719|IPR008271|IPR011009	Protein kinase domain|Serine/threonine-protein kinase, active site|Protein kinase-like domain superfamily
OG02848	ESC1_0208770	ESE1_0208410	2.29	0	0	Transcription initiation factor TFIID subunit 10	K	Transcription	GO:0005515|GO:0006325|GO:0006352|GO:0006366|GO:0044267|GO:0070461	MF|BP|BP|BP|BP|CC	protein binding|chromatin organization|DNA-templated transcription, initiation|transcription by RNA polymerase II|cellular protein metabolic process|SAGA-type complex	IPR003923	Transcription initiation factor TFIID, 23-30kDa subunit
OG02849	ESC1_0208780	ESE1_0208420	2.56	0	0.01	S-adenosyl-L-methionine-dependent methyltransferase	Q	Secondary metabolites biosynthesis, transport and catabolism	GO:0008171|GO:0032259	MF|BP	O-methyltransferase activity|methylation	IPR002935|IPR029063	Class I-like SAM-dependent O-methyltransferase|S-adenosyl-L-methionine-dependent methyltransferase
OG02851	ESC1_0208800	ESE1_0208440	0.43	1	1	EF-hand domain-containing protein	S	Function unknown	GO:0005509	MF	calcium ion binding	IPR002048|IPR011992|IPR040250	EF-hand domain|EF-hand domain pair|Nucleobindin
OG02852	ESC1_0208810	ESE1_0208450	0.36	1	1	hypothetical protein PV08_09176	J	Translation, ribosomal structure and biogenesis	GO:0008033	BP	tRNA processing	IPR029063|IPR030382	S-adenosyl-L-methionine-dependent methyltransferase|SAM-dependent methyltransferase TRM5/TYW2-type
OG02853	ESC1_0208820	ESE1_0208460	0.77	1	NA
OG02855	ESC1_0208840	ESE1_0208490	1.48	0.37	1	putative MFS transporter	G	Carbohydrate transport and metabolism	GO:0016021|GO:0055085	CC|BP	integral component of membrane|transmembrane transport	IPR011701|IPR020846|IPR036259	Major facilitator superfamily|Major facilitator superfamily domain|MFS transporter superfamily
OG02859	ESC1_0208890	ESE1_0208530	0.32	1	1	NADPH-cytochrome P450 reductase	C	Energy production and conversion	GO:0003958|GO:0005741|GO:0005789|GO:0005886|GO:0006696|GO:0010181|GO:0016021|GO:0050660|GO:0050661|GO:0055114	MF|CC|CC|CC|BP|MF|CC|MF|MF|BP	NADPH-hemoprotein reductase activity|mitochondrial outer membrane|endoplasmic reticulum membrane|plasma membrane|ergosterol biosynthetic process|FMN binding|integral component of membrane|flavin adenine dinucleotide binding|NADP binding|oxidation-reduction process	IPR001094|IPR001433|IPR001709|IPR003097|IPR008254|IPR017927|IPR017938|IPR023173|IPR023208|IPR029039|IPR039261	Flavodoxin-like|Oxidoreductase FAD/NAD(P)-binding|Flavoprotein pyridine nucleotide cytochrome reductase|Sulfite reductase [NADPH] flavoprotein alpha-component-like, FAD-binding|Flavodoxin/nitric oxide synthase|FAD-binding domain, ferredoxin reductase-type|Riboflavin synthase-like beta-barrel|NADPH-cytochrome p450 reductase, FAD-binding, alpha-helical domain superfamily|NADPH-cytochrome P450 reduc…
OG02861	ESC1_0208910	ESE1_0208560	0.82	1	1
OG02866	ESC1_0208960	ESE1_0208610	0.75	1	1	Ammonium transporter 1	P	Inorganic ion transport and metabolism	GO:0008519|GO:0016021|GO:0072488	MF|CC|BP	ammonium transmembrane transporter activity|integral component of membrane|ammonium transmembrane transport	IPR001905|IPR018047|IPR024041|IPR029020	Ammonium transporter|Ammonium transporter, conserved site|Ammonium transporter AmtB-like domain|Ammonium/urea transporter
OG02867	ESC1_0208970	ESE1_0208620	1.21	0.37	1	Mitochondrial carrier protein LEU5	C	Energy production and conversion	GO:0005743|GO:0016021|GO:0022857|GO:0055085	CC|CC|MF|BP	mitochondrial inner membrane|integral component of membrane|transmembrane transporter activity|transmembrane transport	IPR002067|IPR018108|IPR023395|IPR040062	Mitochondrial carrier protein|Mitochondrial substrate/solute carrier|Mitochondrial carrier domain superfamily|Mitochondrial carrier domain protein
OG02868	ESC1_0208980	ESE1_0208630	0.21	1	1	plasma membrane G-protein coupled receptor	T	Signal transduction mechanisms	GO:0016021	CC	integral component of membrane	IPR022596|IPR023041	G protein-coupled receptor GPR1, C-terminal|Glucose receptor Git3, N-terminal
OG02870	ESC1_0209010	ESE1_0208650	0.26	1	1	NUDIX family hydrolase	L	Replication, recombination and repair	GO:0016020|GO:0016787	CC|MF	membrane|hydrolase activity	IPR000086|IPR015797	NUDIX hydrolase domain|NUDIX hydrolase-like domain superfamily
OG02872	ESC1_0209030	ESE1_0208670	1.68	0.07	0.39	hypothetical protein PV08_09156	K|T	Transcription|Signal transduction mechanisms	GO:0003676|GO:0008168|GO:0032259	MF|MF|BP	nucleic acid binding|methyltransferase activity|methylation	IPR002052|IPR007757|IPR029063	DNA methylase, N-6 adenine-specific, conserved site|MT-A70-like|S-adenosyl-L-methionine-dependent methyltransferase
OG02873	ESC1_0209050	ESE1_0208690	0.61	1	1	hypothetical protein PV08_09154	A	RNA processing and modification	GO:0005739|GO:0140053	CC|BP	mitochondrion|mitochondrial gene expression	IPR040152	ATPase synthesis protein 25, mitochondrial
OG02875	ESC1_0209070	ESE1_0208710	0.17	1	1	histone deacetylase 6/10	B	Chromatin structure and dynamics	GO:0016787	MF	hydrolase activity	IPR000286|IPR017321|IPR019154|IPR023696|IPR023801|IPR037138	Histone deacetylase family|Histone deacetylase class II, yeast|Arb2 domain|Ureohydrolase domain superfamily|Histone deacetylase domain|Histone deacetylase domain superfamily
OG02876	ESC1_0209080	ESE1_0208720	1.81	0	0	glyceraldehyde-3-phosphate dehydrogenase	G	Carbohydrate transport and metabolism	GO:0004365|GO:0006094|GO:0006096|GO:0050661|GO:0051287|GO:0055114	MF|BP|BP|MF|MF|BP	glyceraldehyde-3-phosphate dehydrogenase (NAD+) (phosphorylating) activity|gluconeogenesis|glycolytic process|NADP binding|NAD binding|oxidation-reduction process	IPR006424|IPR020828|IPR020829|IPR020830|IPR020831|IPR036291	Glyceraldehyde-3-phosphate dehydrogenase, type I|Glyceraldehyde 3-phosphate dehydrogenase, NAD(P) binding domain|Glyceraldehyde 3-phosphate dehydrogenase, catalytic domain|Glyceraldehyde 3-phosphate dehydrogenase, active site|Glyceraldehyde/Erythrose phosphate dehydrogenase family|NAD(P)-binding domain superfamily
OG02877	ESC1_0209100	ESE1_0208730	0.22	1	1	Inorganic phosphate transport protein PHO88	P	Inorganic ion transport and metabolism	GO:0005783|GO:0016021|GO:0045047	CC|CC|BP	endoplasmic reticulum|integral component of membrane|protein targeting to ER	IPR012098	SRP-independent targeting protein 3
OG02884	ESC1_0209220	ESE1_0208860	4.88	0	0		S	Function unknown
OG02885	ESC1_0209230	ESE1_0208870	1.34	0.5	1							IPR011051|IPR013096|IPR014710	RmlC-like cupin domain superfamily|Cupin 2, conserved barrel|RmlC-like jelly roll fold
OG02886	ESC1_0209240	ESE1_0208880	1.16	0.61	1	protein pyrABCN	F	Nucleotide transport and metabolism	GO:0003922|GO:0004070|GO:0004088|GO:0005524|GO:0005951|GO:0006144|GO:0006177|GO:0006207|GO:0006522|GO:0006531|GO:0006536|GO:0006541|GO:0009347|GO:0016021|GO:0016597|GO:0016810|GO:0045984|GO:0046872	MF|MF|MF|MF|CC|BP|BP|BP|BP|BP|BP|BP|CC|CC|MF|MF|BP|MF	GMP synthase (glutamine-hydrolyzing) activity|aspartate carbamoyltransferase activity|carbamoyl-phosphate synthase (glutamine-hydrolyzing) activity|ATP binding|carbamoyl-phosphate synthase complex|purine nucleobase metabolic process|GMP biosynthetic process|'de novo' pyrimidine nucleobase biosynthetic process|alanine metabolic process|aspartate metabolic process|glutamate metabolic process|glutam…	IPR002082|IPR002474|IPR005479|IPR005480|IPR005483|IPR006130|IPR006131|IPR006132|IPR006274|IPR006275|IPR011607|IPR011761|IPR013815|IPR016185|IPR017926|IPR029062|IPR032466|IPR035686|IPR036480|IPR036897|IPR036901|IPR036914	Aspartate carbamoyltransferase|Carbamoyl-phosphate synthase small subunit, N-terminal domain|Carbamoyl-phosphate synthetase large subunit-like, ATP-binding domain|Carbamoyl-phosphate synthetase, large subunit oligomerisation domain|Carbamoyl-phosphate synthase large subunit, CPSase domain|Aspartate/ornithine carbamoyltransferase|Aspartate/ornithine carbamoyltransferase, Asp/Orn-binding domain|Asp…
OG02887	ESC1_0209250	ESE1_0208890	0.49	1	1	putative cation channel family transporter	P	Inorganic ion transport and metabolism	GO:0016021	CC	integral component of membrane
OG02888	ESC1_0209260	ESE1_0208900	0.35	1	1	vesicle-associated membrane protein 7	U	Intracellular trafficking, secretion, and vesicular transport	GO:0016021|GO:0016192	CC|BP	integral component of membrane|vesicle-mediated transport	IPR001388|IPR010908|IPR011012	Synaptobrevin|Longin domain|Longin-like domain superfamily
OG02895	ESC1_0209330	ESE1_0208970	0.25	1	1	hypothetical protein PV08_09127			GO:0016021	CC	integral component of membrane
OG02896	ESC1_0209340	ESE1_0208980	0.42	1	1	hypothetical protein PV08_09126	L	Replication, recombination and repair	GO:0002181|GO:0005737|GO:0016973|GO:0046872	BP|CC|BP|MF	cytoplasmic translation|cytoplasm|poly(A)+ mRNA export from nucleus|metal ion binding	IPR000571|IPR032378|IPR036855	Zinc finger, CCCH-type|ZC3H15/TMA46 family, C-terminal|Zinc finger, CCCH-type superfamily
OG02901	ESC1_0209450	ESE1_0209100	0.76	1	1	ribosomal protein L24	J	Translation, ribosomal structure and biogenesis	GO:0003735|GO:0006412|GO:0015934|GO:0042254	MF|BP|CC|BP	structural constituent of ribosome|translation|large ribosomal subunit|ribosome biogenesis	IPR005756|IPR005824|IPR005825|IPR008991|IPR014722	Ribosomal protein L26/L24, eukaryotic/archaeal|KOW|Ribosomal protein L24/L26, conserved site|Translation protein SH3-like domain superfamily|Ribosomal protein L2, domain 2
OG02902	ESC1_0209460	ESE1_0209110	2.23	0.22	0.95	aquaglyceroporin like protein	G	Carbohydrate transport and metabolism	GO:0015267|GO:0016021|GO:0055085	MF|CC|BP	channel activity|integral component of membrane|transmembrane transport	IPR000425|IPR023271	Major intrinsic protein|Aquaporin-like
OG02906	ESC1_0209520	ESE1_0209150	2.26	0	0		S	Function unknown
OG02907	ESC1_0209540	ESE1_0209160	0.2	1	1	Fungal specific transcription factor domain-containing protein	S	Function unknown	GO:0000981|GO:0005634|GO:0006357|GO:0008270	MF|CC|BP|MF	DNA-binding transcription factor activity, RNA polymerase II-specific|nucleus|regulation of transcription by RNA polymerase II|zinc ion binding	IPR001138|IPR021858|IPR036864	Zn(2)-C6 fungal-type DNA-binding domain|Fungal transcription factor|Zn(2)-C6 fungal-type DNA-binding domain superfamily
OG02909	ESC1_0209560	ESE1_0209180	1.33	0.29	1	hypothetical protein PV08_09108	S	Function unknown	GO:0005634	CC	nucleus	IPR007005	XAP5 protein
OG02911	ESC1_0209600	ESE1_0209220	0.26	1	1
OG02913	ESC1_0209620	ESE1_0209240	1.51	0.36	1		S	Function unknown
OG02914	ESC1_0209630	ESE1_0209250	1.65	0.61	1	NAD(P)-binding protein	Q	Secondary metabolites biosynthesis, transport and catabolism	GO:0005215|GO:0006810|GO:0016020	MF|BP|CC	transporter activity|transport|membrane	IPR002347|IPR036291	Short-chain dehydrogenase/reductase SDR|NAD(P)-binding domain superfamily
OG02916	ESC1_0209680	ESE1_0209290	1.06	0.82	1	hypothetical protein PV08_09098	A	RNA processing and modification	GO:0005847|GO:0098789	CC|BP	mRNA cleavage and polyadenylation specificity factor complex|pre-mRNA cleavage required for polyadenylation	IPR007854|IPR039849	Pre-mRNA polyadenylation factor Fip1 domain|Pre-mRNA polyadenylation factor Fip1-like
OG02920	ESC1_0209720	ESE1_0209330	1.42	0.28	1	primary-amine oxidase	Q	Secondary metabolites biosynthesis, transport and catabolism	GO:0005507|GO:0008131|GO:0009308|GO:0048038|GO:0055114	MF|MF|BP|MF|BP	copper ion binding|primary amine oxidase activity|amine metabolic process|quinone binding|oxidation-reduction process	IPR000269|IPR015798|IPR015800|IPR016182|IPR036460	Copper amine oxidase|Copper amine oxidase, catalytic domain|Copper amine oxidase, N2-terminal|Copper amine oxidase, N-terminal|Copper amine oxidase, catalytic domain superfamily
OG02921	ESC1_0209740	ESE1_0209350	2.65	0.06	0.38							IPR012312	Haemerythrin-like
OG02922	ESC1_0209750	ESE1_0209360	0.42	1	1		S	Function unknown				IPR008493|IPR031318	Domain of unknown function DUF775|OPI10 family
OG02923	ESC1_0209770	ESE1_0209380	1.17	0.58	1	ribonuclease P protein subunit POP4	A	RNA processing and modification	GO:0001682|GO:0003723|GO:0004526|GO:0005634|GO:0030677|GO:0051252|GO:0090502	BP|MF|MF|CC|CC|BP|BP	tRNA 5'-leader removal|RNA binding|ribonuclease P activity|nucleus|ribonuclease P complex|regulation of RNA metabolic process|RNA phosphodiester bond hydrolysis, endonucleolytic	IPR002730|IPR016848|IPR023534|IPR023538|IPR036980	Ribonuclease P/MRP, subunit p29|Ribonuclease P/MRP, p29 subunit|Rof/RNase P-like|Ribonuclease P protein component 1|Ribonuclease P/MRP, subunit p29 superfamily
OG02924	ESC1_0209780	ESE1_0209390	0.66	1	1	ATP dependent RNA helicase	A	RNA processing and modification	GO:0003723|GO:0004386|GO:0005524	MF|MF|MF	RNA binding|helicase activity|ATP binding	IPR001650|IPR011545|IPR014001|IPR014014|IPR025313|IPR027417	Helicase, C-terminal|DEAD/DEAH box helicase domain|Helicase superfamily 1/2, ATP-binding domain|RNA helicase, DEAD-box type, Q motif|Domain of unknown function DUF4217|P-loop containing nucleoside triphosphate hydrolase
OG02925	ESC1_0209790	ESE1_0209410	0.4	1	1	WD domain-containing protein	S	Function unknown	GO:0005515	MF	protein binding	IPR001680|IPR015943|IPR017986|IPR019775|IPR036322	WD40 repeat|WD40/YVTN repeat-like-containing domain superfamily|WD40-repeat-containing domain|WD40 repeat, conserved site|WD40-repeat-containing domain superfamily
OG02927	ESC1_0209810	ESE1_0209420	0.85	1	1	Fungal Zn2-Cys6 binuclear cluster domain-containing protein	S	Function unknown	GO:0000981|GO:0005634|GO:0006357|GO:0008270	MF|CC|BP|MF	DNA-binding transcription factor activity, RNA polymerase II-specific|nucleus|regulation of transcription by RNA polymerase II|zinc ion binding
OG02934	ESC1_0209880	ESE1_0209490	2.49	0	0.01	tRNA-intron endonuclease	J	Translation, ribosomal structure and biogenesis	GO:0000213|GO:0000214|GO:0000379|GO:0003676|GO:0016829|GO:0051252|GO:0090502	MF|CC|BP|MF|MF|BP|BP	tRNA-intron endonuclease activity|tRNA-intron endonuclease complex|tRNA-type intron splice site recognition and cleavage|nucleic acid binding|lyase activity|regulation of RNA metabolic process|RNA phosphodiester bond hydrolysis, endonucleolytic	IPR006676|IPR006677|IPR011856|IPR016690|IPR036167	tRNA-splicing endonuclease|tRNA intron endonuclease, catalytic domain-like|tRNA endonuclease-like domain superfamily|tRNA-splicing endonuclease, SEN34 subunit|tRNA intron endonuclease, catalytic domain-like superfamily
OG02936	ESC1_0209900	ESE1_0209510	1.06	0.76	1		S	Function unknown				IPR018466	Kre9/Knh1 family
OG02937	ESC1_0209910	ESE1_0209520	0.19	1	1	putative dipeptidase	O	Posttranslational modification, protein turnover, chaperones	GO:0006508|GO:0008237|GO:0016805|GO:0046872	BP|MF|MF|MF	proteolysis|metallopeptidase activity|dipeptidase activity|metal ion binding	IPR008257|IPR028536|IPR032466	Peptidase M19|Dipeptidase 1|Metal-dependent hydrolase
OG02938	ESC1_0209920	ESE1_0209530	1.27	0.38	1	retrograde regulation protein 2	G	Carbohydrate transport and metabolism	GO:0016021|GO:0055085	CC|BP	integral component of membrane|transmembrane transport	IPR011701|IPR020846|IPR036259	Major facilitator superfamily|Major facilitator superfamily domain|MFS transporter superfamily
OG02941	ESC1_0209950	ESE1_0209550	2.21	0	0	50S ribosomal protein L13e	J	Translation, ribosomal structure and biogenesis	GO:0003735|GO:0005840|GO:0006412|GO:0042254	MF|CC|BP|BP	structural constituent of ribosome|ribosome|translation|ribosome biogenesis	IPR001380|IPR018256	Ribosomal protein L13e|Ribosomal protein L13e, conserved site
OG02942	ESC1_0209960	ESE1_0209570	0.16	1	1		S	Function unknown
OG02943	ESC1_0209970	ESE1_0209580	0.19	1	1	Leucine rich repeat-containing protein	S	Function unknown	GO:0005515	MF	protein binding	IPR001611|IPR003591|IPR025875|IPR032675	Leucine-rich repeat|Leucine-rich repeat, typical subtype|Leucine rich repeat 4|Leucine-rich repeat domain superfamily
OG02944	ESC1_0209980	ESE1_0209590	1.69	0.08	0.45	cell cycle arrest protein BUB3	D	Cell cycle control, cell division, chromosome partitioning	GO:0005515	MF	protein binding	IPR001680|IPR015943|IPR017986|IPR036322	WD40 repeat|WD40/YVTN repeat-like-containing domain superfamily|WD40-repeat-containing domain|WD40-repeat-containing domain superfamily
OG02945	ESC1_0209990	ESE1_0209600	2.7	0	0	ribose 5-phosphate isomerase A	G	Carbohydrate transport and metabolism	GO:0004751|GO:0009052|GO:0015976	MF|BP|BP	ribose-5-phosphate isomerase activity|pentose-phosphate shunt, non-oxidative branch|carbon utilization	IPR004788|IPR037171	Ribose 5-phosphate isomerase, type A|NagB/RpiA transferase-like
OG02946	ESC1_0210000	ESE1_0209610	3.06	0.63	NA
OG02947	ESC1_0210010	ESE1_0209620	0.23	1	1	polyadenylate-binding protein, cytoplasmic and nuclear	A	RNA processing and modification	GO:0008143|GO:0010494|GO:0060211|GO:0071014|GO:1901918|GO:1901919	MF|CC|BP|CC|BP|BP	poly(A) binding|cytoplasmic stress granule|regulation of nuclear-transcribed mRNA poly(A) tail shortening|post-mRNA release spliceosomal complex|negative regulation of exoribonuclease activity|positive regulation of exoribonuclease activity	IPR000504|IPR002004|IPR003954|IPR006515|IPR012677|IPR035979|IPR036053	RNA recognition motif domain|Polyadenylate-binding protein/Hyperplastic disc protein|RNA recognition motif domain, eukaryote|Polyadenylate binding protein, human types 1, 2, 3, 4|Nucleotide-binding alpha-beta plait domain superfamily|RNA-binding domain superfamily|PABC (PABP) domain
OG02948	ESC1_0210020	ESE1_0209630	0.27	1	1	3-oxoacyl-[acyl-carrier protein] reductase	Q	Secondary metabolites biosynthesis, transport and catabolism	GO:0016491|GO:0055114	MF|BP	oxidoreductase activity|oxidation-reduction process	IPR002347|IPR036291	Short-chain dehydrogenase/reductase SDR|NAD(P)-binding domain superfamily
OG02949	ESC1_0210030	ESE1_0209640	1.08	0.82	1	transketolase	G	Carbohydrate transport and metabolism	GO:0004802|GO:0006098|GO:0015976|GO:0046872	MF|BP|BP|MF	transketolase activity|pentose-phosphate shunt|carbon utilization|metal ion binding	IPR005474|IPR005475|IPR005478|IPR009014|IPR029061|IPR033247|IPR033248	Transketolase, N-terminal|Transketolase-like, pyrimidine-binding domain|Transketolase, bacterial-like|Transketolase C-terminal/Pyruvate-ferredoxin oxidoreductase domain II|Thiamin diphosphate-binding fold|Transketolase family|Transketolase, C-terminal domain
OG02950	ESC1_0210040	ESE1_0209650	1.01	0.98	1	DNA-directed RNA polymerase II subunit RPB3	K	Transcription	GO:0003677|GO:0003899|GO:0005730|GO:0006144|GO:0006206|GO:0006351|GO:0046983	MF|MF|CC|BP|BP|BP|MF	DNA binding|DNA-directed 5'-3' RNA polymerase activity|nucleolus|purine nucleobase metabolic process|pyrimidine nucleobase metabolic process|transcription, DNA-templated|protein dimerization activity	IPR001514|IPR011262|IPR011263|IPR036603|IPR036643	DNA-directed RNA polymerase, 30-40kDa subunit, conserved site|DNA-directed RNA polymerase, insert domain|DNA-directed RNA polymerase, RpoA/D/Rpb3-type|RNA polymerase, RBP11-like subunit|DNA-directed RNA polymerase, insert domain superfamily
OG02953	ESC1_0210070	ESE1_0209680	0.36	1	1	hypothetical protein PV08_09059	K	Transcription	GO:0003700|GO:0005667|GO:0006355	MF|CC|BP	DNA-binding transcription factor activity|transcription factor complex|regulation of transcription, DNA-templated	IPR004827	Basic-leucine zipper domain
OG02956	ESC1_0210100	ESE1_0209710	1.35	0.72	1		S	Function unknown				IPR006626|IPR011050|IPR012334|IPR039448	Parallel beta-helix repeat|Pectin lyase fold/virulence factor|Pectin lyase fold|Right handed beta helix domain
OG02958	ESC1_0210120	ESE1_0209750	1.94	0.86	NA	capsule polysaccharide synthase Cps1, putative			GO:0005887|GO:0030213|GO:0045226|GO:0050501|GO:0085029	CC|BP|BP|MF|BP	integral component of plasma membrane|hyaluronan biosynthetic process|extracellular polysaccharide biosynthetic process|hyaluronan synthase activity|extracellular matrix assembly	IPR029044	Nucleotide-diphospho-sugar transferases
OG02960	ESC1_0210140	ESE1_0209770	0.16	1	1	hypothetical protein PV04_09330	S	Function unknown	GO:0005743	CC	mitochondrial inner membrane	IPR013892	Cytochrome c oxidase biogenesis protein Cmc1-like
OG02963	ESC1_0210170	ESE1_0209800	0.15	1	1
OG02965	ESC1_0210190	ESE1_0209820	0.96	1	1	hypothetical protein PV08_09046	D	Cell cycle control, cell division, chromosome partitioning	GO:0007064|GO:0031390	BP|CC	mitotic sister chromatid cohesion|Ctf18 RFC-like complex	IPR019128	Sister chromatid cohesion protein Dcc1
OG02968	ESC1_0210250	ESE1_0209870	0.04	1	NA
OG02973	ESC1_0210310	ESE1_0209940	4.3	0.03	0.2
OG02975	ESC1_0210330	ESE1_0209960	-0.71	1	NA	NAD(P)-binding protein	Q	Secondary metabolites biosynthesis, transport and catabolism	GO:0016853	MF	isomerase activity	IPR002347|IPR036291	Short-chain dehydrogenase/reductase SDR|NAD(P)-binding domain superfamily
OG02976	ESC1_0210340	ESE1_0210000	-1.6	0.82	NA	Alcohol dehydrogenase	C	Energy production and conversion	GO:0016491|GO:0055114	MF|BP	oxidoreductase activity|oxidation-reduction process	IPR011032|IPR013154|IPR020843|IPR036291	GroES-like superfamily|Alcohol dehydrogenase, N-terminal|Polyketide synthase, enoylreductase domain|NAD(P)-binding domain superfamily
OG02978	ESC1_0210370	ESE1_0210030	0.93	1	1	cytochrome P450 oxidoreductase	P	Inorganic ion transport and metabolism	GO:0016491|GO:0051537|GO:0055114	MF|MF|BP	oxidoreductase activity|2 iron, 2 sulfur cluster binding|oxidation-reduction process	IPR010424|IPR011051|IPR014710|IPR036922	Ethanolamine utilisation EutQ|RmlC-like cupin domain superfamily|RmlC-like jelly roll fold|Rieske [2Fe-2S] iron-sulphur domain superfamily
OG02980	ESC1_0210390	ESE1_0210060	0.67	1	1	Fungal specific transcription factor domain-containing protein			GO:0000981|GO:0005634|GO:0006357|GO:0008270	MF|CC|BP|MF	DNA-binding transcription factor activity, RNA polymerase II-specific|nucleus|regulation of transcription by RNA polymerase II|zinc ion binding	IPR001138|IPR021858|IPR036864	Zn(2)-C6 fungal-type DNA-binding domain|Fungal transcription factor|Zn(2)-C6 fungal-type DNA-binding domain superfamily
OG02981	ESC1_0210400	ESE1_0210070	2.95	0.02	0.15	Ctr copper transporter-like protein	P	Inorganic ion transport and metabolism	GO:0005375|GO:0016021|GO:0035434	MF|CC|BP	copper ion transmembrane transporter activity|integral component of membrane|copper ion transmembrane transport	IPR007274	Ctr copper transporter
OG02982	ESC1_0210410	ESE1_0210080	3.15	0.01	0.1	ferric reductase-like protein like transmembrane component	P|Q	Inorganic ion transport and metabolism|Secondary metabolites biosynthesis, transport and catabolism	GO:0016021|GO:0016491|GO:0055114	CC|MF|BP	integral component of membrane|oxidoreductase activity|oxidation-reduction process	IPR013112|IPR013121|IPR013130|IPR017927|IPR039261	FAD-binding 8|Ferric reductase, NAD binding domain|Ferric reductase transmembrane component-like domain|FAD-binding domain, ferredoxin reductase-type|Ferredoxin-NADP reductase (FNR), nucleotide-binding domain
OG02984	ESC1_0210460	ESE1_0210140	1.14	0.57	1	Major facilitator superfamily domain-containing protein 10	G	Carbohydrate transport and metabolism	GO:0005215|GO:0016021|GO:0055085	MF|CC|BP	transporter activity|integral component of membrane|transmembrane transport	IPR005829|IPR011701|IPR020846|IPR036259	Sugar transporter, conserved site|Major facilitator superfamily|Major facilitator superfamily domain|MFS transporter superfamily
OG02986	ESC1_0210480	ESE1_0210150	0.1	1	1	ATP-dependent Clp protease, ATP-binding subunit ClpX	O	Posttranslational modification, protein turnover, chaperones	GO:0005524|GO:0006457|GO:0006508|GO:0008233|GO:0051082	MF|BP|BP|MF|MF	ATP binding|protein folding|proteolysis|peptidase activity|unfolded protein binding	IPR003593|IPR003959|IPR004487|IPR019489|IPR027417	AAA+ ATPase domain|ATPase, AAA-type, core|Clp protease, ATP-binding subunit ClpX|Clp ATPase, C-terminal|P-loop containing nucleoside triphosphate hydrolase
OG02987	ESC1_0210490	ESE1_0210160	1.65	0.03	0.21	1,4-alpha-glucan-branching enzyme	G	Carbohydrate transport and metabolism	GO:0003844|GO:0004553|GO:0005978|GO:0005982|GO:0005985|GO:0043169	MF|MF|BP|BP|BP|MF	1,4-alpha-glucan branching enzyme activity|hydrolase activity, hydrolyzing O-glycosyl compounds|glycogen biosynthetic process|starch metabolic process|sucrose metabolic process|cation binding	IPR004193|IPR006047|IPR006048|IPR013780|IPR013783|IPR014756|IPR017853|IPR037439	Glycoside hydrolase, family 13, N-terminal|Glycosyl hydrolase, family 13, catalytic domain|Alpha-amylase/branching enzyme, C-terminal all beta|Glycosyl hydrolase, all-beta|Immunoglobulin-like fold|Immunoglobulin E-set|Glycoside hydrolase superfamily|1,4-alpha-glucan-branching enzyme
OG02988	ESC1_0210500	ESE1_0210170	0.16	1	1		S	Function unknown				IPR031342	Uncharacterized protein YGR053C
OG02989	ESC1_0210510	ESE1_0210180	0.78	1	1	related to TPO4-Proposed vacuolar polyamine transporter	S	Function unknown	GO:0016021|GO:0055085	CC|BP	integral component of membrane|transmembrane transport	IPR011701|IPR020846|IPR036259	Major facilitator superfamily|Major facilitator superfamily domain|MFS transporter superfamily
OG02990	ESC1_0210520	ESE1_0210200	NA	NA	NA
OG02991	ESC1_0210530	ESE1_0210210	0	1	NA
OG02993	ESC1_0210560	ESE1_0210240	0.58	1	1	hypothetical protein PV08_08963			GO:0016021	CC	integral component of membrane
OG02995	ESC1_0210590	ESE1_0210270	0.23	1	1	ATP synthase subunit beta, mitochondrial	C	Energy production and conversion	GO:0004129|GO:0005524|GO:0005754|GO:0006123|GO:0016021|GO:0042776|GO:0043531|GO:0045277|GO:0046933|GO:0046961|GO:0099132	MF|MF|CC|BP|CC|BP|MF|CC|MF|MF|BP	cytochrome-c oxidase activity|ATP binding|mitochondrial proton-transporting ATP synthase, catalytic core|mitochondrial electron transport, cytochrome c to oxygen|integral component of membrane|mitochondrial ATP synthesis coupled proton transport|ADP binding|respiratory chain complex IV|proton-transporting ATP synthase activity, rotational mechanism|proton-transporting ATPase activity, rotational …	IPR000194|IPR003593|IPR004100|IPR005722|IPR020003|IPR024034|IPR027417|IPR036121	ATPase, F1/V1/A1 complex, alpha/beta subunit, nucleotide-binding domain|AAA+ ATPase domain|ATPase, F1/V1/A1 complex, alpha/beta subunit, N-terminal domain|ATP synthase, F1 complex, beta subunit|ATPase, alpha/beta subunit, nucleotide-binding domain, active site|ATPase, F1/V1 complex, beta/alpha subunit, C-terminal|P-loop containing nucleoside triphosphate hydrolase|ATPase, F1/V1/A1 complex, alpha/…
OG02996	ESC1_0210620	ESE1_0210280	1.03	0.91	1	cofilin	Z	Cytoskeleton	GO:0003779|GO:0015629|GO:0030042	MF|CC|BP	actin binding|actin cytoskeleton|actin filament depolymerization	IPR002108|IPR017904|IPR029006	Actin-depolymerising factor homology domain|ADF/Cofilin|ADF-H/Gelsolin-like domain superfamily
OG02999	ESC1_0210650	ESE1_0210310	-3.78	0.32	NA	hypothetical protein PV08_08955	Q	Secondary metabolites biosynthesis, transport and catabolism	GO:0005488|GO:0016020	MF|CC	binding|membrane	IPR002347|IPR036291	Short-chain dehydrogenase/reductase SDR|NAD(P)-binding domain superfamily
OG03000	ESC1_0210660	ESE1_0210320	-3.97	0.37	NA	related to O-methylsterigmatocystin oxidoreductase	Q	Secondary metabolites biosynthesis, transport and catabolism	GO:0003700|GO:0005506|GO:0005667|GO:0006355|GO:0016021|GO:0016705|GO:0020037|GO:0055114	MF|MF|CC|BP|CC|MF|MF|BP	DNA-binding transcription factor activity|iron ion binding|transcription factor complex|regulation of transcription, DNA-templated|integral component of membrane|oxidoreductase activity, acting on paired donors, with incorporation or reduction of molecular oxygen|heme binding|oxidation-reduction process	IPR001128|IPR002401|IPR036396	Cytochrome P450|Cytochrome P450, E-class, group I|Cytochrome P450 superfamily
OG03001	ESC1_0210670	ESE1_0210330	0	1	NA	hypothetical protein PV08_08953			GO:0008270|GO:0016021|GO:0016491|GO:0022857|GO:0055085|GO:0055114	MF|CC|MF|MF|BP|BP	zinc ion binding|integral component of membrane|oxidoreductase activity|transmembrane transporter activity|transmembrane transport|oxidation-reduction process
OG03002	ESC1_0210680	ESE1_0210340	-0.97	1	NA	related to glucose facilitated diffusion protein	G	Carbohydrate transport and metabolism	GO:0016021|GO:0022857|GO:0055085	CC|MF|BP	integral component of membrane|transmembrane transporter activity|transmembrane transport	IPR003663|IPR005828|IPR020846|IPR036259	Sugar/inositol transporter|Major facilitator, sugar transporter-like|Major facilitator superfamily domain|MFS transporter superfamily
OG03004	ESC1_0210700	ESE1_0210360	-3.87	0.58	NA	putative cytochrome P450 oxidoreductase	Q	Secondary metabolites biosynthesis, transport and catabolism	GO:0005506|GO:0016021|GO:0016705|GO:0020037|GO:0055114	MF|CC|MF|MF|BP	iron ion binding|integral component of membrane|oxidoreductase activity, acting on paired donors, with incorporation or reduction of molecular oxygen|heme binding|oxidation-reduction process
OG03005	ESC1_0210710	ESE1_0210370	0.34	1	NA	O-methylsterigmatocystin oxidoreductase	Q	Secondary metabolites biosynthesis, transport and catabolism	GO:0005506|GO:0016021|GO:0016705|GO:0020037|GO:0055114	MF|CC|MF|MF|BP	iron ion binding|integral component of membrane|oxidoreductase activity, acting on paired donors, with incorporation or reduction of molecular oxygen|heme binding|oxidation-reduction process	IPR001128|IPR002347|IPR020904|IPR036291|IPR036396	Cytochrome P450|Short-chain dehydrogenase/reductase SDR|Short-chain dehydrogenase/reductase, conserved site|NAD(P)-binding domain superfamily|Cytochrome P450 superfamily
OG03006	ESC1_0210720	ESE1_0210390	-2.91	0.59	NA	SnoaL-like domain-containing protein			GO:0005506|GO:0016705|GO:0020037|GO:0055114	MF|MF|MF|BP	iron ion binding|oxidoreductase activity, acting on paired donors, with incorporation or reduction of molecular oxygen|heme binding|oxidation-reduction process	IPR032710|IPR037401	NTF2-like domain superfamily|SnoaL-like domain
OG03007	ESC1_0210730	ESE1_0210400	NA	NA	NA	hypothetical protein PV08_08946	Q	Secondary metabolites biosynthesis, transport and catabolism	GO:0016491|GO:0055114	MF|BP	oxidoreductase activity|oxidation-reduction process	IPR002347|IPR020904|IPR036291	Short-chain dehydrogenase/reductase SDR|Short-chain dehydrogenase/reductase, conserved site|NAD(P)-binding domain superfamily
OG03008	ESC1_0210740	ESE1_0210410	-2.04	0.55	NA	alcohol dehydrogenase GroES domain protein	C	Energy production and conversion	GO:0008270|GO:0016491|GO:0055114	MF|MF|BP	zinc ion binding|oxidoreductase activity|oxidation-reduction process	IPR002328|IPR011008|IPR011032|IPR013149|IPR013154|IPR020843|IPR036291	Alcohol dehydrogenase, zinc-type, conserved site|Dimeric alpha-beta barrel|GroES-like superfamily|Alcohol dehydrogenase, C-terminal|Alcohol dehydrogenase, N-terminal|Polyketide synthase, enoylreductase domain|NAD(P)-binding domain superfamily
OG03009	ESC1_0210760	ESE1_0210430	-2.03	0.67	NA		S	Function unknown				IPR004360|IPR029068|IPR037523	Glyoxalase/fosfomycin resistance/dioxygenase domain|Glyoxalase/Bleomycin resistance protein/Dihydroxybiphenyl dioxygenase|Vicinal oxygen chelate (VOC) domain
OG03010	ESC1_0210770	ESE1_0210440	-3.45	0.23	NA		S	Function unknown
OG03013	ESC1_0210800	ESE1_0210470	0.23	1	1	predicted protein			GO:0003677	MF	DNA binding	IPR001005|IPR009057	SANT/Myb domain|Homeobox-like domain superfamily
OG03014	ESC1_0210810	ESE1_0210480	-2.6	0.74	NA
OG03015	ESC1_0210830	ESE1_0210500	0.1	1	1		S	Function unknown				IPR027795	CASTOR, ACT domain
OG03016	ESC1_0210840	ESE1_0210490	1.46	0.25	1	transcription initiation factor TFIID subunit D4	S	Function unknown	GO:0003743|GO:0005515|GO:0005840|GO:0006446	MF|MF|CC|BP	translation initiation factor activity|protein binding|ribosome|regulation of translational initiation	IPR001680|IPR015943|IPR017986|IPR019775|IPR020472|IPR036322	WD40 repeat|WD40/YVTN repeat-like-containing domain superfamily|WD40-repeat-containing domain|WD40 repeat, conserved site|G-protein beta WD-40 repeat|WD40-repeat-containing domain superfamily
OG03021	ESC1_0210900	ESE1_0210560	1.75	0.08	0.44		Q	Secondary metabolites biosynthesis, transport and catabolism				IPR002347|IPR036291	Short-chain dehydrogenase/reductase SDR|NAD(P)-binding domain superfamily
OG03022	ESC1_0210910	ESE1_0210570	0.34	1	1
OG03023	ESC1_0210930	ESE1_0210580	0.42	1	1
OG03024	ESC1_0210940	ESE1_0210590	1.57	0.15	0.72	L-iditol 2-dehydrogenase	F|H	Nucleotide transport and metabolism|Coenzyme transport and metabolism	GO:0005524|GO:0016301|GO:0016310	MF|MF|BP	ATP binding|kinase activity|phosphorylation	IPR006083|IPR027417	Phosphoribulokinase/uridine kinase|P-loop containing nucleoside triphosphate hydrolase
OG03026	ESC1_0210960	ESE1_0210610	2.78	0	0	adenylosuccinate synthase	F	Nucleotide transport and metabolism	GO:0000287|GO:0004019|GO:0005525|GO:0005737|GO:0006144|GO:0006522|GO:0006531|GO:0044208	MF|MF|MF|CC|BP|BP|BP|BP	magnesium ion binding|adenylosuccinate synthase activity|GTP binding|cytoplasm|purine nucleobase metabolic process|alanine metabolic process|aspartate metabolic process|'de novo' AMP biosynthetic process	IPR001114|IPR018220|IPR027417|IPR033128	Adenylosuccinate synthetase|Adenylosuccinate synthase, GTP-binding site|P-loop containing nucleoside triphosphate hydrolase|Adenylosuccinate synthase, active site
OG03032	ESC1_0211030	ESE1_0210680	0.91	1	1	glycosyltransferase family 90 protein	S	Function unknown	GO:0016021	CC	integral component of membrane	IPR006598	Glycosyl transferase CAP10 domain
OG03033	ESC1_0211060	ESE1_0210700	0.56	1	NA
OG03034	ESC1_0211070	ESE1_0210710	0.76	1	1	MFS transporter, DHA2 family, multidrug resistance protein	U	Intracellular trafficking, secretion, and vesicular transport	GO:0016021|GO:0055085	CC|BP	integral component of membrane|transmembrane transport	IPR011701|IPR020846|IPR036259	Major facilitator superfamily|Major facilitator superfamily domain|MFS transporter superfamily
OG03037	ESC1_0211100	ESE1_0210740	0.71	1	1	alanyl-tRNA synthetase	S	Function unknown	GO:0003676|GO:0004813|GO:0005524|GO:0006419|GO:0006522|GO:0006531	MF|MF|MF|BP|BP|BP	nucleic acid binding|alanine-tRNA ligase activity|ATP binding|alanyl-tRNA aminoacylation|alanine metabolic process|aspartate metabolic process	IPR009000|IPR012947|IPR018163	Translation protein, beta-barrel domain superfamily|Threonyl/alanyl tRNA synthetase, SAD|Threonyl/alanyl tRNA synthetase, class II-like, putative editing domain superfamily
OG03038	ESC1_0211110	ESE1_0210750	0.67	1	1	Zinc-finger double domain-containing protein	K	Transcription	GO:0003676	MF	nucleic acid binding	IPR013087|IPR036236	Zinc finger C2H2-type|Zinc finger C2H2 superfamily
OG03040	ESC1_0211150	ESE1_0210820	0.99	1	1	U2 small nuclear ribonucleoprotein A'	A	RNA processing and modification	GO:0005515	MF	protein binding	IPR001611|IPR032675	Leucine-rich repeat|Leucine-rich repeat domain superfamily
OG03041	ESC1_0211160	ESE1_0210830	1.25	0.38	1	GMP synthase (glutamine-hydrolysing)	F	Nucleotide transport and metabolism	GO:0006541|GO:0016740	BP|MF	glutamine metabolic process|transferase activity	IPR017926|IPR029062	Glutamine amidotransferase|Class I glutamine amidotransferase-like
OG03043	ESC1_0211180	ESE1_0210850	1.66	0.05	0.31	Thiamine pyrophosphate enzyme, central domain-containing protein	S	Function unknown	GO:0000287|GO:0003824|GO:0030976	MF|MF|MF	magnesium ion binding|catalytic activity|thiamine pyrophosphate binding	IPR011766|IPR012000|IPR012001|IPR012312|IPR029035|IPR029061	Thiamine pyrophosphate enzyme, C-terminal TPP-binding|Thiamine pyrophosphate enzyme, central domain|Thiamine pyrophosphate enzyme, N-terminal TPP-binding domain|Haemerythrin-like|DHS-like NAD/FAD-binding domain superfamily|Thiamin diphosphate-binding fold
OG03045	ESC1_0211200	ESE1_0210880	0.18	1	1		S	Function unknown				IPR008547|IPR029058	Protein of unknown function DUF829, TMEM53|Alpha/Beta hydrolase fold
OG03046	ESC1_0211210	ESE1_0210890	1.09	0.76	1		S	Function unknown				IPR016181	Acyl-CoA N-acyltransferase
OG03048	ESC1_0211230	ESE1_0210920	0.12	1	1		D	Cell cycle control, cell division, chromosome partitioning				IPR003511|IPR036570	HORMA domain|HORMA domain superfamily
OG03062	ESC1_0211380	ESE1_0211070	0.82	1	1	Fungal specific transcription factor domain-containing protein	K	Transcription	GO:0003677|GO:0005634|GO:0006351|GO:0008270	MF|CC|BP|MF	DNA binding|nucleus|transcription, DNA-templated|zinc ion binding	IPR007219|IPR013087|IPR036236	Transcription factor domain, fungi|Zinc finger C2H2-type|Zinc finger C2H2 superfamily
OG03063	ESC1_0211390	ESE1_0211060	0.75	1	1	solute carrier family 25 member 38	C	Energy production and conversion	GO:0005743|GO:0015187|GO:0016021|GO:1904983	CC|MF|CC|BP	mitochondrial inner membrane|glycine transmembrane transporter activity|integral component of membrane|glycine import into mitochondrion	IPR018108|IPR023395|IPR030847|IPR040062	Mitochondrial substrate/solute carrier|Mitochondrial carrier domain superfamily|Mitochondrial glycine transporter Hem25/SLC25A38|Mitochondrial carrier domain protein
OG03067	ESC1_0211430	ESE1_0211110	0.16	1	1	5-formyltetrahydrofolate cyclo-ligase	H	Coenzyme transport and metabolism	GO:0005524|GO:0030272|GO:0046872	MF|MF|MF	ATP binding|5-formyltetrahydrofolate cyclo-ligase activity|metal ion binding	IPR002698|IPR024185|IPR037171	5-formyltetrahydrofolate cyclo-ligase|5-formyltetrahydrofolate cyclo-ligase-like domain superfamily|NagB/RpiA transferase-like
OG03068	ESC1_0211440	ESE1_0211120	0.67	1	1	small nuclear ribonucleoprotein E	A	RNA processing and modification	GO:0000387|GO:0003723|GO:0005681|GO:0005682|GO:0005685|GO:0005686|GO:0005687|GO:0046540	BP|MF|CC|CC|CC|CC|CC|CC	spliceosomal snRNP assembly|RNA binding|spliceosomal complex|U5 snRNP|U1 snRNP|U2 snRNP|U4 snRNP|U4/U6 x U5 tri-snRNP complex	IPR001163|IPR010920|IPR027078	LSM domain, eukaryotic/archaea-type|LSM domain superfamily|Small nuclear ribonucleoprotein E
OG03071	ESC1_0211480	ESE1_0211180	1.69	0.37	1	SET domain-containing protein	S	Function unknown	GO:0005515	MF	protein binding	IPR001214|IPR011990	SET domain|Tetratricopeptide-like helical domain superfamily
OG03073	ESC1_0211500	ESE1_0211200	0.55	1	1	pep2-like protein	S	Function unknown	GO:0016021|GO:0016614|GO:0050660|GO:0055114	CC|MF|MF|BP	integral component of membrane|oxidoreductase activity, acting on CH-OH group of donors|flavin adenine dinucleotide binding|oxidation-reduction process	IPR005349	TMEM14 family
OG03074	ESC1_0211510	ESE1_0211220	0.57	1	1	hypothetical protein PV08_08869	S	Function unknown	GO:0032040	CC	small-subunit processome	IPR006984|IPR029060	rRNA-processing protein Fcf1/Utp23|PIN-like domain superfamily
OG03075	ESC1_0211530	ESE1_0211230	0.68	1	1	RNA polymerase I-specific transcription initiation factor RRN3 family protein	K	Transcription	GO:0003743|GO:0005840|GO:0006446	MF|CC|BP	translation initiation factor activity|ribosome|regulation of translational initiation	IPR007991	RNA polymerase I specific transcription initiation factor RRN3
OG03078	ESC1_0211560	ESE1_0211260	1.69	0.27	1	calcium/proton exchanger	P	Inorganic ion transport and metabolism	GO:0005773|GO:0006816|GO:0015297|GO:0016021|GO:0055085	CC|BP|MF|CC|BP	vacuole|calcium ion transport|antiporter activity|integral component of membrane|transmembrane transport	IPR004837	Sodium/calcium exchanger membrane region
OG03083	ESC1_0211630	ESE1_0211320	0.45	1	1	N amino acid transport system protein	E	Amino acid transport and metabolism	GO:0016021	CC	integral component of membrane	IPR013057	Amino acid transporter, transmembrane domain
OG03084	ESC1_0211640	ESE1_0211330	2.75	0	0
OG03086	ESC1_0211660	ESE1_0211350	1.17	0.65	1	L-asparaginase	E	Amino acid transport and metabolism	GO:0004067|GO:0005515|GO:0006522|GO:0006528|GO:0006531	MF|MF|BP|BP|BP	asparaginase activity|protein binding|alanine metabolic process|asparagine metabolic process|aspartate metabolic process	IPR002110|IPR006034|IPR020683|IPR027473|IPR027474|IPR036152|IPR036770|IPR037152|IPR040919	Ankyrin repeat|Asparaginase/glutaminase-like|Ankyrin repeat-containing domain|L-asparaginase, C-terminal|L-asparaginase, N-terminal|Asparaginase/glutaminase-like superfamily|Ankyrin repeat-containing domain superfamily|L-asparaginase, N-terminal domain superfamily|Asparaginase/glutaminase, C-terminal
OG03087	ESC1_0211680	ESE1_0211370	0.61	1	1		K	Transcription				IPR008030|IPR036291	NmrA-like domain|NAD(P)-binding domain superfamily
OG03088	ESC1_0211690	ESE1_0211380	3.28	0	0		G	Carbohydrate transport and metabolism				IPR013078|IPR029033	Histidine phosphatase superfamily, clade-1|Histidine phosphatase superfamily
OG03089	ESC1_0211700	ESE1_0211390	0.13	1	1	purine nucleoside permease, putative	F	Nucleotide transport and metabolism	GO:0055085	BP	transmembrane transport	IPR009486	Purine nucleoside permease
OG03091	ESC1_0211720	ESE1_0211420	4.51	0	0	MFS general substrate transporter	G	Carbohydrate transport and metabolism	GO:0004061|GO:0016021|GO:0019441|GO:0046487|GO:0055085	MF|CC|BP|BP|BP	arylformamidase activity|integral component of membrane|tryptophan catabolic process to kynurenine|glyoxylate metabolic process|transmembrane transport	IPR011701|IPR020846|IPR027519|IPR029058|IPR036259	Major facilitator superfamily|Major facilitator superfamily domain|Kynurenine formamidase, vertebrates/fungi-type|Alpha/Beta hydrolase fold|MFS transporter superfamily
OG03092	ESC1_0211750	ESE1_0211450	0.79	1	1	mannitol 1-phosphate dehydrogenase	I	Lipid transport and metabolism	GO:0016021|GO:0071949	CC|MF	integral component of membrane|FAD binding	IPR002938|IPR036188	FAD-binding domain|FAD/NAD(P)-binding domain superfamily
OG03093	ESC1_0211760	ESE1_0211460	0.2	1	1	hypothetical protein PV08_08845	S	Function unknown	GO:0009306|GO:0016021	BP|CC	protein secretion|integral component of membrane	IPR024242	Non-classical export protein 1
OG03095	ESC1_0211780	ESE1_0211470	2.03	0.07	0.42	DUF636 domain protein	S	Function unknown	GO:0016846	MF	carbon-sulfur lyase activity	IPR006913|IPR011057	Glutathione-dependent formaldehyde-activating enzyme/centromere protein V|Mss4-like superfamily
OG03096	ESC1_0211790	ESE1_0211490	2.01	0.01	0.1	proline iminopeptidase	S	Function unknown	GO:0006508|GO:0008233	BP|MF	proteolysis|peptidase activity	IPR000073|IPR002410|IPR005945|IPR029058	Alpha/beta hydrolase fold-1|Peptidase S33|Proline-specific peptidase|Alpha/Beta hydrolase fold
OG03097	ESC1_0211800	ESE1_0211500	0.54	1	1	mitochondrial GTP/GDP carrier protein 1	C	Energy production and conversion	GO:0000002|GO:0001409|GO:0005623|GO:0006879|GO:0009306|GO:0016021|GO:1903790	BP|MF|CC|BP|BP|CC|BP	mitochondrial genome maintenance|guanine nucleotide transmembrane transporter activity|cell|cellular iron ion homeostasis|protein secretion|integral component of membrane|guanine nucleotide transmembrane transport	IPR018108|IPR023395|IPR040062	Mitochondrial substrate/solute carrier|Mitochondrial carrier domain superfamily|Mitochondrial carrier domain protein
OG03105	ESC1_0211930	ESE1_0211620	0.23	1	1	CAIB/BAIF family enzyme	I	Lipid transport and metabolism	GO:0003824	MF	catalytic activity	IPR003673|IPR023606	CoA-transferase family III|CoA-transferase family III domain superfamily
OG03108	ESC1_0211960	ESE1_0211660	2.25	0	0.01	hypothetical protein PV08_08825	S	Function unknown	GO:0001933|GO:0005515|GO:0033673|GO:0034198|GO:0043021	BP|MF|BP|BP|MF	negative regulation of protein phosphorylation|protein binding|negative regulation of kinase activity|cellular response to amino acid starvation|ribonucleoprotein complex binding	IPR001498|IPR006575|IPR016135|IPR020568|IPR020569|IPR023582|IPR036956	Impact, N-terminal|RWD domain|Ubiquitin-conjugating enzyme/RWD-like|Ribosomal protein S5 domain 2-type fold|Uncharacterised protein family UPF0029, Impact, conserved site|Impact family|Impact, N-terminal domain superfamily
OG03110	ESC1_0211980	ESE1_0211670	0.3	1	1	CPA1 family monovalent cation:H+ antiporter	P	Inorganic ion transport and metabolism	GO:0006885|GO:0015299|GO:0016021|GO:1902600	BP|MF|CC|BP	regulation of pH|solute:proton antiporter activity|integral component of membrane|proton transmembrane transport	IPR006153|IPR038770	Cation/H+ exchanger|Sodium/solute symporter superfamily
OG03111	ESC1_0211990	ESE1_0211680	0.16	1	1	6-phosphofructo-2-kinase	G	Carbohydrate transport and metabolism	GO:0003873|GO:0005524|GO:0006000|GO:0006003|GO:0006013|GO:0046835	MF|MF|BP|BP|BP|BP	6-phosphofructo-2-kinase activity|ATP binding|fructose metabolic process|fructose 2,6-bisphosphate metabolic process|mannose metabolic process|carbohydrate phosphorylation	IPR001345|IPR003094|IPR013078|IPR013079|IPR027417|IPR029033	Phosphoglycerate/bisphosphoglycerate mutase, active site|Fructose-2,6-bisphosphatase|Histidine phosphatase superfamily, clade-1|6-phosphofructo-2-kinase|P-loop containing nucleoside triphosphate hydrolase|Histidine phosphatase superfamily
OG03112	ESC1_0212000	ESE1_0211690	3.46	0	0	WLM domain-containing protein	D	Cell cycle control, cell division, chromosome partitioning	GO:0070628	MF	proteasome binding	IPR007074|IPR009644|IPR013536	LicD family|Fukutin-related|WLM domain
OG03116	ESC1_0212060	ESE1_0211750	0.47	1	1	putative cytochrome P450	Q	Secondary metabolites biosynthesis, transport and catabolism	GO:0004497|GO:0005506|GO:0016021|GO:0016705|GO:0020037|GO:0055114	MF|MF|CC|MF|MF|BP	monooxygenase activity|iron ion binding|integral component of membrane|oxidoreductase activity, acting on paired donors, with incorporation or reduction of molecular oxygen|heme binding|oxidation-reduction process	IPR001128|IPR002401|IPR017972|IPR036396	Cytochrome P450|Cytochrome P450, E-class, group I|Cytochrome P450, conserved site|Cytochrome P450 superfamily
OG03117	ESC1_0212070	ESE1_0211760	0.63	1	1	L-lactate dehydrogenase (cytochrome)	C	Energy production and conversion	GO:0016491|GO:0020037|GO:0046872|GO:0055114	MF|MF|MF|BP	oxidoreductase activity|heme binding|metal ion binding|oxidation-reduction process	IPR000262|IPR001199|IPR013785|IPR018506|IPR036400|IPR037396	FMN-dependent dehydrogenase|Cytochrome b5-like heme/steroid binding domain|Aldolase-type TIM barrel|Cytochrome b5, heme-binding site|Cytochrome b5-like heme/steroid binding domain superfamily|FMN hydroxy acid dehydrogenase domain
OG03118	ESC1_0212080	ESE1_0211770	3.59	0	0	ribonuclease HII	L	Replication, recombination and repair	GO:0003723|GO:0004523|GO:0051252|GO:0090502	MF|MF|BP|BP	RNA binding|RNA-DNA hybrid ribonuclease activity|regulation of RNA metabolic process|RNA phosphodiester bond hydrolysis, endonucleolytic	IPR001352|IPR004649|IPR012337|IPR023160|IPR024567|IPR036397	Ribonuclease HII/HIII|Ribonuclease H2, subunit A|Ribonuclease H-like superfamily|Ribonuclease HII, helix-loop-helix cap domain superfamily|Ribonuclease HII/HIII domain|Ribonuclease H superfamily
OG03119	ESC1_0212090	ESE1_0211780	0.46	1	1	AT hook motif family protein	O	Posttranslational modification, protein turnover, chaperones	GO:0000776|GO:0019237|GO:0051382	CC|MF|BP	kinetochore|centromeric DNA binding|kinetochore assembly	IPR011051|IPR014710|IPR025974|IPR028386|IPR028929	RmlC-like cupin domain superfamily|RmlC-like jelly roll fold|Mif2/CENP-C cupin domain|Centromere protein C/Mif2/cnp3|Mif2/cnp3, N-terminal
OG03120	ESC1_0212100	ESE1_0211790	1.41	0.32	1	CAP-Gly domain-containing protein	O	Posttranslational modification, protein turnover, chaperones	GO:0003824|GO:0005515	MF|MF	catalytic activity|protein binding	IPR000626|IPR000938|IPR029071|IPR036859	Ubiquitin domain|CAP Gly-rich domain|Ubiquitin-like domain superfamily|CAP Gly-rich domain superfamily
OG03121	ESC1_0212130	ESE1_0211820	1.11	0.68	1	hypothetical protein PV08_08808	S	Function unknown	GO:0004519|GO:0006281|GO:0090305	MF|BP|BP	endonuclease activity|DNA repair|nucleic acid phosphodiester bond hydrolysis	IPR013882|IPR033316	DNA endonuclease Ctp1, C-terminal|DNA endonuclease RBBP8-like
OG03123	ESC1_0212150	ESE1_0211840	2.55	0	0	zinc knuckle domain protein	O	Posttranslational modification, protein turnover, chaperones	GO:0003676|GO:0008270	MF|MF	nucleic acid binding|zinc ion binding	IPR001878|IPR036875	Zinc finger, CCHC-type|Zinc finger, CCHC-type superfamily
OG03124	ESC1_0212180	ESE1_0211940	-0.97	1	NA	Tetratricopeptide repeat-containing protein			GO:0016021	CC	integral component of membrane
OG03125	ESC1_0212190	ESE1_0211950	-2.13	0.83	NA	kinase-like protein	T	Signal transduction mechanisms	GO:0004672|GO:0005524|GO:0006468	MF|MF|BP	protein kinase activity|ATP binding|protein phosphorylation	IPR000719|IPR011009	Protein kinase domain|Protein kinase-like domain superfamily
OG03127	ESC1_0212240	ESE1_0212010	-3.91	0.31	NA		Q	Secondary metabolites biosynthesis, transport and catabolism				IPR002347|IPR036291	Short-chain dehydrogenase/reductase SDR|NAD(P)-binding domain superfamily
OG03128	ESC1_0212250	ESE1_0212020	-0.97	1	NA		S	Function unknown				IPR020915	Uncharacterised protein family UPF0311
OG03129	ESC1_0212300	ESE1_0212070	1.34	0.33	1	anaphase-promoting complex component APC10	D	Cell cycle control, cell division, chromosome partitioning	GO:0005680|GO:0016021|GO:0031145|GO:0055085	CC|CC|BP|BP	anaphase-promoting complex|integral component of membrane|anaphase-promoting complex-dependent catabolic process|transmembrane transport	IPR004939|IPR008979|IPR016901	APC10/DOC domain|Galactose-binding-like domain superfamily|Anaphase-promoting complex subunit APC10/Doc1
OG03134	ESC1_0212360	ESE1_0212130	1.1	0.72	1	CDP-diacylglycerol-inositol 3-phosphatidyltransferase	I	Lipid transport and metabolism	GO:0008654|GO:0016021|GO:0016780	BP|CC|MF	phospholipid biosynthetic process|integral component of membrane|phosphotransferase activity, for other substituted phosphate groups	IPR000462	CDP-alcohol phosphatidyltransferase
OG03136	ESC1_0212430	ESE1_0212160	0.51	1	1	chromosome transmission fidelity protein 4	S	Function unknown	GO:0003824|GO:0005198|GO:0005515|GO:0006886|GO:0016192|GO:0030117	MF|MF|MF|BP|BP|CC	catalytic activity|structural molecule activity|protein binding|intracellular protein transport|vesicle-mediated transport|membrane coat	IPR001680|IPR015943|IPR017986|IPR019775|IPR022100|IPR036322	WD40 repeat|WD40/YVTN repeat-like-containing domain superfamily|WD40-repeat-containing domain|WD40 repeat, conserved site|Minichromosome loss protein Mcl1, middle region|WD40-repeat-containing domain superfamily
OG03141	ESC1_0212480	ESE1_0212210	0.43	1	1	tRNA-specific adenosine-34 deaminase subunit Tad3	A	RNA processing and modification	GO:0003824	MF	catalytic activity	IPR002125|IPR016193	Cytidine and deoxycytidylate deaminase domain|Cytidine deaminase-like
OG03143	ESC1_0212500	ESE1_0212230	1.37	0.25	1	serine/threonine protein kinase	T	Signal transduction mechanisms	GO:0004674|GO:0004740|GO:0005739|GO:0009069|GO:0015976|GO:0018105|GO:0045254|GO:1904183	MF|MF|CC|BP|BP|BP|CC|BP	protein serine/threonine kinase activity|pyruvate dehydrogenase (acetyl-transferring) kinase activity|mitochondrion|serine family amino acid metabolic process|carbon utilization|peptidyl-serine phosphorylation|pyruvate dehydrogenase complex|negative regulation of pyruvate dehydrogenase activity	IPR003594|IPR018955|IPR036784|IPR036890|IPR039028	Histidine kinase/HSP90-like ATPase|Branched-chain alpha-ketoacid dehydrogenase kinase/Pyruvate dehydrogenase kinase, N-terminal|Alpha-ketoacid/pyruvate dehydrogenase kinase, N-terminal domain superfamily|Histidine kinase/HSP90-like ATPase superfamily|PDK/BCKDK protein kinase
OG03148	ESC1_0212550	ESE1_0212280	2.19	0.36	1	catechol O-methyltransferase	S	Function unknown	GO:0005524|GO:0016021|GO:0046872	MF|CC|MF	ATP binding|integral component of membrane|metal ion binding	IPR011761|IPR013815	ATP-grasp fold|ATP-grasp fold, subdomain 1
OG03160	ESC1_0212810	ESE1_0212530	0.66	1	1	hypothetical protein PV08_08743	V	Defense mechanisms	GO:0016787	MF	hydrolase activity	IPR013094|IPR029058	Alpha/beta hydrolase fold-3|Alpha/Beta hydrolase fold
OG03162	ESC1_0212830	ESE1_0212550	0.55	1	1	putative microsomal signal peptidase subunit (gp23)	U	Intracellular trafficking, secretion, and vesicular transport	GO:0005787|GO:0006465|GO:0008233|GO:0016021	CC|BP|MF|CC	signal peptidase complex|signal peptide processing|peptidase activity|integral component of membrane	IPR007653	Signal peptidase complex subunit 3
OG03164	ESC1_0212850	ESE1_0212570	2.47	0.17	0.78
OG03165	ESC1_0212860	ESE1_0212580	1.47	0.06	0.37	succinate dehydrogenase, cytochrome b556 subunit	G	Carbohydrate transport and metabolism	GO:0000104|GO:0006119|GO:0009055|GO:0016021|GO:0018874|GO:0019643|GO:0022900|GO:0045281|GO:0046872	MF|BP|MF|CC|BP|BP|BP|CC|MF	succinate dehydrogenase activity|oxidative phosphorylation|electron transfer activity|integral component of membrane|benzoate metabolic process|reductive tricarboxylic acid cycle|electron transport chain|succinate dehydrogenase complex|metal ion binding	IPR000701|IPR014314|IPR018495|IPR034804	Succinate dehydrogenase/fumarate reductase type B, transmembrane subunit|Succinate dehydrogenase, cytochrome b556 subunit|Succinate dehydrogenase, cytochrome b subunit, conserved site|Fumarate reductase/succinate dehydrogenase, transmembrane subunit
OG03166	ESC1_0212870	ESE1_0212590	0.08	1	1	hypothetical protein PV08_08736	S	Function unknown	GO:0000723|GO:0000784|GO:0003677	BP|CC|MF	telomere maintenance|nuclear chromosome, telomeric region|DNA binding	IPR011564|IPR012340	Telomeric single stranded DNA binding POT1/Cdc13|Nucleic acid-binding, OB-fold
OG03169	ESC1_0212910	ESE1_0212630	1.97	0.02	0.15	H/ACA ribonucleoprotein complex subunit 3	A	RNA processing and modification	GO:0001522|GO:0030515|GO:0042254	BP|MF|BP	pseudouridine synthesis|snoRNA binding|ribosome biogenesis	IPR007264|IPR036756	H/ACA ribonucleoprotein complex, subunit Nop10|H/ACA ribonucleoprotein complex, subunit Nop10 superfamily
OG03172	ESC1_0212980	ESE1_0212680	1.86	0.03	0.19	alkaline phosphatase	S	Function unknown	GO:0006629|GO:0008081	BP|MF	lipid metabolic process|phosphoric diester hydrolase activity	IPR017946|IPR039559	PLC-like phosphodiesterase, TIM beta/alpha-barrel domain superfamily|Altered inheritance of mitochondria protein 6, PI-PLC-like catalytic domain
OG03175	ESC1_0213060	ESE1_0212790	-2.23	0.49	NA	Fumarylacetoacetate hydrolase domain-containing-like protein	Q	Secondary metabolites biosynthesis, transport and catabolism	GO:0003824	MF	catalytic activity	IPR011234|IPR036663	Fumarylacetoacetase-like, C-terminal|Fumarylacetoacetase-like, C-terminal domain superfamily
OG03176	ESC1_0213070	ESE1_0212800	0.62	1	1	putative DUF1212 domain membrane protein Prm10	S	Function unknown	GO:0016021	CC	integral component of membrane	IPR010619|IPR020846|IPR024528	Putative threonine/serine exporter|Major facilitator superfamily domain|Threonine/Serine exporter, ThrE
OG03177	ESC1_0213080	ESE1_0212810	1.03	0.92	1		S	Function unknown
OG03178	ESC1_0213090	ESE1_0212820	0.17	1	1		S	Function unknown
OG03179	ESC1_0213100	ESE1_0212830	0.52	1	1	hypothetical protein PV08_08710	S	Function unknown	GO:0004864|GO:0009966|GO:0032515	MF|BP|BP	protein phosphatase inhibitor activity|regulation of signal transduction|negative regulation of phosphoprotein phosphatase activity	IPR007062	Protein phosphatase inhibitor 2 (IPP-2)
OG03186	ESC1_0213180	ESE1_0212910	0.14	1	1	carboxymethylenebutenolidase	G	Carbohydrate transport and metabolism	GO:0016787	MF	hydrolase activity	IPR002925|IPR029058	Dienelactone hydrolase|Alpha/Beta hydrolase fold
OG03189	ESC1_0213210	ESE1_0212940	1.08	0.82	1	hypothetical protein PV08_08700	F	Nucleotide transport and metabolism	GO:0005506|GO:0009166|GO:0016021|GO:0016705|GO:0016787|GO:0020037|GO:0030170|GO:0055114	MF|BP|CC|MF|MF|MF|MF|BP	iron ion binding|nucleotide catabolic process|integral component of membrane|oxidoreductase activity, acting on paired donors, with incorporation or reduction of molecular oxygen|hydrolase activity|heme binding|pyridoxal phosphate binding|oxidation-reduction process	IPR004843|IPR006179|IPR014485|IPR029052|IPR036907	Calcineurin-like phosphoesterase domain, ApaH type|5'-Nucleotidase/apyrase|Predicted phosphoesterase, C1039.02 type|Metallo-dependent phosphatase-like|5'-Nucleotidase, C-terminal domain superfamily
OG03192	ESC1_0213260	ESE1_0212980	1.11	0.6	1	LCCL domain-containing protein	S	Function unknown	GO:0016021	CC	integral component of membrane	IPR004043|IPR036609	LCCL domain|LCCL domain superfamily
OG03193	ESC1_0213270	ESE1_0212990	1.38	0.28	1	long-chain acyl-CoA synthetase	I	Lipid transport and metabolism	GO:0016874	MF	ligase activity	IPR000873|IPR020845	AMP-dependent synthetase/ligase|AMP-binding, conserved site
OG03194	ESC1_0213280	ESE1_0213000	3.14	0	0	O-acetylhomoserine (thiol)-lyase	E	Amino acid transport and metabolism	GO:0006520|GO:0016765|GO:0016829|GO:0030170	BP|MF|MF|MF	cellular amino acid metabolic process|transferase activity, transferring alkyl or aryl (other than methyl) groups|lyase activity|pyridoxal phosphate binding	IPR000277|IPR006235|IPR015421|IPR015422|IPR015424	Cys/Met metabolism, pyridoxal phosphate-dependent enzyme|O-acetylhomoserine/O-acetylserine sulfhydrylase|Pyridoxal phosphate-dependent transferase, major domain|Pyridoxal phosphate-dependent transferase domain 1|Pyridoxal phosphate-dependent transferase
OG03195	ESC1_0213290	ESE1_0213010	2.81	0	0	MFS transporter, DHA1 family, tetracycline resistance protein	U	Intracellular trafficking, secretion, and vesicular transport	GO:0016021|GO:0055085	CC|BP	integral component of membrane|transmembrane transport	IPR011701|IPR020846|IPR036259	Major facilitator superfamily|Major facilitator superfamily domain|MFS transporter superfamily
OG03196	ESC1_0213310	ESE1_0213020	1.02	0.97	1	thioredoxin-like protein	O	Posttranslational modification, protein turnover, chaperones	GO:0005515	MF	protein binding	IPR004045|IPR010987|IPR036249|IPR036282|IPR040079	Glutathione S-transferase, N-terminal|Glutathione S-transferase, C-terminal-like|Thioredoxin-like superfamily|Glutathione S-transferase, C-terminal domain superfamily|Glutathione Transferase family
OG03197	ESC1_0213320	ESE1_0213040	0.14	1	1	glycoside hydrolase family 51 protein	G	Carbohydrate transport and metabolism	GO:0005524|GO:0006338|GO:0009117|GO:0031011|GO:0046373|GO:0046556	MF|BP|BP|CC|BP|MF	ATP binding|chromatin remodeling|nucleotide metabolic process|Ino80 complex|L-arabinose metabolic process|alpha-L-arabinofuranosidase activity	IPR010720|IPR013780|IPR017853	Alpha-L-arabinofuranosidase, C-terminal|Glycosyl hydrolase, all-beta|Glycoside hydrolase superfamily
OG03201	ESC1_0213370	ESE1_0213100	3.17	0	0	AAT family amino acid transporter	E	Amino acid transport and metabolism	GO:0006865|GO:0016021|GO:0022857|GO:0055085	BP|CC|MF|BP	amino acid transport|integral component of membrane|transmembrane transporter activity|transmembrane transport	IPR002293|IPR004840|IPR004841	Amino acid/polyamine transporter I|Amino acid permease, conserved site|Amino acid permease/ SLC12A domain
OG03204	ESC1_0213410	ESE1_0213140	0.43	1	1	RNA recognition motif aka RRM, RBD, or RNP domain-containing protein isoform 5	A	RNA processing and modification	GO:0003723|GO:0030846|GO:0031124|GO:0031126|GO:0099122	MF|BP|BP|BP|MF	RNA binding|termination of RNA polymerase II transcription, poly(A)-coupled|mRNA 3'-end processing|snoRNA 3'-end processing|RNA polymerase II C-terminal domain binding	IPR000504|IPR006569|IPR006903|IPR008942|IPR012677|IPR035979	RNA recognition motif domain|CID domain|RNA polymerase II-binding domain|ENTH/VHS|Nucleotide-binding alpha-beta plait domain superfamily|RNA-binding domain superfamily
OG03205	ESC1_0213440	ESE1_0213170	0.12	1	1
OG03206	ESC1_0213450	ESE1_0213180	3.05	0	0	cysteine synthase	E	Amino acid transport and metabolism	GO:0006535|GO:0030170	BP|MF	cysteine biosynthetic process from serine|pyridoxal phosphate binding	IPR001216|IPR001926|IPR036052	Cysteine synthase/cystathionine beta-synthase, pyridoxal-phosphate attachment site|Pyridoxal-phosphate dependent enzyme|Tryptophan synthase beta subunit-like PLP-dependent enzyme
OG03207	ESC1_0213460	ESE1_0213190	0.25	1	1	STE/STE20/YSK protein kinase	T	Signal transduction mechanisms	GO:0004672|GO:0005524|GO:0006468	MF|MF|BP	protein kinase activity|ATP binding|protein phosphorylation	IPR000719|IPR011009|IPR017441	Protein kinase domain|Protein kinase-like domain superfamily|Protein kinase, ATP binding site
OG03209	ESC1_0213490	ESE1_0213220	0.08	1	1	Low-affinity potassium transport protein	P	Inorganic ion transport and metabolism	GO:0005887|GO:0015079|GO:0030007|GO:0071805	CC|MF|BP|BP	integral component of plasma membrane|potassium ion transmembrane transporter activity|cellular potassium ion homeostasis|potassium ion transmembrane transport	IPR003445|IPR004773|IPR015958	Cation transporter|Potassium/sodium transporter Trk/HKT|Potassium transporter Trk, fungi
OG03210	ESC1_0213510	ESE1_0213250	1.29	0.34	1		S	Function unknown				IPR013744|IPR029058	Fusarinine C esterase sidJ|Alpha/Beta hydrolase fold
OG03211	ESC1_0213530	ESE1_0213260	2.38	0	0.01	hypothetical protein PV08_08667	I	Lipid transport and metabolism	GO:0016021|GO:0016747	CC|MF	integral component of membrane|transferase activity, transferring acyl groups other than amino-acyl groups	IPR002656	Acyltransferase 3
OG03212	ESC1_0213540	ESE1_0213270	0.08	1	1		G|O	Carbohydrate transport and metabolism|Posttranslational modification, protein turnover, chaperones				IPR002889|IPR018535	Carbohydrate-binding WSC|Domain of unknown function DUF1996
OG03216	ESC1_0213620	ESE1_0213370	3.12	0	0	retrograde regulation protein 2	G	Carbohydrate transport and metabolism	GO:0016021|GO:0055085	CC|BP	integral component of membrane|transmembrane transport	IPR011701|IPR020846|IPR036259	Major facilitator superfamily|Major facilitator superfamily domain|MFS transporter superfamily
OG03217	ESC1_0213640	ESE1_0213390	2.15	0	0.05
OG03218	ESC1_0213650	ESE1_0213400	0.21	1	1	alcohol dehydrogenase	S	Function unknown	GO:0016491|GO:0055114	MF|BP	oxidoreductase activity|oxidation-reduction process	IPR018170|IPR020471|IPR023210|IPR036812	Aldo/keto reductase, conserved site|Aldo/keto reductase|NADP-dependent oxidoreductase domain|NADP-dependent oxidoreductase domain superfamily
OG03219	ESC1_0213660	ESE1_0213410	1.07	0.79	1	Ras-like protein Rab-14	U	Intracellular trafficking, secretion, and vesicular transport	GO:0003924|GO:0005525	MF|MF	GTPase activity|GTP binding	IPR001806|IPR005225|IPR027417	Small GTPase|Small GTP-binding protein domain|P-loop containing nucleoside triphosphate hydrolase
OG03220	ESC1_0213670	ESE1_0213420	1.28	0.16	0.75	ctl transporter	I	Lipid transport and metabolism	GO:0016021	CC	integral component of membrane	IPR007603	Choline transporter-like
OG03224	ESC1_0213710	ESE1_0213460	4.43	0	0	hypothetical protein PV08_08648	S	Function unknown	GO:0004601|GO:0006979|GO:0016021|GO:0098869	MF|BP|CC|BP	peroxidase activity|response to oxidative stress|integral component of membrane|cellular oxidant detoxification	IPR000028|IPR036851	Chloroperoxidase|Chloroperoxidase-like superfamily
OG03229	ESC1_0213780	ESE1_0213530	1.28	0.3	1	polyketide synthase	I	Lipid transport and metabolism	GO:0005524|GO:0006457|GO:0009058|GO:0016740|GO:0016788|GO:0031177|GO:0051082	MF|BP|BP|MF|MF|MF|MF	ATP binding|protein folding|biosynthetic process|transferase activity|hydrolase activity, acting on ester bonds|phosphopantetheine binding|unfolded protein binding	IPR001031|IPR001227|IPR006162|IPR009081|IPR014030|IPR014031|IPR014043|IPR016035|IPR016036|IPR016039|IPR018201|IPR020801|IPR020806|IPR020807|IPR020841|IPR029058|IPR030918|IPR032088|IPR036736	Thioesterase|Acyl transferase domain superfamily|Phosphopantetheine attachment site|Phosphopantetheine binding ACP domain|Beta-ketoacyl synthase, N-terminal|Beta-ketoacyl synthase, C-terminal|Acyl transferase|Acyl transferase/acyl hydrolase/lysophospholipase|Malonyl-CoA ACP transacylase, ACP-binding|Thiolase-like|Beta-ketoacyl synthase, active site|Polyketide synthase, acyl transferase domain|Pol…
OG03230	ESC1_0213790	ESE1_0213540	1.04	0.87	1
OG03231	ESC1_0213800	ESE1_0213550	1.46	0.08	0.44		S	Function unknown				IPR029071	Ubiquitin-like domain superfamily
OG03232	ESC1_0213810	ESE1_0213560	1.26	0.56	1		S	Function unknown				IPR008030|IPR036291	NmrA-like domain|NAD(P)-binding domain superfamily
OG03233	ESC1_0213820	ESE1_0213570	0.65	1	1	hypothetical protein PV08_08637	S	Function unknown	GO:0003700|GO:0005667|GO:0006355	MF|CC|BP	DNA-binding transcription factor activity|transcription factor complex|regulation of transcription, DNA-templated	IPR004827|IPR021833	Basic-leucine zipper domain|Protein of unknown function DUF3425
OG03234	ESC1_0213830	ESE1_0213580	-3.13	0.53	NA
OG03235	ESC1_0213840	ESE1_0213590	0.83	1	1	hypothetical protein PV08_08635	S	Function unknown	GO:0016021	CC	integral component of membrane	IPR012578	Nuclear pore complex component
OG03237	ESC1_0213860	ESE1_0213620	0.56	1	1	enoyl-[acyl-carrier protein] reductase I	S	Function unknown	GO:0006807|GO:0018580|GO:0055114	BP|MF|BP	nitrogen compound metabolic process|nitronate monooxygenase activity|oxidation-reduction process	IPR004136|IPR013785	Nitronate monooxygenase|Aldolase-type TIM barrel
OG03242	ESC1_0213930	ESE1_0213690	0.23	1	1	MFS general substrate transporter	S	Function unknown	GO:0016021|GO:0055085	CC|BP	integral component of membrane|transmembrane transport	IPR011701|IPR020846|IPR036259	Major facilitator superfamily|Major facilitator superfamily domain|MFS transporter superfamily
OG03243	ESC1_0213940	ESE1_0213700	1.74	0	0.01	geranylgeranyl pyrophosphate synthetase AtmG	H	Coenzyme transport and metabolism	GO:0008299|GO:0016740	BP|MF	isoprenoid biosynthetic process|transferase activity	IPR000092|IPR008949|IPR033749	Polyprenyl synthetase|Isoprenoid synthase domain superfamily|Polyprenyl synthetase, conserved site
OG03244	ESC1_0213950	ESE1_0213710	3.57	0	0	cell division control protein 14	S	Function unknown	GO:0051301	BP	cell division	IPR012535	Cell division protein Cdc14
OG03245	ESC1_0213960	ESE1_0213720	0.54	1	1	Methyltransferase domain-containing protein	S	Function unknown	GO:0008168|GO:0032259	MF|BP	methyltransferase activity|methylation	IPR029063|IPR041698	S-adenosyl-L-methionine-dependent methyltransferase|Methyltransferase domain 25
OG03247	ESC1_0213980	ESE1_0213740	1.59	0.41	1	hypothetical protein PV08_08622	I	Lipid transport and metabolism	GO:0016021|GO:0016747	CC|MF	integral component of membrane|transferase activity, transferring acyl groups other than amino-acyl groups	IPR002656	Acyltransferase 3
OG03249	ESC1_0214000	ESE1_0213770	3.67	0	0	hypothetical protein PV08_08619			GO:0055114	BP	oxidation-reduction process	IPR032801	Peroxiredoxin-like 2A/B/C
OG03250	ESC1_0214010	ESE1_0213760	0.41	1	1	Copper fist DNA binding domain-containing protein			GO:0003677|GO:0003700|GO:0005507|GO:0005634|GO:0005667|GO:0006355	MF|MF|MF|CC|CC|BP	DNA binding|DNA-binding transcription factor activity|copper ion binding|nucleus|transcription factor complex|regulation of transcription, DNA-templated
OG03252	ESC1_0214030	ESE1_0213790	0.15	1	1		A	RNA processing and modification				IPR007109	Brix domain
OG03253	ESC1_0214040	ESE1_0213800	1.45	0.84	NA		L	Replication, recombination and repair				IPR001357|IPR036420	BRCT domain|BRCT domain superfamily
OG03254	ESC1_0214050	ESE1_0213810	0.1	1	1	anthranilate synthase component 2	E	Amino acid transport and metabolism	GO:0000162|GO:0004049|GO:0004425|GO:0004640|GO:0005950|GO:0006541|GO:0006571|GO:0009094|GO:0033984	BP|MF|MF|MF|CC|BP|BP|BP|MF	tryptophan biosynthetic process|anthranilate synthase activity|indole-3-glycerol-phosphate synthase activity|phosphoribosylanthranilate isomerase activity|anthranilate synthase complex|glutamine metabolic process|tyrosine biosynthetic process|L-phenylalanine biosynthetic process|indole-3-glycerol-phosphate lyase activity	IPR001240|IPR001468|IPR006221|IPR011060|IPR013785|IPR013798|IPR016302|IPR017926|IPR029062	N-(5'phosphoribosyl) anthranilate isomerase (PRAI)|Indole-3-glycerol phosphate synthase, conserved site|Anthranilate synthase/para-aminobenzoate synthase like domain|Ribulose-phosphate binding barrel|Aldolase-type TIM barrel|Indole-3-glycerol phosphate synthase|Anthranilate synthase component 2|Glutamine amidotransferase|Class I glutamine amidotransferase-like
OG03255	ESC1_0214060	ESE1_0213820	1.52	0.04	0.27	methylene-fatty-acyl-phospholipid synthase	I	Lipid transport and metabolism	GO:0000773|GO:0005789|GO:0006544|GO:0006563|GO:0006566|GO:0006656|GO:0016021|GO:0031966|GO:0032259|GO:0080101	MF|CC|BP|BP|BP|BP|CC|CC|BP|MF	phosphatidyl-N-methylethanolamine N-methyltransferase activity|endoplasmic reticulum membrane|glycine metabolic process|L-serine metabolic process|threonine metabolic process|phosphatidylcholine biosynthetic process|integral component of membrane|mitochondrial membrane|methylation|phosphatidyl-N-dimethylethanolamine N-methyltransferase activity	IPR007318|IPR024960	Phospholipid methyltransferase|Phosphatidyl-N-methylethanolamine/Phosphatidylethanolamine N-methyltransferase
OG03257	ESC1_0214080	ESE1_0213840	0.26	1	1	casein kinase II subunit beta-2	D|K|T	Cell cycle control, cell division, chromosome partitioning|Transcription|Signal transduction mechanisms	GO:0005956|GO:0016021|GO:0016301|GO:0019887|GO:0045859	CC|CC|MF|MF|BP	protein kinase CK2 complex|integral component of membrane|kinase activity|protein kinase regulator activity|regulation of protein kinase activity	IPR000704|IPR016149|IPR035991	Casein kinase II, regulatory subunit|Casein kinase II, regulatory subunit, N-terminal|Casein kinase II subunit beta-like
OG03258	ESC1_0214090	ESE1_0213850	2.76	0.16	0.77
OG03259	ESC1_0214100	ESE1_0213860	0.9	1	1
OG03260	ESC1_0214120	ESE1_0213880	3.46	0	0
OG03261	ESC1_0214130	ESE1_0213890	3.87	0	0
OG03262	ESC1_0214140	ESE1_0213900	1.45	0.42	1		O	Posttranslational modification, protein turnover, chaperones				IPR002068|IPR008978	Alpha crystallin/Hsp20 domain|HSP20-like chaperone
OG03263	ESC1_0214150	ESE1_0213920	4.08	0	0
OG03264	ESC1_0214170	ESE1_0213930	6.95	0	0		O	Posttranslational modification, protein turnover, chaperones				IPR002068|IPR008978	Alpha crystallin/Hsp20 domain|HSP20-like chaperone
OG03265	ESC1_0214180	ESE1_0213940	4.08	0	0	Helix-loop-helix DNA-binding domain-containing protein	S	Function unknown	GO:0046983	MF	protein dimerization activity	IPR011598|IPR036638	Myc-type, basic helix-loop-helix (bHLH) domain|Helix-loop-helix DNA-binding domain superfamily
OG03266	ESC1_0214190	ESE1_0213950	4.82	0	0	hypothetical protein PV08_08601			GO:0016020	CC	membrane
OG03267	ESC1_0214200	ESE1_0213960	1.53	0.23	0.99
OG03268	ESC1_0214210	ESE1_0213970	3.99	0	0
OG03271	ESC1_0214240	ESE1_0214010	1.34	0.78	1	NAD(P)-binding protein	S	Function unknown	GO:0003824|GO:0050662	MF|MF	catalytic activity|coenzyme binding	IPR036291	NAD(P)-binding domain superfamily
OG03272	ESC1_0214260	ESE1_0214020	0.63	1	1
OG03273	ESC1_0214270	ESE1_0214030	1.3	0.53	1	hypothetical protein PV08_08594			GO:0005887|GO:0030171|GO:1902600	CC|MF|BP	integral component of plasma membrane|voltage-gated proton channel activity|proton transmembrane transport	IPR005821|IPR027359|IPR031846	Ion transport domain|Voltage-dependent channel domain superfamily|Voltage-gated hydrogen channel 1
OG03275	ESC1_0214290	ESE1_0214060	1.57	0.07	0.4	hypothetical protein PV08_08592	S	Function unknown	GO:0016021	CC	integral component of membrane	IPR004331	SPX domain
OG03276	ESC1_0214300	ESE1_0214070	0.22	1	1
OG03277	ESC1_0214310	ESE1_0214080	1.2	0.53	1	cohesin complex subunit SCC1	A	RNA processing and modification	GO:0005732|GO:0006364|GO:0034457	CC|BP|CC	small nucleolar ribonucleoprotein complex|rRNA processing|Mpp10 complex	IPR012173	U3 small nucleolar ribonucleoprotein complex, subunit Mpp10
OG03278	ESC1_0214320	ESE1_0214100	0.96	1	1		S	Function unknown				IPR019331|IPR039845	FAM192A/Fyv6, N-terminal|PSME3-interacting protein
OG03283	ESC1_0214400	ESE1_0214190	0.22	1	1	pre-mRNA-processing factor 4	S	Function unknown	GO:0000346|GO:0005515|GO:0006406|GO:0016021	CC|MF|BP|CC	transcription export complex|protein binding|mRNA export from nucleus|integral component of membrane	IPR001680|IPR015943|IPR017986|IPR019775|IPR020472|IPR036322|IPR040132	WD40 repeat|WD40/YVTN repeat-like-containing domain superfamily|WD40-repeat-containing domain|WD40 repeat, conserved site|G-protein beta WD-40 repeat|WD40-repeat-containing domain superfamily|TREX component Tex1/THOC3
OG03284	ESC1_0214430	ESE1_0214220	2.61	0.16	0.75	fructan 6-exohydrolase	G	Carbohydrate transport and metabolism	GO:0004553|GO:0005975	MF|BP	hydrolase activity, hydrolyzing O-glycosyl compounds|carbohydrate metabolic process	IPR001362|IPR013148|IPR023296	Glycoside hydrolase, family 32|Glycosyl hydrolase family 32, N-terminal|Glycosyl hydrolase, five-bladed beta-propellor domain superfamily
OG03288	ESC1_0214470	ESE1_0214260	0.13	1	1		T	Signal transduction mechanisms				IPR001849|IPR011993|IPR027267|IPR031968|IPR039463	Pleckstrin homology domain|PH-like domain superfamily|AH/BAR domain superfamily|VASt domain|Sip3/Lam1, BAR domain
OG03290	ESC1_0214490	ESE1_0214280	2.36	0	0	ADP,ATP carrier protein	C	Energy production and conversion	GO:0005471|GO:0005743|GO:0016021|GO:0140021|GO:1990544	MF|CC|CC|BP|BP	ATP:ADP antiporter activity|mitochondrial inner membrane|integral component of membrane|mitochondrial ADP transmembrane transport|mitochondrial ATP transmembrane transport	IPR002067|IPR002113|IPR018108|IPR023395|IPR040062	Mitochondrial carrier protein|Adenine nucleotide translocator 1|Mitochondrial substrate/solute carrier|Mitochondrial carrier domain superfamily|Mitochondrial carrier domain protein
OG03292	ESC1_0214520	ESE1_0214320	0.57	1	1	hypothetical protein PV08_08568	S	Function unknown	GO:0000981|GO:0003677|GO:0005634|GO:0006357|GO:0008270	MF|MF|CC|BP|MF	DNA-binding transcription factor activity, RNA polymerase II-specific|DNA binding|nucleus|regulation of transcription by RNA polymerase II|zinc ion binding	IPR007219|IPR010621|IPR010679	Transcription factor domain, fungi|Domain of unknown function DUF1214|Domain of unknown function DUF1254
OG03294	ESC1_0214540	ESE1_0214340	0.35	1	1	hypothetical protein PV08_08565			GO:0016021	CC	integral component of membrane
OG03295	ESC1_0214550	ESE1_0214350	1.4	0.17	0.78	50S ribosomal protein L3	J	Translation, ribosomal structure and biogenesis	GO:0003735|GO:0005840|GO:0006412|GO:0042254	MF|CC|BP|BP	structural constituent of ribosome|ribosome|translation|ribosome biogenesis	IPR000597|IPR009000|IPR019927	Ribosomal protein L3|Translation protein, beta-barrel domain superfamily|Ribosomal protein L3, bacterial/organelle-type
OG03299	ESC1_0214630	ESE1_0214430	1.73	0.11	0.56		S	Function unknown				IPR019350	RNA polymerase I-specific transcription initiation factor RRN6-like
OG03300	ESC1_0214640	ESE1_0214440	0.74	1	1	2OG-Fe(II)oxygenase family Oxidoreductase	E	Amino acid transport and metabolism	GO:0005506|GO:0016705|GO:0031418|GO:0055114	MF|MF|MF|BP	iron ion binding|oxidoreductase activity, acting on paired donors, with incorporation or reduction of molecular oxygen|L-ascorbic acid binding|oxidation-reduction process	IPR005123|IPR006620	Oxoglutarate/iron-dependent dioxygenase|Prolyl 4-hydroxylase, alpha subunit
OG03301	ESC1_0214660	ESE1_0214460	0.56	1	1		S	Function unknown				IPR006767|IPR006768|IPR036265|IPR040194	Cwf19-like protein, C-terminal domain-2|Cwf19-like, C-terminal domain-1|HIT-like superfamily|Cwf19-like protein
OG03308	ESC1_0214790	ESE1_0214650	0.09	1	1	vacuolar transporter chaperone 1	P	Inorganic ion transport and metabolism	GO:0016021	CC	integral component of membrane	IPR003807	Domain of unknown function DUF202
OG03310	ESC1_0214810	ESE1_0214680	2.8	0	0	Low-affinity iron/zinc ion transport protein fet4	P	Inorganic ion transport and metabolism	GO:0016021|GO:0055085	CC|BP	integral component of membrane|transmembrane transport	IPR007251	Low affinity iron permease, Fet4
OG03312	ESC1_0214830	ESE1_0214690	0.6	1	1	Monocarboxylate transporter 4	G	Carbohydrate transport and metabolism	GO:0016021|GO:0055085	CC|BP	integral component of membrane|transmembrane transport	IPR011701|IPR020846|IPR036259	Major facilitator superfamily|Major facilitator superfamily domain|MFS transporter superfamily
OG03314	ESC1_0214860	ESE1_0214730	0.14	1	1		E|I	Amino acid transport and metabolism|Lipid transport and metabolism				IPR005913|IPR029903|IPR036291	dTDP-4-dehydrorhamnose reductase family|RmlD-like substrate binding domain|NAD(P)-binding domain superfamily
OG03319	ESC1_0214930	ESE1_0214800	0.3	1	1	predicted protein	S	Function unknown	GO:0046872	MF	metal ion binding	IPR001965|IPR011011|IPR013083|IPR019786|IPR019787	Zinc finger, PHD-type|Zinc finger, FYVE/PHD-type|Zinc finger, RING/FYVE/PHD-type|Zinc finger, PHD-type, conserved site|Zinc finger, PHD-finger
OG03322	ESC1_0215020	ESE1_0214880	-2.64	0.32	NA	NAD(P)-binding protein	Q	Secondary metabolites biosynthesis, transport and catabolism	GO:0016491|GO:0055114	MF|BP	oxidoreductase activity|oxidation-reduction process	IPR002347|IPR036291	Short-chain dehydrogenase/reductase SDR|NAD(P)-binding domain superfamily
OG03323	ESC1_0215030	ESE1_0214890	0.23	1	1	hypothetical protein PV08_08507	O	Posttranslational modification, protein turnover, chaperones	GO:0008641|GO:0016021	MF|CC	ubiquitin-like modifier activating enzyme activity|integral component of membrane	IPR000594|IPR035985	THIF-type NAD/FAD binding fold|Ubiquitin-activating enzyme
OG03324	ESC1_0215040	ESE1_0214900	1.38	0.23	0.97	pre-mRNA-splicing factor isy1	A	RNA processing and modification	GO:0000350	BP	generation of catalytic spliceosome for second transesterification step	IPR009360|IPR029012|IPR037200	Pre-mRNA-splicing factor Isy1|Helix hairpin bin domain superfamily|Pre-mRNA-splicing factor Isy1 superfamily
OG03325	ESC1_0215050	ESE1_0214910	0.32	1	1
OG03326	ESC1_0215060	ESE1_0214930	3.09	0	0	hypothetical protein PV08_08504	S	Function unknown	GO:0016021	CC	integral component of membrane	IPR021047	Mannosyltransferase 1, CMT1
OG03327	ESC1_0215070	ESE1_0214940	3.91	0.1	0.51
OG03330	ESC1_0215100	ESE1_0214970	0.45	1	1	hypothetical protein PV08_08501	B	Chromatin structure and dynamics	GO:0000776|GO:0003677|GO:0005634|GO:0046982|GO:0051382	CC|MF|CC|MF|BP	kinetochore|DNA binding|nucleus|protein heterodimerization activity|kinetochore assembly	IPR009072|IPR035425	Histone-fold|CENP-T/Histone H4, histone fold
OG03332	ESC1_0215130	ESE1_0215010	0.16	1	1	hypothetical protein PV08_08496	S	Function unknown	GO:0016021	CC	integral component of membrane	IPR031349	General transcription factor TFIIH, subunit Tfb6
OG03335	ESC1_0215180	ESE1_0215070	0.97	1	1	elongation factor 1-beta	K	Transcription	GO:0003746|GO:0005840|GO:0005853|GO:0006448	MF|CC|CC|BP	translation elongation factor activity|ribosome|eukaryotic translation elongation factor 1 complex|regulation of translational elongation	IPR001326|IPR014038|IPR014717|IPR018940|IPR036219|IPR036282	Translation elongation factor EF1B, beta/delta chains, conserved site|Translation elongation factor EF1B, beta/delta subunit, guanine nucleotide exchange domain|Translation elongation factor EF1B/ribosomal protein S6|Elongation factor 1 beta central acidic region, eukaryote|Translation elongation factor eEF-1beta-like superfamily|Glutathione S-transferase, C-terminal domain superfamily
OG03337	ESC1_0215200	ESE1_0215090	0.99	1	1	dihydroorotate oxidase	F	Nucleotide transport and metabolism	GO:0005737|GO:0006207|GO:0044205|GO:0055114|GO:1990663	CC|BP|BP|BP|MF	cytoplasm|'de novo' pyrimidine nucleobase biosynthetic process|'de novo' UMP biosynthetic process|oxidation-reduction process|dihydroorotate dehydrogenase (fumarate) activity	IPR005720|IPR013785|IPR023359|IPR033886	Dihydroorotate dehydrogenase domain|Aldolase-type TIM barrel|Dihydroorotate dehydrogenase A, chain A, domain 2|Dihydroorotate dehydrogenase, class 1A
OG03341	ESC1_0215250	ESE1_0215140	-1.62	0.74	NA	phenylalanine ammonia-lyase	Q	Secondary metabolites biosynthesis, transport and catabolism	GO:0005737|GO:0006559|GO:0006570|GO:0009800|GO:0009821|GO:0045548	CC|BP|BP|BP|BP|MF	cytoplasm|L-phenylalanine catabolic process|tyrosine metabolic process|cinnamic acid biosynthetic process|alkaloid biosynthetic process|phenylalanine ammonia-lyase activity	IPR001106|IPR005922|IPR008948|IPR022313|IPR023144|IPR024083	Aromatic amino acid lyase|Phenylalanine ammonia-lyase|L-Aspartase-like|Phenylalanine/histidine ammonia-lyases, active site|Phenylalanine ammonia-lyase, shielding domain superfamily|Fumarase/histidase, N-terminal
OG03346	ESC1_0215330	ESE1_0215220	0.62	1	1							IPR000182|IPR016181	GNAT domain|Acyl-CoA N-acyltransferase
OG03347	ESC1_0215340	ESE1_0215230	0.09	1	1		S	Function unknown
OG03349	ESC1_0215360	ESE1_0215260	0.65	1	1	hypothetical protein PV06_09899			GO:0016021	CC	integral component of membrane
OG03350	ESC1_0215370	ESE1_0215250	0.32	1	1
OG03352	ESC1_0215390	ESE1_0215290	0.88	1	1		S	Function unknown				IPR036908	RlpA-like domain superfamily
OG03355	ESC1_0215430	ESE1_0215330	1.42	0.29	1	folylpolyglutamate synthase	H	Coenzyme transport and metabolism	GO:0004326|GO:0005524|GO:0006536|GO:0046656|GO:0046901	MF|MF|BP|BP|BP	tetrahydrofolylpolyglutamate synthase activity|ATP binding|glutamate metabolic process|folic acid biosynthetic process|tetrahydrofolylpolyglutamate biosynthetic process	IPR001645|IPR013221|IPR018109|IPR036565|IPR036615	Folylpolyglutamate synthetase|Mur ligase, central|Folylpolyglutamate synthetase, conserved site|Mur-like, catalytic domain superfamily|Mur ligase, C-terminal domain superfamily
OG03356	ESC1_0215440	ESE1_0215350	0.71	1	1	CPL NUC119 domain-containing protein	J	Translation, ribosomal structure and biogenesis	GO:0003723	MF	RNA binding	IPR001313|IPR011009|IPR012959|IPR016024|IPR033133|IPR040059	Pumilio RNA-binding repeat|Protein kinase-like domain superfamily|CPL domain|Armadillo-type fold|Pumilio homology domain|Pumilio homologue 3
OG03361	ESC1_0215490	ESE1_0215400	0.18	1	1		S	Function unknown				IPR020373	Ribosomal protein S36, mitochondrial
OG03363	ESC1_0215520	ESE1_0215430	0.31	1	1		S	Function unknown
OG03366	ESC1_0215550	ESE1_0215460	0.77	1	1		S	Function unknown				IPR029063	S-adenosyl-L-methionine-dependent methyltransferase
OG03371	ESC1_0215620	ESE1_0215530	-2.47	0.46	NA	Thioesterase/thiol ester dehydrase-isomerase	S	Function unknown	GO:0016020	CC	membrane	IPR029069	HotDog domain superfamily
OG03372	ESC1_0215630	ESE1_0215540	1.08	0.99	NA	MFS general substrate transporter	S	Function unknown	GO:0016021|GO:0055085	CC|BP	integral component of membrane|transmembrane transport	IPR001411|IPR011701|IPR020846|IPR036259	Tetracycline resistance protein/drug resistance transporter|Major facilitator superfamily|Major facilitator superfamily domain|MFS transporter superfamily
OG03379	ESC1_0215720	ESE1_0215620	1.28	0.54	1
OG03382	ESC1_0215770	ESE1_0215670	1.6	0.11	0.57	hypothetical protein PV08_08432			GO:0016021	CC	integral component of membrane
OG03384	ESC1_0215790	ESE1_0215680	1.14	0.61	1	phosphoadenosine phosphosulfate reductase	E	Amino acid transport and metabolism	GO:0004604|GO:0019379	MF|BP	phosphoadenylyl-sulfate reductase (thioredoxin) activity|sulfate assimilation, phosphoadenylyl sulfate reduction by phosphoadenylyl-sulfate reductase (thioredoxin)	IPR002500|IPR004511|IPR011800|IPR014729	Phosphoadenosine phosphosulphate reductase|Phosphoadenosine phosphosulphate/adenosine 5'-phosphosulphate reductase|Phosphoadenosine phosphosulphate reductase CysH|Rossmann-like alpha/beta/alpha sandwich fold
OG03385	ESC1_0215800	ESE1_0215690	0.11	1	1		E	Amino acid transport and metabolism				IPR023214|IPR036412	HAD superfamily|HAD-like superfamily
OG03387	ESC1_0215820	ESE1_0215710	1.41	0.55	1
OG03388	ESC1_0215830	ESE1_0215720	0.64	1	1	hypothetical protein PV08_08425			GO:0070072	BP	vacuolar proton-transporting V-type ATPase complex assembly	IPR040357	Vma22/CCDC115
OG03389	ESC1_0215850	ESE1_0215730	0.75	1	1		A	RNA processing and modification				IPR008011	Complex 1 LYR protein
OG03391	ESC1_0215870	ESE1_0215750	1.37	0.37	1	hypothetical protein PV08_08422	S	Function unknown	GO:0016021	CC	integral component of membrane	IPR013879	Protein of unknown function DUF1761
OG03392	ESC1_0215880	ESE1_0215760	1.89	0.01	0.09	hypothetical protein PV08_08421	A	RNA processing and modification	GO:0005737|GO:0016021|GO:0016279|GO:0018022	CC|CC|MF|BP	cytoplasm|integral component of membrane|protein-lysine N-methyltransferase activity|peptidyl-lysine methylation	IPR019410|IPR029063|IPR033684	Lysine methyltransferase|S-adenosyl-L-methionine-dependent methyltransferase|Protein-lysine N-methyltransferase
OG03393	ESC1_0215890	ESE1_0215770	0.21	1	1
OG03395	ESC1_0215910	ESE1_0215790	1.45	0.1	0.55	Grx4 family monothiol glutaredoxin	O	Posttranslational modification, protein turnover, chaperones	GO:0005759|GO:0006970|GO:0009055|GO:0015035|GO:0016226|GO:0022900|GO:0034599|GO:0045454	CC|BP|MF|MF|BP|BP|BP|BP	mitochondrial matrix|response to osmotic stress|electron transfer activity|protein disulfide oxidoreductase activity|iron-sulfur cluster assembly|electron transport chain|cellular response to oxidative stress|cell redox homeostasis	IPR002109|IPR004480|IPR033658|IPR036249	Glutaredoxin|Monothiol glutaredoxin-related|Glutaredoxin, PICOT-like|Thioredoxin-like superfamily
OG03396	ESC1_0215920	ESE1_0215800	0.57	1	1	branched-chain amino acid aminotransferase	E	Amino acid transport and metabolism	GO:0009082|GO:0052654|GO:0052655|GO:0052656	BP|MF|MF|MF	branched-chain amino acid biosynthetic process|L-leucine transaminase activity|L-valine transaminase activity|L-isoleucine transaminase activity	IPR001544|IPR018300|IPR036038	Aminotransferase class IV|Aminotransferase, class IV, conserved site|Aminotransferase-like, PLP-dependent enzymes
OG03401	ESC1_0215970	ESE1_0215850	0.27	1	1	Cytochrome c oxidase assembly protein 1	S	Function unknown	GO:0016021	CC	integral component of membrane	IPR014807	Cytochrome oxidase assembly protein 1
OG03402	ESC1_0215980	ESE1_0215860	0.89	1	1	linear gramicidin synthetase subunit C	Q	Secondary metabolites biosynthesis, transport and catabolism	GO:0003824|GO:0031177	MF|MF	catalytic activity|phosphopantetheine binding	IPR000873|IPR002347|IPR006162|IPR009081|IPR010080|IPR013120|IPR020806|IPR020845|IPR036291|IPR036736	AMP-dependent synthetase/ligase|Short-chain dehydrogenase/reductase SDR|Phosphopantetheine attachment site|Phosphopantetheine binding ACP domain|Thioester reductase-like domain|Male sterility, NAD-binding|Polyketide synthase, phosphopantetheine-binding domain|AMP-binding, conserved site|NAD(P)-binding domain superfamily|ACP-like superfamily
OG03403	ESC1_0215990	ESE1_0215870	3.98	0	0.02	G protein-coupled receptor 157	S	Function unknown	GO:0016021	CC	integral component of membrane	IPR022596|IPR023041	G protein-coupled receptor GPR1, C-terminal|Glucose receptor Git3, N-terminal
OG03405	ESC1_0216010	ESE1_0215890	3.81	0	0
OG03406	ESC1_0216020	ESE1_0215900	0.25	1	1		S	Function unknown
OG03407	ESC1_0216030	ESE1_0215910	2.58	0	0	adenylyl-sulfate kinase	P	Inorganic ion transport and metabolism	GO:0000096|GO:0004020|GO:0005524|GO:0006144|GO:0016310|GO:0019379|GO:0070814	BP|MF|MF|BP|BP|BP|BP	sulfur amino acid metabolic process|adenylylsulfate kinase activity|ATP binding|purine nucleobase metabolic process|phosphorylation|sulfate assimilation, phosphoadenylyl sulfate reduction by phosphoadenylyl-sulfate reductase (thioredoxin)|hydrogen sulfide biosynthetic process	IPR002891|IPR027417	Adenylyl-sulfate kinase|P-loop containing nucleoside triphosphate hydrolase
OG03408	ESC1_0216040	ESE1_0215920	1.33	0.41	1	hypothetical protein PV08_08406	S	Function unknown	GO:0005524	MF	ATP binding	IPR005654|IPR027417	ATPase, AFG1-like|P-loop containing nucleoside triphosphate hydrolase
OG03413	ESC1_0216100	ESE1_0215980	0.63	1	1
OG03416	ESC1_0216130	ESE1_0216010	1.17	0.57	1		S	Function unknown				IPR037176	Osmotin/thaumatin-like superfamily
OG03417	ESC1_0216140	ESE1_0216020	0.51	1	NA
OG03418	ESC1_0216150	ESE1_0216030	0.38	1	1	Vacuolar iron transporter	P	Inorganic ion transport and metabolism	GO:0000329|GO:0005384|GO:0005794|GO:0006874|GO:0006879|GO:0015093|GO:0015684|GO:0016021|GO:0030026|GO:0034755|GO:0071421|GO:0072511	CC|MF|CC|BP|BP|MF|BP|CC|BP|BP|BP|BP	fungal-type vacuole membrane|manganese ion transmembrane transporter activity|Golgi apparatus|cellular calcium ion homeostasis|cellular iron ion homeostasis|ferrous iron transmembrane transporter activity|ferrous iron transport|integral component of membrane|cellular manganese ion homeostasis|iron ion transmembrane transport|manganese ion transmembrane transport|divalent inorganic cation transport	IPR008217	Ccc1 family
OG03419	ESC1_0216160	ESE1_0216040	0.71	1	1	T-complex protein 1 subunit gamma	O	Posttranslational modification, protein turnover, chaperones	GO:0005524|GO:0005832|GO:0006457|GO:0051082	MF|CC|BP|MF	ATP binding|chaperonin-containing T-complex|protein folding|unfolded protein binding	IPR002194|IPR002423|IPR012719|IPR017998|IPR027409|IPR027410|IPR027413	Chaperonin TCP-1, conserved site|Chaperonin Cpn60/TCP-1 family|T-complex protein 1, gamma subunit|Chaperone tailless complex polypeptide 1 (TCP-1)|GroEL-like apical domain superfamily|TCP-1-like chaperonin intermediate domain superfamily|GroEL-like equatorial domain superfamily
OG03420	ESC1_0216170	ESE1_0216050	1.31	0.18	0.82		S	Function unknown				IPR019194	Transcription elognation factor Eaf, N-terminal
OG03421	ESC1_0216180	ESE1_0216070	0.73	1	1		S	Function unknown
OG03424	ESC1_0216210	ESE1_0216100	0.76	1	1	phosphonoacetate hydrolase	S	Function unknown	GO:0047400	MF	phosphonoacetate hydrolase activity	IPR002591|IPR003607|IPR006674|IPR012710|IPR017849|IPR017850|IPR023116	Type I phosphodiesterase/nucleotide pyrophosphatase/phosphate transferase|HD/PDEase domain|HD domain|Phosphonoacetate hydrolase|Alkaline phosphatase-like, alpha/beta/alpha|Alkaline-phosphatase-like, core domain superfamily|Phosphonoacetate hydrolase, insert domain superfamily
OG03425	ESC1_0216220	ESE1_0216110	6.12	0	0		S	Function unknown				IPR008775	Phytanoyl-CoA dioxygenase
OG03426	ESC1_0216230	ESE1_0216140	3.22	0	0	amidohydrolase family protein	S	Function unknown	GO:0006807|GO:0016810	BP|MF	nitrogen compound metabolic process|hydrolase activity, acting on carbon-nitrogen (but not peptide) bonds	IPR011059|IPR013108|IPR032466|IPR033932	Metal-dependent hydrolase, composite domain superfamily|Amidohydrolase 3|Metal-dependent hydrolase|YtcJ like
OG03427	ESC1_0216240	ESE1_0216150	3.49	0.34	NA
OG03430	ESC1_0216270	ESE1_0216180	1.66	0.14	0.69	salicylate hydroxylase	I	Lipid transport and metabolism	GO:0004497|GO:0016021|GO:0055114|GO:0071949	MF|CC|BP|MF	monooxygenase activity|integral component of membrane|oxidation-reduction process|FAD binding	IPR002938|IPR036188	FAD-binding domain|FAD/NAD(P)-binding domain superfamily
OG03432	ESC1_0216290	ESE1_0216200	0.09	1	1							IPR021858	Fungal transcription factor
OG03433	ESC1_0216310	ESE1_0216240	0.1	1	1		S	Function unknown				IPR016040|IPR036291	NAD(P)-binding domain|NAD(P)-binding domain superfamily
OG03434	ESC1_0216320	ESE1_0216250	1.07	0.83	1	protein arginine N-methyltransferase 3	K|O|T	Transcription|Posttranslational modification, protein turnover, chaperones|Signal transduction mechanisms	GO:0005840|GO:0006479|GO:0008168	CC|BP|MF	ribosome|protein methylation|methyltransferase activity	IPR025799|IPR029063|IPR036236|IPR041698	Protein arginine N-methyltransferase|S-adenosyl-L-methionine-dependent methyltransferase|Zinc finger C2H2 superfamily|Methyltransferase domain 25
OG03435	ESC1_0216330	ESE1_0216260	2.22	0.02	0.14	H(+)/Cl(-) exchange transporter	P	Inorganic ion transport and metabolism	GO:0005247|GO:0016021|GO:1902476	MF|CC|BP	voltage-gated chloride channel activity|integral component of membrane|chloride transmembrane transport	IPR000644|IPR001807|IPR014743	CBS domain|Chloride channel, voltage gated|Chloride channel, core
OG03436	ESC1_0216340	ESE1_0216270	0.51	1	1							IPR029063	S-adenosyl-L-methionine-dependent methyltransferase
OG03437	ESC1_0216360	ESE1_0216300	0.72	1	1	glutaredoxin domain-containing protein	O	Posttranslational modification, protein turnover, chaperones	GO:0055114	BP	oxidation-reduction process	IPR008554|IPR036249	Glutaredoxin-like|Thioredoxin-like superfamily
OG03438	ESC1_0216390	ESE1_0216330	0.7	1	1	duf300 domain-containing protein	S	Function unknown	GO:0016021	CC	integral component of membrane	IPR005178	Organic solute transporter subunit alpha/Transmembrane protein 184
OG03439	ESC1_0216400	ESE1_0216340	0.47	1	1	hypothetical protein PV08_08367	S	Function unknown	GO:0000981|GO:0005634|GO:0006357|GO:0008270	MF|CC|BP|MF	DNA-binding transcription factor activity, RNA polymerase II-specific|nucleus|regulation of transcription by RNA polymerase II|zinc ion binding	IPR001138|IPR036864	Zn(2)-C6 fungal-type DNA-binding domain|Zn(2)-C6 fungal-type DNA-binding domain superfamily
OG03440	ESC1_0216420	ESE1_0216360	0.7	1	1
OG03442	ESC1_0216450	ESE1_0216380	1.6	0.05	0.33	hypothetical protein PV08_08364	P	Inorganic ion transport and metabolism	GO:0008271|GO:0016021|GO:1902358	MF|CC|BP	secondary active sulfate transmembrane transporter activity|integral component of membrane|sulfate transmembrane transport	IPR000595|IPR001902|IPR002645|IPR011547|IPR014710|IPR018490|IPR036513	Cyclic nucleotide-binding domain|SLC26A/SulP transporter|STAS domain|SLC26A/SulP transporter domain|RmlC-like jelly roll fold|Cyclic nucleotide-binding-like|STAS domain superfamily
OG03443	ESC1_0216470	ESE1_0216390	2.35	0	0.01		S	Function unknown				IPR001849|IPR011993|IPR039483|IPR039712	Pleckstrin homology domain|PH-like domain superfamily|Meiotic expression up-regulated protein 6, PH domain|Meiotic expression up-regulated protein 6
OG03446	ESC1_0216500	ESE1_0216420	0.56	1	1							IPR016181	Acyl-CoA N-acyltransferase
OG03452	ESC1_0216560	ESE1_0216480	0.38	1	1		U	Intracellular trafficking, secretion, and vesicular transport				IPR000195|IPR035969	Rab-GTPase-TBC domain|Rab-GTPase-TBC domain superfamily
OG03453	ESC1_0216570	ESE1_0216490	1.29	0.34	1	hydroxylacyl-CoA dehydrogenase	I	Lipid transport and metabolism	GO:0003857|GO:0006550|GO:0006552|GO:0006554|GO:0006568|GO:0006574|GO:0006633|GO:0016021|GO:0018874|GO:0055114|GO:0070403	MF|BP|BP|BP|BP|BP|BP|CC|BP|BP|MF	3-hydroxyacyl-CoA dehydrogenase activity|isoleucine catabolic process|leucine catabolic process|lysine catabolic process|tryptophan metabolic process|valine catabolic process|fatty acid biosynthetic process|integral component of membrane|benzoate metabolic process|oxidation-reduction process|NAD+ binding	IPR006108|IPR006176|IPR008927|IPR013328|IPR022694|IPR036291	3-hydroxyacyl-CoA dehydrogenase, C-terminal|3-hydroxyacyl-CoA dehydrogenase, NAD binding|6-phosphogluconate dehydrogenase-like, C-terminal domain superfamily|6-phosphogluconate dehydrogenase, domain 2|3-hydroxyacyl-CoA dehydrogenase|NAD(P)-binding domain superfamily
OG03454	ESC1_0216580	ESE1_0216500	1.7	0.07	0.39	3-oxoacyl-[acyl-carrier protein] reductase	Q	Secondary metabolites biosynthesis, transport and catabolism	GO:0016491|GO:0055114	MF|BP	oxidoreductase activity|oxidation-reduction process	IPR002347|IPR020904|IPR036291	Short-chain dehydrogenase/reductase SDR|Short-chain dehydrogenase/reductase, conserved site|NAD(P)-binding domain superfamily
OG03455	ESC1_0216590	ESE1_0216510	0.34	1	1	HIT finger domain protein	S	Function unknown	GO:0046872	MF	metal ion binding	IPR007529	Zinc finger, HIT-type
OG03456	ESC1_0216600	ESE1_0216520	1.27	0.47	1		T	Signal transduction mechanisms				IPR001194|IPR005113|IPR037516	cDENN domain|uDENN domain|Tripartite DENN domain
OG03457	ESC1_0216610	ESE1_0216530	2.29	0.01	0.08		S	Function unknown				IPR006683|IPR029069	Thioesterase domain|HotDog domain superfamily
OG03460	ESC1_0216640	ESE1_0216560	2.91	0	0	hypothetical protein PV08_08345	S	Function unknown	GO:0016021	CC	integral component of membrane
OG03462	ESC1_0216660	ESE1_0216580	1.68	0.21	0.94	dihydroxyacetone kinase	G	Carbohydrate transport and metabolism	GO:0004371|GO:0006071|GO:0046486	MF|BP|BP	glycerone kinase activity|glycerol metabolic process|glycerolipid metabolic process	IPR004006	DhaK domain
OG03465	ESC1_0216700	ESE1_0216610	0.76	1	1	WD domain-containing protein	S	Function unknown	GO:0005515|GO:0016226|GO:0097361	MF|BP|CC	protein binding|iron-sulfur cluster assembly|CIA complex	IPR001680|IPR015943|IPR017986|IPR019775|IPR020472|IPR028608|IPR036322	WD40 repeat|WD40/YVTN repeat-like-containing domain superfamily|WD40-repeat-containing domain|WD40 repeat, conserved site|G-protein beta WD-40 repeat|Probable cytosolic iron-sulfur protein assembly protein, CIAO1/Cia1|WD40-repeat-containing domain superfamily
OG03466	ESC1_0216710	ESE1_0216620	0.61	1	1	rhomboid-like protein	T	Signal transduction mechanisms	GO:0004252|GO:0006508|GO:0006629|GO:0016021	MF|BP|BP|CC	serine-type endopeptidase activity|proteolysis|lipid metabolic process|integral component of membrane	IPR022764|IPR035952	Peptidase S54, rhomboid domain|Rhomboid-like superfamily
OG03468	ESC1_0216740	ESE1_0216650	1.7	0.04	0.25	hypothetical protein PV08_08336			GO:0016021	CC	integral component of membrane
OG03469	ESC1_0216750	ESE1_0216660	0.92	1	1	Cytochrome P450	Q	Secondary metabolites biosynthesis, transport and catabolism	GO:0004497|GO:0005506|GO:0016021|GO:0016705|GO:0020037|GO:0055114	MF|MF|CC|MF|MF|BP	monooxygenase activity|iron ion binding|integral component of membrane|oxidoreductase activity, acting on paired donors, with incorporation or reduction of molecular oxygen|heme binding|oxidation-reduction process	IPR001128|IPR002403|IPR036396	Cytochrome P450|Cytochrome P450, E-class, group IV|Cytochrome P450 superfamily
OG03470	ESC1_0216770	ESE1_0216680	1.52	0.11	0.59	hypothetical protein PV08_08333	S	Function unknown	GO:0015031|GO:0030117	BP|CC	protein transport|membrane coat
OG03474	ESC1_0216810	ESE1_0216720	0.09	1	1	putative ubiquitin domain protein	O	Posttranslational modification, protein turnover, chaperones	GO:0005515	MF	protein binding	IPR000626|IPR029071|IPR032752|IPR038169|IPR039869	Ubiquitin domain|Ubiquitin-like domain superfamily|DC-UbP/UBTD2, N-terminal domain|DC-UbP/UBTD2, N-terminal domain superfamily|Ubiquitin domain-containing protein 1/2
OG03475	ESC1_0216830	ESE1_0216740	0.89	1	1		S	Function unknown
OG03476	ESC1_0216840	ESE1_0216760	0.28	1	1	hypothetical protein PV08_08325	S	Function unknown	GO:0016021	CC	integral component of membrane	IPR021369	Protein of unknown function DUF2985
OG03483	ESC1_0216910	ESE1_0216820	0.57	1	1	hypothetical protein PV08_08319	S	Function unknown	GO:0016021	CC	integral component of membrane	IPR010721	Protein of unknown function DUF1295
OG03484	ESC1_0216920	ESE1_0216830	3.38	0	0	non-specific serine/threonine protein kinase	T	Signal transduction mechanisms	GO:0006364|GO:0030688	BP|CC	rRNA processing|preribosome, small subunit precursor	IPR000014|IPR000700|IPR010301|IPR035965	PAS domain|PAS-associated, C-terminal|Nucleolar, Nop52|PAS domain superfamily
OG03485	ESC1_0216960	ESE1_0216860	0.95	1	1		S	Function unknown				IPR000073|IPR029058	Alpha/beta hydrolase fold-1|Alpha/Beta hydrolase fold
OG03487	ESC1_0216980	ESE1_0216880	0.82	1	1	shikimate kinase	G	Carbohydrate transport and metabolism	GO:0005524|GO:0006098|GO:0016310|GO:0046177|GO:0046316	MF|BP|BP|BP|MF	ATP binding|pentose-phosphate shunt|phosphorylation|D-gluconate catabolic process|gluconokinase activity	IPR006001|IPR027417	Carbohydrate kinase, thermoresistant glucokinase|P-loop containing nucleoside triphosphate hydrolase
OG03488	ESC1_0216990	ESE1_0216890	0.19	1	1	Vacuolar protein sorting-associated protein 26	U	Intracellular trafficking, secretion, and vesicular transport	GO:0005768|GO:0005829|GO:0008565|GO:0015031|GO:0030906|GO:0042147|GO:0045053	CC|CC|MF|BP|CC|BP|BP	endosome|cytosol|protein transporter activity|protein transport|retromer, cargo-selective complex|retrograde transport, endosome to Golgi|protein retention in Golgi apparatus	IPR014752|IPR028934	Arrestin, C-terminal|Vacuolar protein sorting protein 26 related
OG03490	ESC1_0217010	ESE1_0216920	1.72	0.04	0.24		O	Posttranslational modification, protein turnover, chaperones				IPR016135	Ubiquitin-conjugating enzyme/RWD-like
OG03491	ESC1_0217020	ESE1_0216930	1.68	0.02	0.18	MFS transporter, SP family, myo-inositol:H+ symporter	J	Translation, ribosomal structure and biogenesis	GO:0016021|GO:0022857|GO:0055085	CC|MF|BP	integral component of membrane|transmembrane transporter activity|transmembrane transport	IPR003663|IPR005828|IPR005829|IPR020846|IPR036259	Sugar/inositol transporter|Major facilitator, sugar transporter-like|Sugar transporter, conserved site|Major facilitator superfamily domain|MFS transporter superfamily
OG03492	ESC1_0217030	ESE1_0216940	0.97	1	1	hypothetical protein PV08_08306	S	Function unknown	GO:0004788|GO:0005524|GO:0006772|GO:0009229|GO:0016021	MF|MF|BP|BP|CC	thiamine diphosphokinase activity|ATP binding|thiamine metabolic process|thiamine diphosphate biosynthetic process|integral component of membrane	IPR021514|IPR036759	Protein of unknown function DUF3176|Thiamin pyrophosphokinase, catalytic domain superfamily
OG03493	ESC1_0217040	ESE1_0216950	1.86	0	0.01	hypothetical protein PV08_08305			GO:0016021	CC	integral component of membrane
OG03502	ESC1_0217200	ESE1_0217110	0.64	1	1	ubiquitin-conjugating enzyme E2 S	O	Posttranslational modification, protein turnover, chaperones	GO:0005524|GO:0016740	MF|MF	ATP binding|transferase activity	IPR000608|IPR016135|IPR023313	Ubiquitin-conjugating enzyme E2|Ubiquitin-conjugating enzyme/RWD-like|Ubiquitin-conjugating enzyme, active site
OG03503	ESC1_0217210	ESE1_0217120	0.6	1	1
OG03504	ESC1_0217230	ESE1_0217140	3.8	0	0
OG03505	ESC1_0217240	ESE1_0217150	0.54	1	1		S	Function unknown				IPR018937	Magnesium transporter
OG03506	ESC1_0217250	ESE1_0217160	0.58	1	1	Peroxisomal biogenesis factor 11	S	Function unknown	GO:0005779|GO:0016559	CC|BP	integral component of peroxisomal membrane|peroxisome fission	IPR008733	Peroxisomal biogenesis factor 11
OG03508	ESC1_0217270	ESE1_0217190	4.51	0	0	hypothetical protein PV08_08283	S	Function unknown	GO:0016020	CC	membrane	IPR008914|IPR035810|IPR036610	Phosphatidylethanolamine-binding protein|Phosphatidylethanolamine-binding protein, eukaryotic|PEBP-like superfamily
[truncated: 7,768 more rows]

## Sheet: BHI_ESC1vESE2
OGID	ESC1	ESE2	log2FC	pvalue	FDR	GeneName	KOG	KOG_description	GOID	GOont	GOterm	IPRID	IPR_description
[truncated: 9,080 more rows]

## Sheet: BHI_ESE1vESE2
OGID	ESE1	ESE2	log2FC	pvalue	FDR	OGID	GeneName	KOG	KOG_description	GOID	GOont	GOterm	IPRID	IPR_description
[truncated: 9,080 more rows]

[truncated: 5 more sheets: ESC1_BHIvSDB, ESE1_BHIvSDB, SDB_ESC1vESE1, SDB_ESC1vESE2, SDB_ESE1vESE2]
