# Supplementary material for: Comparative Analysis of Clinical and Environmental Strains of Exophiala spinifera by Long-Reads Sequencing and RNAseq Reveal Adaptive Strategies
Source: Front Microbiol. 2020 Jul 31;11:1880. doi: 10.3389/fmicb.2020.01880 (PMC7412599; doi:10.3389/fmicb.2020.01880)
Supplement: Supplementary file 5 [file Table_5.XLSX]

## Sheet: ESC1_BHIvsSDB
	Table S6. GO enrichment analysis among strains on different medium
ESC1	BHI vs SDB
UP-regulated genes								DOWN--regulated genes
GO.ID	Term	Annotated	Significant	Expected	Fisher	Category		GO.ID	Term	Annotated	Significant	Expected	Fisher	Category
GO:0055114	oxidation-reduction process	1335	136	90.77	1.7e-08	BP		GO:0051301	cell division	46	8	1.04	4.1e-06	BP
GO:0055085	transmembrane transport	1007	101	68.47	1.6e-06	BP		GO:0035434	copper ion transmembrane transport	6	3	0.14	0.00021	BP
GO:0006072	glycerol-3-phosphate metabolic process	8	4	0.54	0.0012	BP		GO:0070941	eisosome assembly	11	3	0.25	0.00162	BP
GO:0005975	carbohydrate metabolic process	265	32	18.02	0.0019	BP		GO:0000070	mitotic sister chromatid segregation	33	5	0.74	0.00405	BP
GO:0006560	proline metabolic process	63	12	4.28	0.0026	BP		GO:0010564	regulation of cell cycle process	36	5	0.81	0.00467	BP
GO:0006525	arginine metabolic process	66	11	4.49	0.0045	BP		GO:0006323	DNA packaging	16	3	0.36	0.00507	BP
GO:0006568	tryptophan metabolic process	115	15	7.82	0.005	BP		GO:0006468	protein phosphorylation	197	11	4.44	0.00647	BP
GO:0018874	benzoate metabolic process	50	9	3.4	0.0059	BP		GO:0007018	microtubule-based movement	18	3	0.41	0.00714	BP
GO:0006520	cellular amino acid metabolic process	446	42	30.32	0.0062	BP		GO:0007165	signal transduction	134	10	3.02	0.00753	BP
GO:0006865	amino acid transport	43	8	2.92	0.0075	BP		GO:0007186	G protein-coupled receptor signaling pathway	7	2	0.16	0.00984	BP
GO:0016491	oxidoreductase activity	1326	137	92.51	3.1e-05	MF		GO:0005525	GTP binding	115	11	2.76	8.9e-05	MF
GO:0022857	transmembrane transporter activity	610	67	42.56	3.4e-05	MF		GO:0005524	ATP binding	632	30	15.16	0.00019	MF
GO:0003824	catalytic activity	4218	346	294.28	0.00068	MF		GO:0005375	copper ion transmembrane transporter activity	6	3	0.14	0.00026	MF
GO:0030170	pyridoxal phosphate binding	69	13	4.81	0.00082	MF		GO:0008017	microtubule binding	18	4	0.43	0.00075	MF
GO:0030976	thiamine pyrophosphate binding	13	5	0.91	0.0013	MF		GO:0003777	microtubule motor activity	24	4	0.58	0.00233	MF
GO:0016614	oxidoreductase activity, acting on CH-OH group of donors	115	16	8.02	0.00152	MF		GO:0004672	protein kinase activity	175	11	4.2	0.00747	MF
GO:0004553	hydrolase activity, hydrolyzing O-glycosyl compounds	114	18	7.95	0.00176	MF		GO:0003924	GTPase activity	78	6	1.87	0.01075	MF
GO:0016813	hydrolase activity, acting on carbon-nitrogen (but not peptide) bonds, in linear amidines	14	5	0.98	0.00191	MF		GO:0031177	phosphopantetheine binding	11	2	0.26	0.02728	MF
GO:0010181	FMN binding	43	9	3	0.00242	MF		GO:0003690	double-stranded DNA binding	25	3	0.6	0.04852	MF
GO:0030151	molybdenum ion binding	15	5	1.05	0.0027	MF		GO:0004601	peroxidase activity	17	2	0.41	0.06144	MF
GO:0016021	integral component of membrane	2768	227	161.42	6.6e-16	CC		GO:0032126	eisosome	11	3	0.24	0.0015	CC
GO:0009331	glycerol-3-phosphate dehydrogenase complex	5	2	0.29	0.03	CC		GO:0000778	condensed nuclear chromosome kinetochore	14	3	0.31	0.0028	CC
GO:0016020	membrane	3115	240	181.66	0.042	CC		GO:0045298	tubulin complex	29	4	0.64	0.0035	CC
GO:0031307	integral component of mitochondrial outer membrane	7	2	0.41	0.059	CC		GO:0044815	DNA packaging complex	16	3	0.35	0.0048	CC
GO:0031314	extrinsic component of mitochondrial inner membrane	7	2	0.41	0.059	CC		GO:0005720	nuclear heterochromatin	6	2	0.13	0.0069	CC
GO:0044439	peroxisomal part	16	2	0.93	0.113	CC		GO:0005874	microtubule	41	4	0.91	0.0122	CC
GO:1990351	transporter complex	5	1	0.29	0.26	CC		GO:0005694	chromosome	156	11	3.45	0.0142	CC
GO:0070469	respiratory chain	25	2	1.46	0.26	CC		GO:0005938	cell cortex	24	2	0.53	0.0646	CC
GO:0005887	integral component of plasma membrane	17	2	0.99	0.261	CC		GO:0005657	replication fork	24	2	0.53	0.0976	CC
GO:0045281	succinate dehydrogenase complex	6	1	0.35	0.303	CC		GO:0000794	condensed nuclear chromosome	20	4	0.44	0.1034	CC

## Sheet: ESE1_BHIvsSDB
ESE1	BHI vs SDB
UP-regulated genes								DOWN--regulated genes
GO.ID	Term	Annotated	Significant	Expected	Fisher	Category		GO.ID	Term	Annotated	Significant	Expected	Fisher	Category
GO:0055114	oxidation-reduction process	1292	147	101.22	3.2e-08	BP		GO:0009069	serine family amino acid metabolic process	115	22	9.38	7.4e-05	BP
GO:0055085	transmembrane transport	977	103	76.54	1.8e-05	BP		GO:0015980	energy derivation by oxidation of organic compounds	61	11	4.98	0.0002	BP
GO:0019441	tryptophan catabolic process to kynurenine	20	7	1.57	0.00055	BP		GO:0035434	copper ion transmembrane transport	6	4	0.49	0.00057	BP
GO:0006355	regulation of transcription, DNA-templated	763	82	59.78	0.00113	BP		GO:0006633	fatty acid biosynthetic process	28	8	2.28	0.00133	BP
GO:0072329	monocarboxylic acid catabolic process	29	8	2.27	0.00248	BP		GO:0007018	microtubule-based movement	17	6	1.39	0.00162	BP
GO:0046487	glyoxylate metabolic process	30	7	2.35	0.00722	BP		GO:0005982	starch metabolic process	23	7	1.88	0.00178	BP
GO:0000162	tryptophan biosynthetic process	34	7	2.66	0.01454	BP		GO:0005985	sucrose metabolic process	23	7	1.88	0.00178	BP
GO:0009094	L-phenylalanine biosynthetic process	34	7	2.66	0.01454	BP		GO:0006323	DNA packaging	16	5	1.31	0.00201	BP
GO:0006571	tyrosine biosynthetic process	34	7	2.66	0.01454	BP		GO:0071555	cell wall organization	14	4	1.14	0.00202	BP
GO:0030259	lipid glycosylation	8	3	0.63	0.01986	BP		GO:0005975	carbohydrate metabolic process	272	38	22.19	0.00224	BP
GO:0000981	DNA-binding transcription factor activity, RNA polymerase II-specific	546	72	45.05	2.8e-05	MF		GO:0004674	protein serine/threonine kinase activity	63	15	5.38	0.0002	MF
GO:0016491	oxidoreductase activity	1273	147	105.03	3e-05	MF		GO:0008017	microtubule binding	18	7	1.54	0.00044	MF
GO:0008270	zinc ion binding	847	100	69.88	7.7e-05	MF		GO:0031177	phosphopantetheine binding	10	5	0.85	0.00078	MF
GO:0004764	shikimate 3-dehydrogenase (NADP+) activity	11	6	0.91	9.9e-05	MF		GO:0046982	protein heterodimerization activity	31	9	2.64	0.00082	MF
GO:0004061	arylformamidase activity	14	5	1.16	0.004	MF		GO:0016758	transferase activity, transferring hexosyl groups	71	12	6.06	0.00127	MF
GO:0030729	acetoacetate-CoA ligase activity	5	3	0.41	0.0049	MF		GO:0004185	serine-type carboxypeptidase activity	11	5	0.94	0.00133	MF
GO:0071949	FAD binding	124	19	10.23	0.0059	MF		GO:0008144	drug binding	671	71	57.25	0.00138	MF
GO:0022857	transmembrane transporter activity	595	59	49.09	0.0092	MF		GO:0005375	copper ion transmembrane transporter activity	7	4	0.6	0.00149	MF
GO:0050660	flavin adenine dinucleotide binding	250	37	20.63	0.0127	MF		GO:0003700	DNA-binding transcription factor activity	608	30	51.87	0.00298	MF
GO:0003855	3-dehydroquinate dehydratase activity	7	3	0.58	0.0152	MF		GO:0003777	microtubule motor activity	20	6	1.71	0.00515	MF
GO:0005634	nucleus	1279	102	87.14	4.1e-05	CC		GO:0016021	integral component of membrane	2735	304	259.78	8.6e-06	CC
GO:0016021	integral component of membrane	2735	211	186.33	0.0027	CC		GO:0000786	nucleosome	9	6	0.85	4.7e-05	CC
GO:0045281	succinate dehydrogenase complex	7	2	0.48	0.0774	CC		GO:0044815	DNA packaging complex	13	9	1.23	0.0031	CC
GO:0035861	site of double-strand break	7	2	0.48	0.0774	CC		GO:0005622	intracellular	2474	185	234.99	0.0092	CC
GO:0005887	integral component of plasma membrane	16	3	1.09	0.0907	CC		GO:0044232	organelle membrane contact site	6	3	0.57	0.0137	CC
GO:0044798	nuclear transcription factor complex	29	3	1.98	0.2971	CC		GO:0045298	tubulin complex	29	7	2.75	0.0164	CC
GO:0032300	mismatch repair complex	5	1	0.34	0.2974	CC		GO:0000329	fungal-type vacuole membrane	17	5	1.61	0.0179	CC
GO:0033588	Elongator holoenzyme complex	5	1	0.34	0.2974	CC		GO:0016459	myosin complex	7	3	0.66	0.0223	CC
GO:0044432	endoplasmic reticulum part	107	2	7.29	0.3019	CC		GO:0000775	chromosome, centromeric region	34	7	3.23	0.0329	CC
GO:0032806	carboxy-terminal domain protein kinase complex	6	1	0.41	0.3453	CC		GO:0000794	condensed nuclear chromosome	20	4	1.9	0.074	CC

## Sheet: ESE2_BHIvsSDB
ESE2	BHI vs SDB
UP-regulated genes								DOWN--regulated genes
GO.ID	Term	Annotated	Significant	Expected	Fisher	Category		GO.ID	Term	Annotated	Significant	Expected	Fisher	Category
GO:0055114	oxidation-reduction process	1309	27	16.11	0.0025	BP		GO:0035434	copper ion transmembrane transport	6	4	0.22	2.6e-05	BP
GO:0019441	tryptophan catabolic process to kynurenine	22	2	0.27	0.0294	BP		GO:0055085	transmembrane transport	990	65	36.72	6.1e-05	BP
GO:0044237	cellular metabolic process	3117	34	38.36	0.0393	BP		GO:0071554	cell wall organization or biogenesis	42	9	1.56	0.0038	BP
GO:0032259	methylation	159	5	1.96	0.0415	BP		GO:0008610	lipid biosynthetic process	129	6	4.79	0.0068	BP
GO:1902626	assembly of large subunit precursor of preribosome	5	1	0.06	0.0601	BP		GO:0070838	divalent metal ion transport	21	5	0.78	0.0077	BP
GO:0006303	double-strand break repair via nonhomologous end joining	5	1	0.06	0.0601	BP		GO:0071555	cell wall organization	13	3	0.48	0.0078	BP
GO:0006481	C-terminal protein methylation	6	1	0.07	0.0716	BP		GO:0009228	thiamine biosynthetic process	5	2	0.19	0.0127	BP
GO:0044773	mitotic DNA damage checkpoint	6	1	0.07	0.0716	BP		GO:0044038	cell wall macromolecule biosynthetic process	12	3	0.45	0.0185	BP
GO:0007127	meiosis I	7	1	0.09	0.0831	BP		GO:0006865	amino acid transport	43	5	1.6	0.0205	BP
GO:0031047	gene silencing by RNA	8	1	0.1	0.0944	BP		GO:0072488	ammonium transmembrane transport	7	2	0.26	0.0254	BP
GO:0020037	heme binding	186	7	2.5	0.012	MF		GO:0005375	copper ion transmembrane transporter activity	6	4	0.22	2.4e-05	MF
GO:0005215	transporter activity	651	8	8.75	0.03	MF		GO:0031177	phosphopantetheine binding	11	4	0.4	0.00045	MF
GO:0005506	iron ion binding	201	7	2.7	0.041	MF		GO:0046982	protein heterodimerization activity	31	5	1.12	0.00468	MF
GO:0051537	2 iron, 2 sulfur cluster binding	27	2	0.36	0.05	MF		GO:0016747	transferase activity, transferring acyl groups other than amino-acyl groups	97	9	3.51	0.00999	MF
GO:0003993	acid phosphatase activity	5	1	0.07	0.065	MF		GO:0042626	ATPase activity, coupled to transmembrane movement of substances	69	6	2.5	0.01256	MF
GO:0016832	aldehyde-lyase activity	6	1	0.08	0.078	MF		GO:0008519	ammonium transmembrane transporter activity	6	2	0.22	0.01776	MF
GO:0005351	carbohydrate:proton symporter activity	6	1	0.08	0.078	MF		GO:0016854	racemase and epimerase activity	6	2	0.22	0.01776	MF
GO:0008169	C-methyltransferase activity	6	1	0.08	0.078	MF		GO:0000009	alpha-1,6-mannosyltransferase activity	7	2	0.25	0.02427	MF
GO:0003880	protein C-terminal carboxyl O-methyltransferase activity	6	1	0.08	0.078	MF		GO:0046915	transition metal ion transmembrane transporter activity	14	6	0.51	0.0307	MF
GO:0016705	oxidoreductase activity, acting on paired donors, with incorporation or reduction of molecular oxygen	251	7	3.37	0.083	MF		GO:0016653	oxidoreductase activity, acting on NAD(P)H, heme protein as acceptor	8	2	0.29	0.0316	MF
GO:0000786	nucleosome	11	2	0.09	0.0036	CC		GO:0016021	integral component of membrane	2765	196	135.05	9.1e-17	CC
GO:0005634	nucleus	1298	17	10.95	0.0172	CC		GO:0000786	nucleosome	11	5	0.54	9.7e-05	CC
GO:0035861	site of double-strand break	7	1	0.06	0.0576	CC		GO:0016020	membrane	3100	207	151.41	0.01	CC
GO:0000792	heterochromatin	9	1	0.08	0.0735	CC		GO:0005886	plasma membrane	62	5	3.03	0.069	CC
GO:0000784	nuclear chromosome, telomeric region	9	1	0.08	0.0735	CC		GO:0005773	vacuole	38	2	1.86	0.096	CC
GO:0005871	kinesin complex	10	1	0.08	0.0813	CC		GO:0005618	cell wall	11	2	0.54	0.098	CC
GO:0030687	preribosome, large subunit precursor	11	1	0.09	0.089	CC		GO:0005758	mitochondrial intermembrane space	16	2	0.78	0.182	CC
GO:0032040	small-subunit processome	13	1	0.11	0.1044	CC		GO:0009898	cytoplasmic side of plasma membrane	5	1	0.24	0.222	CC
GO:0005887	integral component of plasma membrane	17	1	0.14	0.1343	CC		GO:0051286	cell tip	19	2	0.93	0.237	CC
GO:0042575	DNA polymerase complex	17	1	0.14	0.1343	CC		GO:0005720	nuclear heterochromatin	6	1	0.29	0.26	CC

## Sheet: BHI_ESC1
BHI medium	ESC1specific
UP-regulated genes								DOWN--regulated genes
GO.ID	Term	Annotated	Significant	Expected	Fisher	Category		GO.ID	Term	Annotated	Significant	Expected	Fisher	Category
GO:0055085	transmembrane transport	582	37	23.39	0.0011	BP		GO:0006355	regulation of transcription, DNA-templated	634	13	5.87	0.0022	BP
GO:0042254	ribosome biogenesis	211	17	8.48	0.0043	BP		GO:0006468	protein phosphorylation	163	6	1.51	0.0035	BP
GO:0006414	translational elongation	29	3	1.17	0.0047	BP		GO:0009308	amine metabolic process	76	2	0.7	0.0362	BP
GO:0090407	organophosphate biosynthetic process	153	10	6.15	0.0105	BP		GO:0044237	cellular metabolic process	2547	30	23.58	0.0522	BP
GO:0016114	terpenoid biosynthetic process	5	2	0.2	0.0148	BP		GO:0044238	primary metabolic process	2568	31	23.77	0.0629	BP
GO:0042816	vitamin B6 metabolic process	6	2	0.24	0.0217	BP		GO:0032507	maintenance of protein location in cell	8	1	0.07	0.0718	BP
GO:0006890	retrograde vesicle-mediated transport, Golgi to ER	6	2	0.24	0.0217	BP		GO:0006783	heme biosynthetic process	9	1	0.08	0.0804	BP
GO:0000105	histidine biosynthetic process	7	2	0.28	0.0295	BP		GO:0019441	tryptophan catabolic process to kynurenine	10	1	0.09	0.0889	BP
GO:0046656	folic acid biosynthetic process	7	2	0.28	0.0295	BP		GO:0006888	ER to Golgi vesicle-mediated transport	11	1	0.1	0.0973	BP
GO:0008610	lipid biosynthetic process	110	10	4.42	0.0368	BP		GO:0015994	chlorophyll metabolic process	16	1	0.15	0.1385	BP
GO:0003735	structural constituent of ribosome	120	13	4.32	0.00033	MF		GO:0004672	protein kinase activity	142	6	1.72	0.007	MF
GO:0030170	pyridoxal phosphate binding	53	6	1.91	0.01124	MF		GO:0016407	acetyltransferase activity	22	2	0.27	0.029	MF
GO:0003779	actin binding	25	4	0.9	0.01133	MF		GO:0071949	FAD binding	63	3	0.76	0.04	MF
GO:0022857	transmembrane transporter activity	362	20	13.02	0.01252	MF		GO:0005506	iron ion binding	115	4	1.39	0.05	MF
GO:0071949	FAD binding	63	6	2.27	0.0248	MF		GO:0048038	quinone binding	6	1	0.07	0.071	MF
GO:0008137	NADH dehydrogenase (ubiquinone) activity	8	2	0.29	0.03123	MF		GO:0015925	galactosidase activity	6	1	0.07	0.071	MF
GO:0016861	intramolecular oxidoreductase activity, interconverting aldoses and ketoses	9	2	0.32	0.03921	MF		GO:0005048	signal sequence binding	7	1	0.08	0.082	MF
GO:0019901	protein kinase binding	9	2	0.32	0.03921	MF		GO:0003677	DNA binding	510	10	6.18	0.084	MF
GO:0003723	RNA binding	305	18	10.97	0.04726	MF		GO:0008270	zinc ion binding	660	12	8	0.095	MF
GO:0010181	FMN binding	23	3	0.83	0.04778	MF		GO:0016641	oxidoreductase activity, acting on the CH-NH2 group of donors, oxygen as acceptor	9	1	0.11	0.104	MF
GO:0016021	integral component of membrane	2062	98	81.11	0.0037	CC		GO:0005634	nucleus	1105	14	10.39	0.029	CC
GO:0005840	ribosome	225	19	8.85	0.0088	CC		GO:0000786	nucleosome	6	1	0.06	0.055	CC
GO:0016282	eukaryotic 43S preinitiation complex	14	3	0.55	0.0158	CC		GO:0005667	transcription factor complex	107	3	1.01	0.078	CC
GO:0033290	eukaryotic 48S preinitiation complex	15	3	0.59	0.0192	CC		GO:0030176	integral component of endoplasmic reticulum membrane	18	1	0.17	0.157	CC
GO:0005885	Arp2/3 protein complex	6	2	0.24	0.0208	CC		GO:0016592	mediator complex	21	1	0.2	0.18	CC
GO:0015935	small ribosomal subunit	20	4	0.79	0.0552	CC		GO:0016020	membrane	2332	21	21.92	0.414	CC
GO:0022627	cytosolic small ribosomal subunit	10	2	0.39	0.0562	CC		GO:0005743	mitochondrial inner membrane	75	1	0.71	0.511	CC
GO:0005852	eukaryotic translation initiation factor 3 complex	14	2	0.55	0.1027	CC		GO:0016021	integral component of membrane	2062	18	19.39	0.776	CC
GO:0000139	Golgi membrane	52	4	2.05	0.1464	CC		GO:0005840	ribosome	225	1	2.12	0.888	CC
GO:0000228	nuclear chromosome	72	2	2.83	0.1499	CC		GO:0044444	cytoplasmic part	789	4	7.42	0.939	CC

## Sheet: BHI_ESE1
BHI medium	ESE1specific
UP-regulated genes								DOWN--regulated genes
GO.ID	Term	Annotated	Significant	Expected	Fisher	Category		GO.ID	Term	Annotated	Significant	Expected	Fisher	Category
GO:0005991	trehalose metabolic process	5	1	0.01	0.011	BP		GO:0006119	oxidative phosphorylation	34	2	0.25	0.024	BP
GO:0001678	cellular glucose homeostasis	5	1	0.01	0.011	BP		GO:0071555	cell wall organization	10	2	0.07	0.028	BP
GO:0019872	streptomycin biosynthetic process	8	1	0.02	0.018	BP		GO:0030148	sphingolipid biosynthetic process	5	1	0.04	0.036	BP
GO:0046835	carbohydrate phosphorylation	8	1	0.02	0.018	BP		GO:0044273	sulfur compound catabolic process	5	1	0.04	0.036	BP
GO:0006614	SRP-dependent cotranslational protein targeting to membrane	8	1	0.02	0.018	BP		GO:0042219	cellular modified amino acid catabolic process	5	1	0.04	0.036	BP
GO:0015718	monocarboxylic acid transport	8	1	0.02	0.018	BP		GO:0072523	purine-containing compound catabolic process	5	1	0.04	0.036	BP
GO:0030154	cell differentiation	10	1	0.02	0.022	BP		GO:0019497	hexachlorocyclohexane metabolic process	6	1	0.04	0.043	BP
GO:0003006	developmental process involved in reproduction	11	1	0.02	0.025	BP		GO:0031505	fungal-type cell wall organization	6	1	0.04	0.043	BP
GO:0006012	galactose metabolic process	13	1	0.03	0.029	BP		GO:0051346	negative regulation of hydrolase activity	8	1	0.06	0.056	BP
GO:1905039	carboxylic acid transmembrane transport	14	1	0.03	0.031	BP		GO:0010243	response to organonitrogen compound	8	1	0.06	0.056	BP
GO:0004197	cysteine-type endopeptidase activity	6	1	0.02	0.023	MF		GO:0020037	heme binding	111	5	0.95	0.0024	MF
GO:0019887	protein kinase regulator activity	7	1	0.03	0.027	MF		GO:0031177	phosphopantetheine binding	10	2	0.09	0.0031	MF
GO:0048029	monosaccharide binding	8	1	0.03	0.031	MF		GO:0016831	carboxy-lyase activity	29	2	0.25	0.0253	MF
GO:0019200	carbohydrate kinase activity	9	1	0.04	0.035	MF		GO:0016747	transferase activity, transferring acyl groups other than amino-acyl groups	77	3	0.66	0.0279	MF
GO:0031177	phosphopantetheine binding	10	1	0.04	0.038	MF		GO:0004553	hydrolase activity, hydrolyzing O-glycosyl compounds	88	3	0.76	0.0392	MF
GO:0043021	ribonucleoprotein complex binding	19	1	0.07	0.072	MF		GO:0004180	carboxypeptidase activity	14	2	0.12	0.0414	MF
GO:0008171	O-methyltransferase activity	20	1	0.08	0.075	MF		GO:0016801	hydrolase activity, acting on ether bonds	5	1	0.04	0.0423	MF
GO:0016846	carbon-sulfur lyase activity	22	1	0.09	0.083	MF		GO:0005199	structural constituent of cell wall	5	1	0.04	0.0423	MF
GO:0016773	phosphotransferase activity, alcohol group as acceptor	187	2	0.73	0.162	MF		GO:0004857	enzyme inhibitor activity	5	1	0.04	0.0423	MF
GO:0046873	metal ion transmembrane transporter activity	55	1	0.22	0.195	MF		GO:0004197	cysteine-type endopeptidase activity	6	1	0.05	0.0505	MF
GO:0005786	signal recognition particle, endoplasmic reticulum targeting	5	1	0.01	0.012	CC		GO:0005618	cell wall	10	2	0.09	0.0037	CC
GO:0005623	cell	2224	4	5.51	0.158	CC		GO:0016021	integral component of membrane	2066	27	19.44	0.0099	CC
GO:0005743	mitochondrial inner membrane	75	1	0.19	0.171	CC		GO:0016020	membrane	2331	30	21.93	0.0382	CC
GO:0005789	endoplasmic reticulum membrane	92	1	0.23	0.206	CC		GO:0022627	cytosolic small ribosomal subunit	10	1	0.09	0.0903	CC
GO:0098588	bounding membrane of organelle	132	1	0.33	0.283	CC		GO:0033176	proton-transporting V-type ATPase complex	11	1	0.1	0.0989	CC
GO:0098796	membrane protein complex	149	1	0.37	0.314	CC		GO:0033177	proton-transporting two-sector ATPase complex, proton-transporting domain	11	1	0.1	0.0989	CC
GO:0016021	integral component of membrane	2066	6	5.12	0.405	CC		GO:0000329	fungal-type vacuole membrane	15	1	0.14	0.1324	CC
GO:0032991	protein-containing complex	1034	2	2.56	0.79	CC		GO:0044440	endosomal part	15	1	0.14	0.1324	CC
GO:0005634	nucleus	1093	2	2.71	0.8	CC		GO:0098803	respiratory chain complex	16	1	0.15	0.1406	CC
GO:0016020	membrane	2331	7	5.77	1	CC		GO:1990204	oxidoreductase complex	22	1	0.21	0.1882	CC

## Sheet: BHI_ESE2
	BHI medium	ESE2 specific
	UP-regulated genes								DOWN--regulated genes
	GO.ID	Term	Annotated	Significant	Expected	Fisher	Category		GO.ID	Term	Annotated	Significant	Expected	Fisher	Category
	GO:0016311	dephosphorylation	71	6	1.13	0.00013	BP		GO:0005991	trehalose metabolic process	5	1	0.04	0.041	BP
	GO:0019497	hexachlorocyclohexane metabolic process	6	2	0.1	0.00362	BP		GO:0006821	chloride transport	6	1	0.05	0.049	BP
	GO:0006771	riboflavin metabolic process	10	2	0.16	0.01043	BP		GO:0006488	dolichol-linked oligosaccharide biosynthetic process	7	1	0.06	0.057	BP
	GO:0055114	oxidation-reduction process	801	20	12.8	0.02266	BP		GO:0098661	inorganic anion transmembrane transport	8	1	0.07	0.065	BP
	GO:0006355	regulation of transcription, DNA-templated	639	16	10.21	0.05548	BP		GO:0071704	organic substance metabolic process	2699	21	22.47	0.066	BP
	GO:0055085	transmembrane transport	576	13	9.2	0.06523	BP		GO:0000272	polysaccharide catabolic process	9	1	0.07	0.073	BP
	GO:1901070	guanosine-containing compound biosynthetic process	5	1	0.08	0.0774	BP		GO:0006342	chromatin silencing	12	1	0.1	0.096	BP
	GO:0008152	metabolic process	3433	58	54.85	0.08	BP		GO:0006730	one-carbon metabolic process	13	1	0.11	0.103	BP
	GO:0090502	RNA phosphodiester bond hydrolysis, endonucleolytic	30	2	0.48	0.08219	BP		GO:0006885	regulation of pH	13	1	0.11	0.103	BP
	GO:0009058	biosynthetic process	1545	26	24.68	0.09213	BP		GO:0034637	cellular carbohydrate biosynthetic process	16	1	0.13	0.125	BP
	GO:0016791	phosphatase activity	62	6	1.13	0.00017	MF		GO:0004190	aspartic-type endopeptidase activity	20	2	0.18	0.013	MF
	GO:0071949	FAD binding	63	6	1.14	0.0009	MF		GO:0015108	chloride transmembrane transporter activity	5	1	0.04	0.043	MF
	GO:0016798	hydrolase activity, acting on glycosyl bonds	99	3	1.8	0.01353	MF		GO:0016742	hydroxymethyl-, formyl- and related transferase activity	5	1	0.04	0.043	MF
	GO:0004499	N,N-dimethylaniline monooxygenase activity	21	2	0.38	0.05481	MF		GO:0008308	voltage-gated anion channel activity	5	1	0.04	0.043	MF
	GO:0050660	flavin adenine dinucleotide binding	123	9	2.23	0.08361	MF		GO:0048038	quinone binding	6	1	0.05	0.052	MF
	GO:0016892	endoribonuclease activity, producing 3'-phosphomonoesters	5	1	0.09	0.08761	MF		GO:0030976	thiamine pyrophosphate binding	7	1	0.06	0.06	MF
	GO:0008081	phosphoric diester hydrolase activity	29	2	0.53	0.09662	MF		GO:0046527	glucosyltransferase activity	7	1	0.06	0.06	MF
	GO:0003774	motor activity	23	2	0.42	0.10346	MF		GO:0004089	carbonate dehydratase activity	8	1	0.07	0.068	MF
	GO:0015925	galactosidase activity	6	1	0.11	0.1042	MF		GO:0015267	channel activity	25	2	0.22	0.075	MF
	GO:0005199	structural constituent of cell wall	6	1	0.11	0.1042	MF		GO:0016641	oxidoreductase activity, acting on the CH-NH2 group of donors, oxygen as acceptor	9	1	0.08	0.076	MF
	GO:0000786	nucleosome	6	2	0.1	0.004	CC		GO:0016021	integral component of membrane	2058	31	20.36	0.00048	CC
	GO:0019774	proteasome core complex, beta-subunit complex	5	1	0.08	0.081	CC		GO:0000118	histone deacetylase complex	5	1	0.05	0.04851	CC
	GO:0016021	integral component of membrane	2058	41	34.61	0.09	CC		GO:0000932	P-body	5	1	0.05	0.04851	CC
	GO:0034515	proteasome storage granule	6	1	0.1	0.097	CC		GO:0046540	U4/U6 x U5 tri-snRNP complex	7	1	0.07	0.06727	CC
	GO:0005887	integral component of plasma membrane	7	1	0.12	0.112	CC		GO:0005732	small nucleolar ribonucleoprotein complex	8	1	0.08	0.07651	CC
	GO:0016459	myosin complex	7	1	0.12	0.112	CC		GO:0005789	endoplasmic reticulum membrane	92	2	0.91	0.23056	CC
	GO:0000439	transcription factor TFIIH core complex	7	1	0.12	0.112	CC		GO:0005681	spliceosomal complex	27	1	0.27	0.23606	CC
	GO:0005684	U2-type spliceosomal complex	8	1	0.13	0.127	CC		GO:0016020	membrane	2323	32	22.98	0.57041	CC
	GO:0005618	cell wall	10	1	0.17	0.156	CC		GO:0005730	nucleolus	87	1	0.86	0.5828	CC
	GO:0005576	extracellular region	12	1	0.2	0.184	CC		GO:0005634	nucleus	1102	9	10.9	0.68744	CC

## Sheet: SDB_ESC1
	SDB medium	ESC1 specific genes
	UP-regulated genes								DOWN--regulated genes
	GO.ID	Term	Annotated	Significant	Expected	Fisher	Category		GO.ID	Term	Annotated	Significant	Expected	Fisher	Category
	GO:0055085	transmembrane transport	582	10	4.6	0.0084	BP		GO:0055114	oxidation-reduction process	795	46	24.59	1.3e-05	BP
	GO:0045892	negative regulation of transcription, DNA-templated	23	2	0.18	0.0138	BP		GO:0006855	drug transmembrane transport	11	3	0.34	0.004	BP
	GO:0009201	ribonucleoside triphosphate biosynthetic process	39	2	0.31	0.0154	BP		GO:0043605	cellular amide catabolic process	6	2	0.19	0.013	BP
	GO:0000731	DNA synthesis involved in DNA repair	5	1	0.04	0.0389	BP		GO:0006000	fructose metabolic process	18	3	0.56	0.017	BP
	GO:0046132	pyrimidine ribonucleoside biosynthetic process	5	1	0.04	0.0389	BP		GO:0042737	drug catabolic process	18	3	0.56	0.017	BP
	GO:0048478	replication fork protection	5	1	0.04	0.0389	BP		GO:0006013	mannose metabolic process	19	3	0.59	0.02	BP
	GO:0009220	pyrimidine ribonucleotide biosynthetic process	5	1	0.04	0.0389	BP		GO:0006099	tricarboxylic acid cycle	18	3	0.56	0.029	BP
	GO:0006892	post-Golgi vesicle-mediated transport	5	1	0.04	0.0389	BP		GO:0055076	transition metal ion homeostasis	8	2	0.25	0.031	BP
	GO:0016567	protein ubiquitination	43	2	0.34	0.0448	BP		GO:0016053	organic acid biosynthetic process	171	7	5.29	0.031	BP
	GO:0036265	RNA (guanine-N7)-methylation	6	1	0.05	0.0465	BP		GO:0019441	tryptophan catabolic process to kynurenine	10	2	0.31	0.036	BP
	GO:0016831	carboxy-lyase activity	30	2	0.23	0.023	MF		GO:0016831	carboxy-lyase activity	30	8	1.02	4.7e-06	MF
	GO:0016712	oxidoreductase activity, acting on paired donors, with incorporation or reduction of molecular oxygen, reduced flavin or flavoprotein as one donor, and incorporation of one atom of oxygen	6	1	0.05	0.046	MF		GO:0005506	iron ion binding	115	12	3.91	0.00048	MF
	GO:0046933	proton-transporting ATP synthase activity, rotational mechanism	6	1	0.05	0.046	MF		GO:0030976	thiamine pyrophosphate binding	7	3	0.24	0.00122	MF
	GO:0004061	arylformamidase activity	6	1	0.05	0.046	MF		GO:0000287	magnesium ion binding	45	6	1.53	0.00384	MF
	GO:0070403	NAD+ binding	8	1	0.06	0.061	MF		GO:0020037	heme binding	111	10	3.78	0.00422	MF
	GO:0015926	glucosidase activity	8	1	0.06	0.061	MF		GO:0015238	drug transmembrane transporter activity	12	3	0.41	0.00678	MF
	GO:0019205	nucleobase-containing compound kinase activity	10	1	0.08	0.076	MF		GO:0010181	FMN binding	23	4	0.78	0.0069	MF
	GO:0003729	mRNA binding	10	1	0.08	0.076	MF		GO:0008171	O-methyltransferase activity	20	4	0.68	0.01285	MF
	GO:0061630	ubiquitin protein ligase activity	13	1	0.1	0.097	MF		GO:0004497	monooxygenase activity	108	9	3.67	0.02264	MF
	GO:0016780	phosphotransferase activity, for other substituted phosphate groups	15	1	0.12	0.111	MF		GO:0016627	oxidoreductase activity, acting on the CH-CH group of donors	33	4	1.12	0.02451	MF
	GO:0035861	site of double-strand break	7	2	0.06	0.0013	CC		GO:0016021	integral component of membrane	2062	105	73.97	6.8e-08	CC
	GO:0000790	nuclear chromatin	37	3	0.3	0.0032	CC		GO:0031307	integral component of mitochondrial outer membrane	6	2	0.22	0.017	CC
	GO:0045261	proton-transporting ATP synthase complex, catalytic core F(1)	5	1	0.04	0.0402	CC		GO:0005875	microtubule associated complex	9	2	0.32	0.039	CC
	GO:0005682	U5 snRNP	5	1	0.04	0.0402	CC		GO:0044432	endoplasmic reticulum part	96	4	3.44	0.071	CC
	GO:0016272	prefoldin complex	6	1	0.05	0.048	CC		GO:0000329	fungal-type vacuole membrane	15	2	0.54	0.099	CC
	GO:0005685	U1 snRNP	7	1	0.06	0.0558	CC		GO:0016020	membrane	2332	111	83.66	0.145	CC
	GO:0046540	U4/U6 x U5 tri-snRNP complex	8	1	0.07	0.0635	CC		GO:0070469	respiratory chain	21	2	0.75	0.167	CC
	GO:0005753	mitochondrial proton-transporting ATP synthase complex	8	1	0.07	0.0635	CC		GO:0044232	organelle membrane contact site	5	1	0.18	0.167	CC
	GO:0032126	eisosome	8	1	0.07	0.0635	CC		GO:0098799	outer mitochondrial membrane protein complex	5	1	0.18	0.167	CC
	GO:0000792	heterochromatin	9	1	0.07	0.0712	CC		GO:0030688	preribosome, small subunit precursor	7	1	0.25	0.226	CC

## Sheet: SDB_ESE1
	SDB medium	ESE1specific genes
	UP-regulated genes								DOWN--regulated genes
	GO.ID	Term	Annotated	Significant	Expected	Fisher	Category		GO.ID	Term	Annotated	Significant	Expected	Fisher	Category
	GO:0051179	localization	914	10	6.18	0.006	BP		GO:0005975	carbohydrate metabolic process	188	4	0.93	0.021	BP
	GO:0048017	inositol lipid-mediated signaling	6	1	0.04	0.04	BP		GO:0042184	xylene catabolic process	5	1	0.02	0.025	BP
	GO:0017001	antibiotic catabolic process	7	1	0.05	0.046	BP		GO:0042203	toluene catabolic process	5	1	0.02	0.025	BP
	GO:0090151	establishment of protein localization to mitochondrial membrane	7	1	0.05	0.046	BP		GO:0046232	carbazole catabolic process	5	1	0.02	0.025	BP
	GO:0019856	pyrimidine nucleobase biosynthetic process	7	1	0.05	0.046	BP		GO:0009407	toxin catabolic process	5	1	0.02	0.025	BP
	GO:0015947	methane metabolic process	8	1	0.05	0.053	BP		GO:0009712	catechol-containing compound metabolic process	5	1	0.02	0.025	BP
	GO:0051187	cofactor catabolic process	8	1	0.05	0.053	BP		GO:0030004	cellular monovalent inorganic cation homeostasis	8	1	0.04	0.039	BP
	GO:0000747	conjugation with cellular fusion	8	1	0.05	0.053	BP		GO:0044038	cell wall macromolecule biosynthetic process	9	1	0.04	0.044	BP
	GO:0061025	membrane fusion	8	1	0.05	0.053	BP		GO:0015991	ATP hydrolysis coupled proton transport	10	1	0.05	0.049	BP
	GO:0006614	SRP-dependent cotranslational protein targeting to membrane	8	1	0.05	0.053	BP		GO:0006885	regulation of pH	14	1	0.07	0.067	BP
	GO:0016405	CoA-ligase activity	5	1	0.04	0.037	MF		GO:0042626	ATPase activity, coupled to transmembrane movement of substances	40	3	0.27	0.0072	MF
	GO:0004096	catalase activity	5	1	0.04	0.037	MF		GO:0004553	hydrolase activity, hydrolyzing O-glycosyl compounds	88	4	0.58	0.0154	MF
	GO:0000981	DNA-binding transcription factor activity, RNA polymerase II-specific	437	7	3.25	0.039	MF		GO:0043169	cation binding	1158	10	7.7	0.025	MF
	GO:0070290	N-acylphosphatidylethanolamine-specific phospholipase D activity	6	1	0.04	0.044	MF		GO:0008199	ferric iron binding	5	1	0.03	0.0328	MF
	GO:0004197	cysteine-type endopeptidase activity	6	1	0.04	0.044	MF		GO:0016712	oxidoreductase activity, acting on paired donors, with incorporation or reduction of molecular oxygen, reduced flavin or flavoprotein as one donor, and incorporation of one atom of oxygen	6	1	0.04	0.0392	MF
	GO:0008409	5'-3' exonuclease activity	6	1	0.04	0.044	MF		GO:0015925	galactosidase activity	6	1	0.04	0.0392	MF
	GO:0020037	heme binding	111	3	0.82	0.048	MF		GO:0046961	proton-transporting ATPase activity, rotational mechanism	9	1	0.06	0.0583	MF
	GO:0016878	acid-thiol ligase activity	7	1	0.05	0.051	MF		GO:0016702	oxidoreductase activity, acting on single donors with incorporation of molecular oxygen, incorporation of two atoms of oxygen	14	1	0.09	0.0892	MF
	GO:0019887	protein kinase regulator activity	7	1	0.05	0.051	MF		GO:0000981	DNA-binding transcription factor activity, RNA polymerase II-specific	437	5	2.9	0.16	MF
	GO:0004185	serine-type carboxypeptidase activity	9	1	0.07	0.065	MF		GO:0005215	transporter activity	393	5	2.61	0.189	MF
	GO:0044432	endoplasmic reticulum part	96	3	0.67	0.02	CC		GO:0016020	membrane	2331	21	15.58	0.0039	CC
	GO:0016020	membrane	2331	22	16.16	0.021	CC		GO:0033176	proton-transporting V-type ATPase complex	11	1	0.07	0.0712	CC
	GO:0005786	signal recognition particle, endoplasmic reticulum targeting	5	1	0.03	0.034	CC		GO:0033177	proton-transporting two-sector ATPase complex, proton-transporting domain	11	1	0.07	0.0712	CC
	GO:0098799	outer mitochondrial membrane protein complex	6	1	0.04	0.041	CC		GO:0005576	extracellular region	13	1	0.09	0.0836	CC
	GO:0044232	organelle membrane contact site	6	1	0.04	0.041	CC		GO:0044440	endosomal part	15	1	0.1	0.0959	CC
	GO:0031307	integral component of mitochondrial outer membrane	7	1	0.05	0.048	CC		GO:0000329	fungal-type vacuole membrane	15	1	0.1	0.0959	CC
	GO:0005789	endoplasmic reticulum membrane	92	2	0.64	0.133	CC		GO:0016021	integral component of membrane	2066	17	13.81	0.1494	CC
	GO:0016021	integral component of membrane	2066	18	14.32	0.134	CC		GO:0005634	nucleus	1093	5	7.31	0.8928	CC
	GO:0005622	intracellular	2122	13	14.71	0.174	CC		GO:0032991	protein-containing complex	1034	2	6.91	0.9988	CC
	GO:0005634	nucleus	1093	9	7.58	0.337	CC		GO:0098588	bounding membrane of organelle	132	1	0.88	1	CC

## Sheet: SDB_ESE2
	SDB medium	ESE2 specific genes
	UP-regulated genes								DOWN--regulated genes
	GO.ID	Term	Annotated	Significant	Expected	Fisher	Category		GO.ID	Term	Annotated	Significant	Expected	Fisher	Category
	GO:0055114	oxidation-reduction process	801	48	26.32	8.1e-06	BP		GO:0042254	ribosome biogenesis	213	21	3.88	7.7e-07	BP
	GO:0009228	thiamine biosynthetic process	5	3	0.16	0.00033	BP		GO:0006412	translation	264	19	4.81	1.8e-05	BP
	GO:0055085	transmembrane transport	576	30	18.92	0.00385	BP		GO:0000462	maturation of SSU-rRNA from tricistronic rRNA transcript (SSU-rRNA, 5.8S rRNA, LSU-rRNA)	17	4	0.31	0.0011	BP
	GO:0016311	dephosphorylation	71	5	2.33	0.01979	BP		GO:0001732	formation of cytoplasmic translation initiation complex	13	3	0.24	0.0015	BP
	GO:0005975	carbohydrate metabolic process	192	13	6.31	0.02383	BP		GO:0000967	rRNA 5'-end processing	5	2	0.09	0.0032	BP
	GO:0000271	polysaccharide biosynthetic process	10	2	0.33	0.03269	BP		GO:0000413	protein peptidyl-prolyl isomerization	17	3	0.31	0.0033	BP
	GO:0016053	organic acid biosynthetic process	171	4	5.62	0.03346	BP		GO:0006446	regulation of translational initiation	61	5	1.11	0.0048	BP
	GO:0098869	cellular oxidant detoxification	28	3	0.92	0.06251	BP		GO:0045727	positive regulation of translation	9	2	0.16	0.0109	BP
	GO:0009395	phospholipid catabolic process	13	2	0.43	0.06597	BP		GO:0006457	protein folding	40	3	0.73	0.0355	BP
	GO:1990748	cellular detoxification	31	4	1.02	0.09406	BP		GO:0051170	import into nucleus	11	2	0.2	0.0358	BP
	GO:0016491	oxidoreductase activity	786	48	27.02	0.0003	MF		GO:0003735	structural constituent of ribosome	122	10	2.29	8.1e-05	MF
	GO:0016747	transferase activity, transferring acyl groups other than amino-acyl groups	77	8	2.65	0.0046	MF		GO:0003723	RNA binding	309	18	5.79	0.0027	MF
	GO:0016791	phosphatase activity	62	5	2.13	0.0184	MF		GO:0008186	RNA-dependent ATPase activity	5	2	0.09	0.0034	MF
	GO:0071949	FAD binding	63	6	2.17	0.0203	MF		GO:0003755	peptidyl-prolyl cis-trans isomerase activity	17	3	0.32	0.0036	MF
	GO:0004518	nuclease activity	74	5	2.54	0.0219	MF		GO:0016886	ligase activity, forming phosphoric ester bonds	6	2	0.11	0.005	MF
	GO:0004553	hydrolase activity, hydrolyzing O-glycosyl compounds	89	8	3.06	0.0227	MF		GO:0003743	translation initiation factor activity	60	5	1.12	0.005	MF
	GO:0016798	hydrolase activity, acting on glycosyl bonds	99	10	3.4	0.0418	MF		GO:0003676	nucleic acid binding	980	34	18.38	0.0056	MF
	GO:0050662	coenzyme binding	289	19	9.93	0.0685	MF		GO:0004386	helicase activity	65	5	1.22	0.0074	MF
	GO:0016787	hydrolase activity	1019	43	35.03	0.0709	MF		GO:0043022	ribosome binding	11	2	0.21	0.0171	MF
	GO:0004620	phospholipase activity	13	2	0.45	0.0715	MF		GO:0005524	ATP binding	502	16	9.41	0.0232	MF
	GO:0016021	integral component of membrane	2058	113	77.86	3.3e-09	CC		GO:0005840	ribosome	226	16	3.69	3.1e-06	CC
	GO:0005576	extracellular region	12	3	0.45	0.0091	CC		GO:0005852	eukaryotic translation initiation factor 3 complex	14	4	0.23	5.7e-05	CC
	GO:0016020	membrane	2323	121	87.89	0.0185	CC		GO:0005730	nucleolus	87	8	1.42	0.00016	CC
	GO:0005618	cell wall	10	2	0.38	0.0524	CC		GO:0016282	eukaryotic 43S preinitiation complex	14	3	0.23	0.00133	CC
	GO:0000808	origin recognition complex	5	1	0.19	0.1755	CC		GO:0033290	eukaryotic 48S preinitiation complex	15	3	0.24	0.00164	CC
	GO:0019774	proteasome core complex, beta-subunit complex	5	1	0.19	0.1755	CC		GO:0030688	preribosome, small subunit precursor	6	2	0.1	0.00377	CC
	GO:0000136	alpha-1,6-mannosyltransferase complex	22	2	0.83	0.2014	CC		GO:1990904	ribonucleoprotein complex	322	26	5.26	0.02056	CC
	GO:0034515	proteasome storage granule	6	1	0.23	0.2067	CC		GO:0030684	preribosome	31	5	0.51	0.03065	CC
	GO:0005887	integral component of plasma membrane	7	1	0.26	0.2368	CC		GO:0005654	nucleoplasm	106	2	1.73	0.06437	CC
	GO:0031314	extrinsic component of mitochondrial inner membrane	7	1	0.26	0.2368	CC		GO:0000922	spindle pole	5	1	0.08	0.07902	CC

## Sheet: ESC1_specific_genes
ESC1 strain specific genes
	GO.ID	Term	Annotated	Significant	Expected	Fisher	Category
	GO:0015074	DNA integration	20	12	0.61	4.7e-14	BP
	GO:0006865	amino acid transport	43	10	1.31	4.5e-07	BP
	GO:0006468	protein phosphorylation	197	15	6.02	0.00095	BP
	GO:0000413	protein peptidyl-prolyl isomerization	21	3	0.64	0.02493	BP
	GO:0090304	nucleic acid metabolic process	1433	47	43.81	0.03008	BP
	GO:0006561	proline biosynthetic process	10	2	0.31	0.03559	BP
	GO:0006559	L-phenylalanine catabolic process	11	2	0.34	0.04264	BP
	GO:0055085	transmembrane transport	1007	39	30.79	0.06386	BP
	GO:0006888	ER to Golgi vesicle-mediated transport	15	2	0.46	0.0752	BP
	GO:0006351	transcription, DNA-templated	921	30	28.16	0.09602	BP
	GO:0003676	nucleic acid binding	1194	58	38.35	2.1e-15	MF
	GO:0004672	protein kinase activity	175	15	5.62	0.00017	MF
	GO:0004411	homogentisate 1,2-dioxygenase activity	6	2	0.19	0.01415	MF
	GO:0003755	peptidyl-prolyl cis-trans isomerase activity	21	3	0.67	0.02838	MF
	GO:0005524	ATP binding	632	29	20.3	0.03062	MF
	GO:0005525	GTP binding	115	8	3.69	0.03126	MF
	GO:0022857	transmembrane transporter activity	610	22	19.59	0.04636	MF
	GO:1901363	heterocyclic compound binding	2423	104	77.83	0.05189	MF
	GO:0097159	organic cyclic compound binding	2423	104	77.83	0.05189	MF
	GO:0003712	transcription coregulator activity	30	3	0.96	0.0703	MF
	GO:0016020	membrane	3115	85	77.42	7.6e-07	CC
	GO:0030134	COPII-coated ER to Golgi transport vesicle	9	2	0.22	0.02	CC
	GO:0016592	mediator complex	25	2	0.62	0.13	CC
	GO:0005783	endoplasmic reticulum	133	3	3.31	0.13	CC
	GO:0005762	mitochondrial large ribosomal subunit	6	1	0.15	0.14	CC
	GO:0031379	RNA-directed RNA polymerase complex	9	1	0.22	0.2	CC
	GO:0005779	integral component of peroxisomal membrane	9	1	0.22	0.2	CC
	GO:0005871	kinesin complex	11	1	0.27	0.24	CC
	GO:0034708	methyltransferase complex	11	1	0.27	0.24	CC
	GO:0005634	nucleus	1289	30	32.04	0.3	CC

[truncated: 5 more sheets: ESE1_specific_genes, ESE2_specific_genes, ESC1_duplicate_genes, ESE1_duplicate_genes, ESE2_duplicate_genes]
