# Supplementary material for: Comparative Analysis of Clinical and Environmental Strains of Exophiala spinifera by Long-Reads Sequencing and RNAseq Reveal Adaptive Strategies
Source: Front Microbiol. 2020 Jul 31;11:1880. doi: 10.3389/fmicb.2020.01880 (PMC7412599; doi:10.3389/fmicb.2020.01880)
Supplement: Supplementary file 6 [file Table_6.XLSX]

## Sheet: BHI_ESC1_ESE1_up_positive_selc
GeneID
ESC1_0100850
ESC1_0101740
ESC1_0105650
ESC1_0108370
ESC1_0109190
ESC1_0109290
ESC1_0112060
ESC1_0112450
ESC1_0117120
ESC1_0118060
ESC1_0200860
ESC1_0203000
ESC1_0205060
ESC1_0205510
ESC1_0205670
ESC1_0207430
ESC1_0209950
ESC1_0213710
ESC1_0218040
ESC1_0300720
ESC1_0302550
ESC1_0305600
ESC1_0306280
ESC1_0307860
ESC1_0307990
ESC1_0401650
ESC1_0402820
ESC1_0405340
ESC1_0409440
ESC1_0412220
ESC1_0503190
ESC1_0503400
ESC1_0503630
ESC1_0504290
ESC1_0506150
ESC1_0507570
ESC1_0511100
ESC1_0512810
ESC1_0603460
ESC1_0605740
ESC1_0608910
ESC1_0609580
ESC1_0611650
ESC1_0612120
ESC1_0705000
ESC1_0707780
ESC1_0707970
ESC1_0711390
ESC1_0712690
ESC1_0802920
ESC1_0804840
ESC1_0807920
ESC1_0810310

## Sheet: BHI_ESC1_ESE2_up_positive_slec
GeneID
ESC1_0101740
ESC1_0105650
ESC1_0106460
ESC1_0107630
ESC1_0109190
ESC1_0109520
ESC1_0111050
ESC1_0112340
ESC1_0112450
ESC1_0117120
ESC1_0118060
ESC1_0200990
ESC1_0202960
ESC1_0203000
ESC1_0203580
ESC1_0204100
ESC1_0205060
ESC1_0205670
ESC1_0205910
ESC1_0209950
ESC1_0213710
ESC1_0218040
ESC1_0220030
ESC1_0300720
ESC1_0302550
ESC1_0304890
ESC1_0305600
ESC1_0306280
ESC1_0401530
ESC1_0408540
ESC1_0503190
ESC1_0503400
ESC1_0504290
ESC1_0511100
ESC1_0601730
ESC1_0601770
ESC1_0603460
ESC1_0604980
ESC1_0609580
ESC1_0611650
ESC1_0612120
ESC1_0703950
ESC1_0707410
ESC1_0707780
ESC1_0708820
ESC1_0709820
ESC1_0711390
ESC1_0712690
ESC1_0712760
ESC1_0802920
ESC1_0808020
ESC1_0810060
ESC1_0810310

## Sheet: overlap
GeneID
ESC1_0101740
ESC1_0105650
ESC1_0109190
ESC1_0112450
ESC1_0117120
ESC1_0118060
ESC1_0203000
ESC1_0205060
ESC1_0205670
ESC1_0209950
ESC1_0213710
ESC1_0218040
ESC1_0300720
ESC1_0302550
ESC1_0305600
ESC1_0306280
ESC1_0503190
ESC1_0503400
ESC1_0504290
ESC1_0511100
ESC1_0603460
ESC1_0609580
ESC1_0611650
ESC1_0612120
ESC1_0707780
ESC1_0711390
ESC1_0712690
ESC1_0802920
ESC1_0810310

## Sheet: ESC1 ESE1_GO_enrich
GO.ID	Term	Annotated	Significant	Expected	Fisher	Ontology
GO:0015986	ATP synthesis coupled proton transport	14	2	0.07	0.0023	BP
GO:1903829	positive regulation of cellular protein localization	5	1	0.03	0.0256	BP
GO:0006452	translational frameshifting	5	1	0.03	0.0256	BP
GO:0033157	regulation of intracellular protein transport	5	1	0.03	0.0256	BP
GO:0034030	ribonucleoside bisphosphate biosynthetic process	6	1	0.03	0.0307	BP
GO:0034033	purine nucleoside bisphosphate biosynthetic process	6	1	0.03	0.0307	BP
GO:0036297	interstrand cross-link repair	7	1	0.04	0.0357	BP
GO:0000045	autophagosome assembly	8	1	0.04	0.0407	BP
GO:0000105	histidine biosynthetic process	9	1	0.05	0.0457	BP
GO:0051050	positive regulation of transport	9	1	0.05	0.0457	BP
GO:0046933	proton-transporting ATP synthase activity, rotational mechanism	7	2	0.03	0.00041	MF
GO:0042162	telomeric DNA binding	6	1	0.03	0.02674	MF
GO:0004197	cysteine-type endopeptidase activity	7	1	0.03	0.03113	MF
GO:0016833	oxo-acid-lyase activity	7	1	0.03	0.03113	MF
GO:0016624	oxidoreductase activity, acting on the aldehyde or oxo group of donors, disulfide as acceptor	7	1	0.03	0.03113	MF
GO:0003700	DNA-binding transcription factor activity	607	3	2.73	0.03239	MF
GO:0070403	NAD+ binding	9	1	0.04	0.03985	MF
GO:1990837	sequence-specific double-stranded DNA binding	10	1	0.05	0.04418	MF
GO:0004185	serine-type carboxypeptidase activity	11	1	0.05	0.04849	MF
GO:0031177	phosphopantetheine binding	11	1	0.05	0.04849	MF
GO:0045259	proton-transporting ATP synthase complex	14	2	0.08	0.011	CC
GO:0045254	pyruvate dehydrogenase complex	5	1	0.03	0.027	CC
GO:0000118	histone deacetylase complex	5	1	0.03	0.027	CC
GO:0045261	proton-transporting ATP synthase complex, catalytic core F(1)	6	1	0.03	0.032	CC
GO:0031965	nuclear membrane	6	1	0.03	0.032	CC
GO:0005753	mitochondrial proton-transporting ATP synthase complex	9	1	0.05	0.048	CC
GO:0005840	ribosome	246	4	1.35	0.087	CC
GO:0005622	intracellular	2497	15	13.68	0.134	CC
GO:0005667	transcription factor complex	118	2	0.65	0.136	CC
GO:0015934	large ribosomal subunit	28	1	0.15	0.143	CC

## Sheet: ESC1 ESE2_GO_enrich
GO.ID	Term	Annotated	Significant	Expected	Fisher	Ontology
GO:0015718	monocarboxylic acid transport	8	2	0.04	0.00076	BP
GO:0019627	urea metabolic process	5	1	0.03	0.02645	BP
GO:0031145	anaphase-promoting complex-dependent catabolic process	5	1	0.03	0.02645	BP
GO:0006452	translational frameshifting	5	1	0.03	0.02645	BP
GO:0018342	protein prenylation	5	1	0.03	0.02645	BP
GO:0090068	positive regulation of cell cycle process	6	1	0.03	0.03166	BP
GO:0043605	cellular amide catabolic process	7	1	0.04	0.03684	BP
GO:0006595	polyamine metabolic process	7	1	0.04	0.03684	BP
GO:0000045	autophagosome assembly	8	1	0.04	0.042	BP
GO:0030001	metal ion transport	90	3	0.48	0.04692	BP
GO:0005509	calcium ion binding	45	2	0.21	0.018	MF
GO:0009982	pseudouridine synthase activity	6	1	0.03	0.028	MF
GO:0042162	telomeric DNA binding	6	1	0.03	0.028	MF
GO:0005261	cation channel activity	6	1	0.03	0.028	MF
GO:0016833	oxo-acid-lyase activity	7	1	0.03	0.032	MF
GO:0046933	proton-transporting ATP synthase activity, rotational mechanism	7	1	0.03	0.032	MF
GO:0022839	ion gated channel activity	8	1	0.04	0.037	MF
GO:0015085	calcium ion transmembrane transporter activity	9	1	0.04	0.041	MF
GO:0016405	CoA-ligase activity	9	1	0.04	0.041	MF
GO:0070403	NAD+ binding	9	1	0.04	0.041	MF
GO:0009898	cytoplasmic side of plasma membrane	5	1	0.03	0.034	CC
GO:0000118	histone deacetylase complex	5	1	0.03	0.034	CC
GO:0045261	proton-transporting ATP synthase complex, catalytic core F(1)	6	1	0.04	0.04	CC
GO:0005680	anaphase-promoting complex	9	1	0.06	0.06	CC
GO:0005753	mitochondrial proton-transporting ATP synthase complex	9	1	0.06	0.06	CC
GO:0031226	intrinsic component of plasma membrane	19	1	0.13	0.123	CC
GO:0005840	ribosome	246	4	1.68	0.146	CC
GO:0005783	endoplasmic reticulum	133	2	0.91	0.157	CC
GO:0005777	peroxisome	25	1	0.17	0.158	CC
GO:0015934	large ribosomal subunit	28	1	0.19	0.175	CC

## Sheet: overlap_GO_enrich
Table S7 The correlation between DE genes and positive selection genes
GO.ID	Term	Annotated	Significant	Expected	Fisher	Ontology
GO:0006452	translational frameshifting	5	1	0.02	0.015	BP
GO:0000045	autophagosome assembly	8	1	0.02	0.024	BP
GO:0000105	histidine biosynthetic process	9	1	0.03	0.027	BP
GO:0045727	positive regulation of translation	9	1	0.03	0.027	BP
GO:0006449	regulation of translational termination	10	1	0.03	0.03	BP
GO:0006342	chromatin silencing	13	1	0.04	0.038	BP
GO:0015986	ATP synthesis coupled proton transport	14	1	0.04	0.041	BP
GO:0006473	protein acetylation	21	1	0.06	0.061	BP
GO:0006541	glutamine metabolic process	22	1	0.07	0.064	BP
GO:0006448	regulation of translational elongation	28	1	0.08	0.081	BP
GO:0042162	telomeric DNA binding	6	1	0.02	0.016	MF
GO:0016833	oxo-acid-lyase activity	7	1	0.02	0.018	MF
GO:0046933	proton-transporting ATP synthase activity, rotational mechanism	7	1	0.02	0.018	MF
GO:0070403	NAD+ binding	9	1	0.02	0.023	MF
GO:1990837	sequence-specific double-stranded DNA binding	10	1	0.03	0.026	MF
GO:0043022	ribosome binding	12	1	0.03	0.031	MF
GO:0016763	transferase activity, transferring pentosyl groups	14	1	0.04	0.036	MF
GO:0004601	peroxidase activity	17	1	0.04	0.044	MF
GO:0003697	single-stranded DNA binding	18	1	0.05	0.046	MF
GO:0003735	structural constituent of ribosome	133	2	0.35	0.046	MF
GO:0000118	histone deacetylase complex	5	1	0.02	0.016	CC
GO:0045261	proton-transporting ATP synthase complex, catalytic core F(1)	6	1	0.02	0.019	CC
GO:0005840	ribosome	246	4	0.77	0.019	CC
GO:0005753	mitochondrial proton-transporting ATP synthase complex	9	1	0.03	0.028	CC
GO:0015934	large ribosomal subunit	28	1	0.09	0.084	CC
GO:0031248	protein acetyltransferase complex	34	1	0.11	0.101	CC
GO:0098805	whole membrane	99	1	0.31	0.269	CC
GO:0044444	cytoplasmic part	916	7	2.87	0.284	CC
GO:0005667	transcription factor complex	118	1	0.37	0.312	CC
GO:1990234	transferase complex	202	2	0.63	0.397	CC
